# Supplementary material for: Dynamics of the gut microbiome, IgA response, and plasma metabolome in the development of pediatric celiac disease
Source: Microbiome. 2023 Jan 13;11:9. doi: 10.1186/s40168-022-01429-2 (PMC9840338; doi:10.1186/s40168-022-01429-2)
Supplement: Supplementary file 3 — Additional file 2: Table S1. Detailed Cohort and Fecal Sample Information copy. Table S2. Complete 16S Taxonomy Data and Analysis. Table S3. Relative Abundance Analysis. Table S4. IgA Targeted ASVs in CD Progressors at 2.5 and 5. Table S5. Calculated ICI scores for each taxon. Table S6. Significantly Altered Plasma Metabolites. Table S7. Metabolic Pathway Pearson Correlation. Table S8. List of Flow cytometry antibodies. [file 40168_2022_1429_MOESM2_ESM.zip]

Archive with 8 entries (8 files):
- Table S1. Detailed Cohort and Fecal Sample Information copy.xlsx
- Table S2. Complete 16S Taxonomy Data and Analysis .xlsx
- Table S3. Relative Abundance Analysis.csv.xlsx
- Table S4. IgA Targeted ASVs in CD Progressors at 2.5 and 5.xlsx
- Table S5 Calculated ICI scores for each taxon_v2.xlsx
- Table S6  Significantly Altered Plasma Metabolites.xlsx
- Table S7. Metabolic Pathway Pearson Correlation.csv
- Table S8- List of Flow cytometry antibodies.xlsx
