# Supplementary material for: Dynamics of the gut microbiome, IgA response, and plasma metabolome in the development of pediatric celiac disease
Source: Microbiome. 2023 Jan 13;11:9. doi: 10.1186/s40168-022-01429-2 (PMC9840338; doi:10.1186/s40168-022-01429-2)
Supplement: Supplementary file 3 — Additional file 2: Table S1. Detailed Cohort and Fecal Sample Information copy. Table S2. Complete 16S Taxonomy Data and Analysis. Table S3. Relative Abundance Analysis. Table S4. IgA Targeted ASVs in CD Progressors at 2.5 and 5. Table S5. Calculated ICI scores for each taxon. Table S6. Significantly Altered Plasma Metabolites. Table S7. Metabolic Pathway Pearson Correlation. Table S8. List of Flow cytometry antibodies. [file 40168_2022_1429_MOESM2_ESM.zip › Table S2. Complete 16S Taxonomy Data and Analysis .xlsx]

## Sheet: otu_stats_edger CD progressors 
	Presort_Control_2.5.avg.logcpm	Presort_Celiac_2.5.avg.logcpm	IGneg_Control_2.5.avg.logcpm	IGneg_Celiac_2.5.avg.logcpm	IGpos_Control_2.5.avg.logcpm	IGpos_Celiac_2.5.avg.logcpm	Presort_Control_5.avg.logcpm	Presort_Celiac_5.avg.logcpm	IGneg_Control_5.avg.logcpm	IGneg_Celiac_5.avg.logcpm	IGpos_Control_5.avg.logcpm	IGpos_Celiac_5.avg.logcpm	Celiac_vs_Control_in_Presort_Age2.5.p	Celiac_vs_Control_in_Presort_Age2.5.FDR	Celiac_vs_Control_in_Presort_Age2.5.logFC	Celiac_vs_Control_in_Presort_Age2.5.FC	Celiac_vs_Control_in_IGneg_Age2.5.p	Celiac_vs_Control_in_IGneg_Age2.5.FDR	Celiac_vs_Control_in_IGneg_Age2.5.logFC	Celiac_vs_Control_in_IGneg_Age2.5.FC	Celiac_vs_Control_in_IGpos_Age2.5.p	Celiac_vs_Control_in_IGpos_Age2.5.FDR	Celiac_vs_Control_in_IGpos_Age2.5.logFC	Celiac_vs_Control_in_IGpos_Age2.5.FC	IGpos_vs_IGneg_in_Control_Age2.5.p	IGpos_vs_IGneg_in_Control_Age2.5.FDR	IGpos_vs_IGneg_in_Control_Age2.5.logFC	IGpos_vs_IGneg_in_Control_Age2.5.FC	IGpos_vs_IGneg_in_Celiac_Age2.5.p	IGpos_vs_IGneg_in_Celiac_Age2.5.FDR	IGpos_vs_IGneg_in_Celiac_Age2.5.logFC	IGpos_vs_IGneg_in_Celiac_Age2.5.FC	Celiac_vs_Control_in_Presort_Age5.p	Celiac_vs_Control_in_Presort_Age5.FDR	Celiac_vs_Control_in_Presort_Age5.logFC	Celiac_vs_Control_in_Presort_Age5.FC	Celiac_vs_Control_in_IGneg_Age5.p	Celiac_vs_Control_in_IGneg_Age5.FDR	Celiac_vs_Control_in_IGneg_Age5.logFC	Celiac_vs_Control_in_IGneg_Age5.FC	Celiac_vs_Control_in_IGpos_Age5.p	Celiac_vs_Control_in_IGpos_Age5.FDR	Celiac_vs_Control_in_IGpos_Age5.logFC	Celiac_vs_Control_in_IGpos_Age5.FC	IGpos_vs_IGneg_in_Control_Age5.p	IGpos_vs_IGneg_in_Control_Age5.FDR	IGpos_vs_IGneg_in_Control_Age5.logFC	IGpos_vs_IGneg_in_Control_Age5.FC	IGpos_vs_IGneg_in_Celiac_Age5.p
ASV383	2.37	2.01	2.4	2.21	7.23	8.28	2.23	2.01	2.01	2.01	7.49	7.17	0.124	0.328	-0.9	-1.87	0.595	0.829	-0.407	-1.33	0.164	0.364	1.09	2.13	3.61e-08	6.56e-06	4.95	30.9	1.95e-10	6.95e-08	6.45	87.4	0.291	0.68	-0.657	-1.58	1	1	0	0	0.609	0.865	-0.534	-1.45	2.85e-10	1.55e-07	6.05	66.4	3.89e-07
ASV36	3.34	4.42	2.01	2.4	8.76	8.92	2.96	5.42	2.48	2.63	6.87	10.2	0.186	0.43	1.51	2.85	0.0372	0.128	1.9	3.74	0.831	0.949	0.242	1.18	8.4e-11	3.46e-08	11.8	3580	2e-08	3.64e-06	10.1	1130	0.037	0.165	2.91	7.53	0.83	0.963	0.215	1.16	0.0817	0.258	2.6	6.04	1.97e-07	3.58e-05	9.71	838	8.36e-07
ASV474	3.31	3.19	2.52	3.01	3.25	3.15	3	3.16	2.87	2.01	4.87	5.19	0.862	0.954	-0.187	-1.14	0.562	0.826	0.573	1.49	0.0703	0.196	2.21	4.64	0.0119	0.0676	2.95	7.7	0.00092	0.0113	4.59	24	0.551	0.822	0.788	1.73	0.0261	0.18	-2.13	-4.38	0.691	0.918	0.611	1.53	0.00618	0.0766	3.89	14.8	0.000152
ASV626	2.01	2.01	2.21	2.01	5.99	5.65	2.01	2.01	2.01	2.01	4.91	4.79	1	1	0	0	0.249	0.497	-0.593	-1.51	0.802	0.928	0.239	1.18	1.45e-05	0.00066	4.49	22.5	3.14e-07	4.28e-05	5.33	40.1	1	1	0	0	1	1	0	0	0.952	1	-0.0751	-1.05	7.5e-06	0.000742	4.46	22	0.000217
ASV331	2.01	2.01	2.26	2.01	7.13	8.47	2.01	2.01	2.01	2.39	7.38	7.55	1	1	0	0	0.103	0.262	-1.01	-2.01	0.592	0.8	0.465	1.38	1.34e-07	1.46e-05	5.59	48.2	2.55e-10	6.95e-08	7.07	134	1	1	0	0	0.175	0.617	1.04	2.06	0.727	0.937	-0.403	-1.32	1.4e-08	3.82e-06	6.2	73.6	0.000278
ASV411	4.81	4.15	4.28	4.22	2.01	2.01	4.86	6.04	3.97	6.07	2.01	2.01	0.182	0.425	-1.52	-2.87	0.147	0.348	-1.65	-3.14	1	1	0	0	1.89e-06	0.000147	-5.33	-40.2	9.99e-05	0.00259	-3.68	-12.8	0.195	0.524	1.74	3.34	0.0662	0.364	2.47	5.54	1	1	0	0	0.000526	0.0154	-3.56	-11.8	0.000602
ASV38	4.86	5.55	4.71	4.69	4.69	5.38	3.3	3.27	2.54	2.8	2.66	4.43	0.019	0.0814	3.97	15.7	0.0428	0.141	3.32	10	0.232	0.444	1.85	3.6	0.185	0.357	2.04	4.12	0.712	0.887	0.567	1.48	0.184	0.509	2.45	5.45	0.895	0.985	0.253	1.19	0.000214	0.0195	9.36	655	0.826	0.912	0.326	1.25	0.00113
ASV91	4	2.99	4.05	2.66	3.69	3	5.06	3.6	3.83	3.38	5.73	6.72	0.012	0.0548	-4.11	-17.2	0.0104	0.0465	-4.15	-17.7	0.215	0.422	-1.83	-3.56	0.0679	0.191	2.73	6.64	0.00317	0.0279	5.05	33.1	0.302	0.685	-1.89	-3.71	0.47	0.899	-1.25	-2.37	0.95	1	0.117	1.08	0.000554	0.0154	7.14	141	0.00126
ASV1	12.1	12.9	12.7	13.3	18.1	18.2	9.93	10.4	11.1	12.2	17.5	17.5	0.27	0.53	-0.935	-1.91	0.222	0.463	-1.04	-2.06	0.918	0.999	0.0856	1.06	0.0132	0.0704	2.15	4.43	0.000537	0.0077	3.27	9.66	0.519	0.804	0.646	1.56	0.395	0.833	0.851	1.8	0.975	1	-0.0348	-1.02	5.39e-06	0.000734	5.14	35.2	0.00109
ASV194	3.55	3.81	3.44	3.38	3.41	4.01	2.01	2.68	2.01	2.01	2.25	3.45	0.013	0.0583	4.16	17.8	0.0148	0.0605	4.05	16.6	0.26	0.47	1.69	3.24	0.181	0.354	2	4.01	0.813	0.961	-0.355	-1.28	0.0308	0.146	3.05	8.27	1	1	0	0	0.0015	0.0414	6.68	102	0.289	0.559	0.649	1.57	0.00169
ASV655	2.91	2.74	2.59	3.01	2.01	2.22	2.7	3.98	3.2	4.25	2.88	2.01	0.287	0.557	1.26	2.4	0.0287	0.102	2.73	6.63	0.226	0.434	0.598	1.51	0.00172	0.0173	-2.5	-5.65	0.000375	0.00653	-4.63	-24.8	0.0348	0.158	3.1	8.57	0.0812	0.406	2.54	5.83	0.0186	0.107	-3.1	-8.6	0.965	1	-0.177	-1.13	0.00169
ASV364	3.22	2.39	3.18	2.36	2.64	2.35	2.45	3.04	2.51	3.08	2.31	2.01	0.00151	0.01	-4.94	-30.7	0.000911	0.00699	-5.18	-36.1	0.537	0.746	-0.673	-1.59	0.00208	0.0195	-4.54	-23.3	0.963	1	-0.0415	-1.03	0.018	0.0983	3.86	14.6	0.0282	0.189	3.56	11.8	0.209	0.488	-0.985	-1.98	0.124	0.399	-1.96	-3.89	0.00213
ASV95	2.76	2.7	2.01	2.36	5.84	4.81	2.23	3.27	2.25	2.39	5.11	6.94	0.588	0.822	-0.608	-1.52	0.0889	0.242	1.48	2.8	0.000308	0.00394	-5.15	-35.6	1.27e-10	3.46e-08	11.7	3260	0.000334	0.0061	5.04	32.8	0.107	0.359	2.02	4.04	0.771	0.955	0.359	1.28	0.351	0.659	-1.52	-2.87	8.17e-06	0.000742	7.43	172	0.00247
ASV475	5.27	3.02	5.28	2.5	2.01	2.01	6.28	5.09	6.1	4.18	2.28	2.01	0.0267	0.104	-2.46	-5.48	0.000133	0.0025	-4.62	-24.6	1	1	0	0	8.56e-08	1.17e-05	-6.04	-65.8	0.032	0.12	-1.42	-2.67	0.375	0.749	-1.17	-2.25	0.394	0.833	-1.1	-2.14	0.353	0.659	-0.757	-1.69	0.000436	0.0149	-4.43	-21.5	0.00248
ASV776	2.52	3.27	3.33	3.31	2.01	2.01	4.35	4.48	4.03	4.44	2.01	2.01	0.108	0.293	1.74	3.34	0.707	0.902	-0.415	-1.33	1	1	0	0	5.69e-05	0.00195	-3.84	-14.3	0.000213	0.00429	-3.42	-10.7	0.868	0.98	0.227	1.17	0.416	0.855	1.1	2.14	1	1	0	0	0.00032	0.0117	-4	-16	0.00192
ASV286	3.26	3.87	2.85	3.95	2.55	3.38	4.19	3.07	3.75	4.33	3.54	2.01	0.046	0.158	2.88	7.38	0.00752	0.0363	4.04	16.4	0.0166	0.0638	3.38	10.4	0.47	0.637	-0.835	-1.78	0.29	0.471	-1.5	-2.83	0.908	0.98	0.189	1.14	0.391	0.833	1.4	2.64	0.00849	0.0701	-5.07	-33.5	0.713	0.836	-0.557	-1.47	0.00221
ASV692	2.38	2.55	2.01	2.46	2.01	2.4	2.52	4.19	2.9	3.78	2.44	2.01	0.0924	0.264	2.09	4.26	0.0015	0.0104	3.03	8.19	0.00416	0.0227	2.26	4.8	1	1	0	0	0.509	0.684	-0.77	-1.71	0.0235	0.115	3.61	12.2	0.148	0.558	2.17	4.51	0.0668	0.223	-2.01	-4.03	0.337	0.601	-1.25	-2.38	0.00364
ASV300	2.29	3.23	2.29	3.24	2.26	2.94	2.91	2.97	2.93	3.52	2.01	2.01	0.000196	0.00261	6.09	67.9	0.000157	0.00267	6.25	76	0.00506	0.0265	3.86	14.5	0.842	0.905	-0.273	-1.21	0.0689	0.202	-2.66	-6.33	0.396	0.753	1.35	2.55	0.215	0.706	1.99	3.97	1	1	0	0	0.00194	0.0352	-4.09	-17.1	0.00396
ASV54	4.23	4.12	3.72	3.09	4.14	5.47	6.19	5.13	4.9	4.99	8.17	7.44	0.743	0.925	-0.453	-1.37	0.0135	0.0575	-3.86	-14.6	0.0165	0.0638	3.67	12.8	0.333	0.522	1.34	2.53	1.2e-05	0.000651	8.87	469	0.422	0.753	-1.4	-2.64	0.61	0.924	-0.863	-1.82	0.37	0.672	1.6	3.03	0.00916	0.0979	4.64	24.9	0.00335
ASV714	2.85	2.92	2.85	2.99	2.44	2.74	3.3	3.49	3.93	3.44	2.44	2.01	0.149	0.374	1.68	3.2	0.0906	0.243	2.02	4.06	0.0544	0.161	2.06	4.18	0.162	0.33	-1.39	-2.63	0.263	0.441	-1.35	-2.55	0.536	0.818	0.876	1.83	0.775	0.955	0.406	1.32	0.0543	0.19	-1.99	-3.97	0.0796	0.312	-2.34	-5.05	0.00412
ASV403	4.22	2.74	4.26	2.7	2.57	2.01	4.62	4.08	4.97	4.26	3.55	2.01	0.18	0.422	-1.74	-3.33	0.0488	0.152	-2.64	-6.23	0.0477	0.145	-1.23	-2.35	0.000727	0.00931	-4.71	-26.1	0.000989	0.0117	-3.3	-9.84	0.596	0.839	-0.827	-1.77	0.817	0.963	-0.354	-1.28	0.00568	0.0576	-4.84	-28.5	0.541	0.737	-0.865	-1.82	0.00402
ASV222	3.88	2.77	3.05	2.76	4.27	3.04	3.33	4.22	3.02	3.23	3.08	5.25	0.386	0.674	-1.22	-2.32	0.116	0.29	-2.25	-4.74	0.138	0.323	-2.15	-4.45	0.331	0.522	1.35	2.54	0.299	0.484	1.44	2.71	0.69	0.896	0.654	1.57	0.156	0.579	-2.54	-5.81	0.0268	0.127	4.24	18.8	0.901	0.963	0.19	1.14	0.00372
ASV492	3.58	2.01	3.45	2.01	2.95	2.01	4.01	3.38	3.82	4.87	3.06	2.01	0.000147	0.00235	-4.94	-30.7	0.000204	0.00296	-4.53	-23	0.000797	0.00639	-3.48	-11.1	0.396	0.578	-1.05	-2.07	1	1	0	0	0.095	0.334	-2.87	-7.29	0.798	0.955	0.389	1.31	0.00537	0.0576	-5.02	-32.4	0.903	0.963	0.171	1.13	0.00487
ASV597	3.32	2.31	3.37	2.01	2.01	2.22	3.65	2.46	3.71	3.81	2.89	2.01	0.0222	0.0911	-2.72	-6.61	0.000129	0.0025	-4.2	-18.4	0.226	0.434	0.598	1.51	5.73e-05	0.00195	-4.2	-18.4	0.264	0.441	0.598	1.51	0.00565	0.0465	-4.93	-30.5	0.646	0.927	-0.668	-1.59	0.00541	0.0576	-4.35	-20.4	0.679	0.819	-0.548	-1.46	0.0066
ASV399	3.05	2.53	3.24	3.4	2.96	2.56	4	4.3	5.11	4.26	3.81	2.48	0.649	0.865	0.555	1.47	0.327	0.599	1.2	2.3	0.162	0.364	-1.68	-3.21	0.668	0.795	0.509	1.42	0.0615	0.192	-2.38	-5.19	0.102	0.351	2.49	5.64	0.286	0.798	1.61	3.05	0.0438	0.166	-3.73	-13.3	0.61	0.788	-0.712	-1.64	0.00635
ASV422	2.84	2.45	2.79	2.61	2.48	2.59	2.48	3.5	3.13	3.59	2.46	2.01	0.073	0.221	-2.61	-6.1	0.865	0.953	-0.233	-1.18	0.396	0.614	1.16	2.23	0.197	0.369	-1.78	-3.43	0.778	0.932	-0.391	-1.31	0.146	0.444	2.36	5.13	0.148	0.558	2.38	5.19	0.0829	0.26	-2.16	-4.48	0.424	0.647	-1.14	-2.2	0.00626
ASV462	2.2	3.47	2.33	3.45	2.01	3.05	2.01	2.66	2.34	3.18	2.26	2.01	0.000117	0.0022	4.79	27.7	0.00132	0.00962	4.05	16.6	0.000191	0.00346	3.33	10	0.0126	0.0687	-1.64	-3.12	0.0529	0.171	-2.37	-5.16	0.00457	0.0402	2.89	7.4	0.0395	0.239	2.6	6.08	0.353	0.659	-0.676	-1.6	0.57	0.759	-0.585	-1.5	0.00704
ASV385	4.01	2.01	3.85	2.01	3.74	2.22	4.25	2.35	4.45	3.21	4.2	2.01	2.5e-05	0.00124	-6.22	-74.4	2.13e-05	0.00189	-6.12	-69.5	0.00129	0.00922	-4.36	-20.6	0.375	0.559	-1.14	-2.2	0.264	0.441	0.615	1.53	0.00842	0.0559	-4.92	-30.2	0.295	0.798	-1.73	-3.32	0.00503	0.0576	-5.23	-37.5	0.384	0.624	-1.28	-2.43	0.00783
ASV65	2.61	2.01	2.56	2.01	3.64	2.67	2.52	2.81	2.38	3.43	2.95	4	0.000775	0.00621	-5.66	-50.5	0.0017	0.0112	-4.83	-28.5	1.62e-05	0.000894	-9.42	-687	0.000202	0.0048	7.13	140	0.0326	0.121	2.54	5.81	0.572	0.832	0.974	1.96	0.0914	0.426	2.9	7.47	0.0739	0.241	3.49	11.2	0.00228	0.0376	6.02	64.9	0.00827
ASV426	2.77	2.01	2.61	2.01	3.77	4.45	2.01	2.01	2.27	2.01	3.63	4.05	0.000171	0.00245	-5.2	-36.7	7.23e-05	0.00194	-5.59	-48.2	0.27	0.48	-1.49	-2.81	0.876	0.931	0.202	1.15	0.000483	0.00752	4.3	19.7	1	1	0	0	0.314	0.798	-0.753	-1.69	0.35	0.659	-1.75	-3.37	0.00164	0.0331	5.11	34.6	0.00816
ASV718	2.8	2.01	2.77	2.01	2.75	2.01	2.95	2.95	3.28	3.32	2.98	2.01	0.00183	0.0119	-3.47	-11.1	0.00117	0.00876	-3.56	-11.8	0.000915	0.00693	-3.54	-11.6	0.984	1	-0.0228	-1.02	1	1	0	0	0.476	0.779	1.11	2.16	0.932	0.997	0.418	1.34	0.0189	0.107	-3.66	-12.6	0.653	0.807	-0.641	-1.56	0.00882
ASV382	2.63	2.01	2.47	2.01	2.66	2.01	2.78	2.01	2.96	3.07	3.26	2.01	0.000468	0.0049	-5.97	-62.9	0.00632	0.0322	-3.49	-11.3	0.000186	0.00346	-6.39	-83.9	0.0718	0.195	2.9	7.45	1	1	0	0	0.00427	0.0392	-6.36	-82.1	0.592	0.913	0.98	1.97	0.0112	0.0833	-6.03	-65.4	0.733	0.847	0.58	1.5	0.00937
ASV632	3.35	2.01	3.31	2.01	3.02	2.61	5.82	2.72	5.73	3.39	3.69	2.01	0.000736	0.00621	-3.06	-8.32	0.000516	0.00499	-3.04	-8.2	0.624	0.821	-0.496	-1.41	0.878	0.931	-0.158	-1.12	0.00215	0.0215	2.38	5.21	0.0729	0.284	-2.72	-6.58	0.13	0.512	-2.22	-4.65	0.00375	0.0553	-4.18	-18.1	0.263	0.547	-1.43	-2.7	0.00957
ASV471	2.49	2.01	2.5	2.01	2.55	2.01	2.98	2.01	2.57	3.34	3.42	2.01	0.00287	0.0165	-3.8	-13.9	0.00171	0.0112	-3.99	-15.9	0.000484	0.00463	-4.76	-27.2	0.577	0.718	0.773	1.71	1	1	0	0	0.0057	0.0465	-5.17	-36.1	0.302	0.798	1.74	3.34	0.00332	0.0532	-7.06	-134	0.051	0.248	3.37	10.4	0.0102
ASV761	2.32	2.01	2.83	2.2	2.54	2.01	3.94	3.12	4.44	3.55	2.87	2.01	0.0595	0.185	-1.5	-2.83	0.00968	0.0447	-2.52	-5.75	0.0024	0.0152	-2.04	-4.12	0.295	0.481	-1.04	-2.06	0.216	0.399	-0.566	-1.48	0.548	0.822	-0.802	-1.74	0.162	0.592	-1.98	-3.95	0.00889	0.0717	-3.24	-9.47	0.129	0.406	-1.92	-3.8	0.0105
ASV301	2.52	2.49	2.48	2.46	2.53	2.99	3.54	2.01	3.33	2.96	4.2	2.01	0.586	0.822	-0.77	-1.71	0.678	0.882	-0.57	-1.48	0.95	1	0.0889	1.06	0.559	0.704	0.814	1.76	0.309	0.496	1.47	2.78	0.00118	0.0235	-7.24	-151	0.741	0.955	-0.585	-1.5	0.00177	0.0419	-8.2	-295	0.186	0.466	2.23	4.68	0.0114
ASV51	3.75	2.56	2.97	2.01	5.2	4.82	4.18	3.21	3.8	3.03	6.71	4.25	0.0351	0.132	-3.68	-12.8	0.00142	0.0102	-5.58	-47.9	0.948	1	-0.101	-1.07	0.000735	0.00931	6.67	102	1.03e-06	9.32e-05	12.1	4540	0.133	0.428	-3.2	-9.19	0.141	0.544	-3.07	-8.42	0.733	0.937	-0.713	-1.64	0.0298	0.19	4.22	18.6	0.0119
ASV187	5.99	6.28	5.82	7.03	3.97	4.9	4.59	4.07	4.49	4.97	3.47	5.81	0.461	0.724	-0.902	-1.87	0.815	0.941	-0.284	-1.22	0.974	1	0.0394	1.03	0.0846	0.212	-2.14	-4.4	0.151	0.331	-1.81	-3.52	0.658	0.879	-0.655	-1.58	0.506	0.899	-0.997	-2	0.000482	0.0292	6.34	81.2	0.0684	0.293	-2.61	-6.11	0.0133
ASV263	3.03	3.7	3.01	3.34	2.27	3.32	4.75	4.69	5.04	4.82	2.91	2.6	0.84	0.95	-0.279	-1.21	0.529	0.806	-0.872	-1.83	0.00159	0.0105	4.83	28.5	0.00358	0.028	-4.26	-19.2	0.312	0.498	1.44	2.72	0.901	0.98	0.208	1.16	0.894	0.985	0.223	1.17	0.402	0.699	-1.48	-2.78	0.0131	0.12	-4.49	-22.5	0.014
ASV531	3.31	3.86	3.36	4.18	2.3	2.4	2.44	2.71	2.48	3.23	2.01	2.01	0.585	0.822	-0.691	-1.61	0.907	0.967	-0.148	-1.11	0.403	0.621	0.87	1.83	0.00165	0.017	-4.26	-19.2	0.0169	0.0808	-3.24	-9.46	0.414	0.753	1.14	2.2	0.425	0.865	1.14	2.2	1	1	0	0	0.00712	0.0826	-2.63	-6.19	0.0147
ASV605	2.61	2.01	2.58	2.01	2.46	2.01	2.4	2.01	2.51	2.84	2.66	2.01	0.000153	0.00235	-5.62	-49	0.000206	0.00296	-5.18	-36.4	0.00203	0.013	-3.35	-10.2	0.18	0.354	-1.84	-3.57	1	1	0	0	0.0901	0.323	-1.82	-3.54	0.377	0.833	1.39	2.62	0.0148	0.0941	-4.36	-20.5	0.353	0.609	1.38	2.61	0.0158
ASV486	2.68	2.01	2.71	2.01	2.01	2.01	3.29	2.69	3.12	3.41	3	2.01	0.00578	0.0289	-2.92	-7.59	0.000783	0.00628	-4.1	-17.2	1	1	0	0	0.000413	0.00703	-4.1	-17.2	1	1	0	0	0.115	0.38	-2.88	-7.36	0.255	0.794	-1.99	-3.98	0.0197	0.107	-3.86	-14.6	0.142	0.415	-2.34	-5.05	0.0163
ASV274	2.01	2.75	2.01	2.72	2.01	2.62	2.94	2.01	2.78	3.24	2.97	2.01	4.23e-05	0.00157	7.25	152	7.48e-05	0.00194	6.79	111	0.000311	0.00394	5.38	41.5	1	1	0	0	0.364	0.544	-1.41	-2.66	0.0096	0.0615	-5.02	-32.5	0.364	0.833	1.58	2.99	0.0212	0.113	-4.72	-26.3	0.358	0.614	1.51	2.85	0.0216
ASV584	3.3	2.01	3.6	2.37	3.09	2.01	4.32	2.56	4.69	2.97	3.39	2.01	0.00058	0.00536	-3.52	-11.5	0.02	0.0772	-2.88	-7.37	0.00026	0.00386	-3.57	-11.9	0.265	0.447	-1.3	-2.47	0.00564	0.041	-1.99	-3.97	0.0473	0.202	-3.19	-9.12	0.123	0.503	-2.39	-5.23	0.0215	0.113	-2.86	-7.27	0.0733	0.307	-2.48	-5.57	0.0214
ASV210	4.7	4.5	4.42	3.83	4.62	5.98	2.01	2.83	2.27	3.66	4.26	4.93	0.0126	0.0574	3.51	11.4	0.021	0.0806	3.2	9.21	0.213	0.42	1.62	3.08	0.345	0.535	1.2	2.29	0.768	0.929	-0.383	-1.3	0.00197	0.027	4.27	19.4	0.087	0.42	2.18	4.54	0.019	0.107	4.05	16.5	0.0378	0.204	2.64	6.25	0.0221
ASV248	2.6	2.01	2.81	2.01	2.48	2.01	2.91	2.45	3.6	3.23	3.75	2.57	0.000855	0.00666	-5.43	-43.1	0.00058	0.00536	-5.55	-47	0.00408	0.0225	-3.71	-13.1	0.225	0.397	-1.84	-3.59	1	1	0	0	0.00838	0.0559	-6.51	-91.4	0.653	0.927	0.819	1.76	0.0137	0.0891	-7.05	-133	0.347	0.606	1.63	3.09	0.0237
ASV812	2.01	2.61	2.27	2.57	2.01	2.01	2.87	2.84	2.86	3.02	2.99	2.01	3.05e-05	0.00139	5.18	36.2	0.00559	0.029	3.48	11.2	1	1	0	0	0.0777	0.203	-1.05	-2.08	9.83e-05	0.00259	-4.54	-23.2	0.319	0.708	-1.46	-2.74	0.982	1	-0.306	-1.24	0.0165	0.1	-3.43	-10.8	0.985	1	-0.0242	-1.02	0.0228
ASV661	2.4	2.96	2.2	3	2.39	2.31	2.61	3.05	3.42	2.67	2.48	2.01	0.0999	0.281	1.98	3.96	0.000642	0.00564	4.26	19.2	0.278	0.492	-1.09	-2.13	0.052	0.167	1.84	3.58	0.00602	0.0421	-3.51	-11.4	0.45	0.763	-1.12	-2.17	0.131	0.512	-2.4	-5.26	0.0423	0.163	-2.31	-4.96	0.0341	0.19	-3.06	-8.34	0.0238
ASV142	3.42	3.73	2.77	2.63	4.08	3.43	2.6	4.45	3.17	2.95	2.27	3.88	0.584	0.822	0.71	1.64	0.0657	0.193	-2.4	-5.28	0.538	0.746	0.802	1.74	0.469	0.637	0.925	1.9	0.00491	0.0372	4.13	17.5	0.00229	0.029	5.24	37.9	0.536	0.899	-0.938	-1.92	0.000441	0.0292	6.39	83.8	0.0295	0.19	-2.89	-7.41	0.0255
ASV617	4	4.61	3.56	4.61	2.01	2.21	3.76	4.82	4.24	5.35	2.78	2.48	0.635	0.859	0.491	1.41	0.328	0.599	1.02	2.03	0.226	0.434	0.569	1.48	1.06e-05	0.000579	-3.86	-14.5	8.97e-05	0.00259	-4.31	-19.9	0.51	0.802	0.812	1.76	0.388	0.833	1.05	2.08	0.304	0.602	-1.22	-2.32	0.285	0.559	-1.18	-2.27	0.0257
ASV759	2.49	2.96	2.45	2.83	2.24	2.78	2.39	2.89	2.78	2.39	2.51	3.08	0.68	0.892	0.495	1.41	0.87	0.954	0.191	1.14	0.0363	0.116	2.2	4.6	0.0265	0.109	-2.35	-5.11	0.769	0.929	-0.343	-1.27	0.0332	0.156	3.1	8.56	0.22	0.718	-1.58	-2.99	0.169	0.413	2.09	4.26	0.971	1	0.042	1.03	0.0271
ASV762	2.86	2.76	2.85	2.8	2.71	2.92	2.66	3.18	2.49	2.69	2.01	2.01	0.97	0.993	0.0486	1.03	0.465	0.744	0.922	1.9	0.973	1	0.0429	1.03	0.448	0.614	-0.919	-1.89	0.165	0.347	-1.8	-3.48	0.194	0.524	1.89	3.71	0.794	0.955	0.372	1.29	1	1	0	0	0.00639	0.0774	-2.76	-6.77	0.0268
ASV327	2.9	2.01	2.97	2.01	2.56	2.01	3.54	2.01	3.53	3.5	3.48	2.48	0.000468	0.0049	-5.81	-55.9	0.000324	0.00384	-5.92	-60.4	0.000816	0.00645	-4.91	-30.1	0.501	0.659	-1.01	-2.01	1	1	0	0	0.00259	0.03	-6.87	-117	0.517	0.899	1.17	2.25	0.0177	0.104	-6.45	-87.4	0.267	0.548	1.93	3.82	0.0298
ASV282	6.08	7.05	5.87	6.7	2.84	2.63	4.01	4.01	3.97	3.9	2.34	2.44	0.787	0.932	-0.297	-1.23	0.872	0.954	0.177	1.13	0.208	0.42	-1.18	-2.27	0.00122	0.0139	-3.89	-14.8	5.66e-05	0.00193	-5.25	-38	0.378	0.749	1.13	2.19	0.951	1	0.0793	1.06	0.951	1	-0.0897	-1.06	0.00705	0.0826	-3.32	-9.96	0.0296
ASV197	2.54	2.01	2.36	2.01	2.77	2.01	2.96	2.4	3.11	3.29	3.83	2.71	0.0031	0.0176	-4.57	-23.8	0.0454	0.148	-2.1	-4.28	3.44e-05	0.0011	-8.15	-285	0.0013	0.0144	6.06	66.6	1	1	0	0	0.00385	0.0362	-7.63	-197	0.643	0.927	0.85	1.8	0.0249	0.122	-6.27	-77.3	0.516	0.719	1.12	2.17	0.0311
ASV558	3.91	2.66	3.76	2.66	3.41	2.45	3.49	3.13	2.94	3.02	3.62	2.01	0.085	0.25	-2.15	-4.44	0.16	0.367	-1.7	-3.25	0.383	0.61	-1.04	-2.06	0.878	0.931	-0.18	-1.13	0.677	0.857	0.478	1.39	0.296	0.682	-1.6	-3.03	0.209	0.694	-1.94	-3.84	0.00167	0.0414	-5.96	-62.3	0.361	0.614	1.27	2.4	0.0317
ASV546	3.15	2.31	3.38	2.38	2.18	2.01	4.31	2.59	4.39	2.95	2.74	2.01	0.0361	0.135	-2.35	-5.11	0.0365	0.127	-2.45	-5.47	0.253	0.466	-0.489	-1.4	0.000326	0.00613	-4.08	-16.9	0.00339	0.0292	-2.12	-4.35	0.0162	0.0921	-3.96	-15.6	0.0159	0.131	-3.96	-15.5	0.0368	0.154	-2.2	-4.6	0.00489	0.067	-4.1	-17.1	0.0345
ASV129	3.09	2.23	2.89	2.44	2.63	2.01	2.75	3.31	4.2	3.33	3.07	2.79	7.52e-05	0.00172	-8.52	-366	4.37e-05	0.00194	-9.05	-528	0.0004	0.00436	-6.04	-66	0.0176	0.084	-4.08	-16.9	0.174	0.357	-1.08	-2.11	0.178	0.499	2.52	5.72	0.547	0.899	1.1	2.14	0.152	0.383	-3.36	-10.3	0.416	0.645	-1.42	-2.67	0.0336
ASV103	6.01	5.2	5.92	5.35	5.93	4.97	5.57	5.06	6.16	7.21	4.91	3.77	0.839	0.95	0.286	1.22	0.593	0.829	0.754	1.69	0.639	0.831	-0.664	-1.58	0.771	0.865	-0.403	-1.32	0.218	0.399	-1.82	-3.53	0.601	0.839	0.878	1.84	0.679	0.93	0.696	1.62	0.371	0.672	-1.78	-3.44	0.1	0.353	-2.79	-6.92	0.034
ASV562	4.35	5.03	4.43	4.12	2.01	2.28	5.23	5.74	4.49	5.16	2.57	2.6	0.102	0.283	1.61	3.06	0.754	0.926	0.299	1.23	0.0866	0.231	1.02	2.03	2.89e-06	0.000197	-3.84	-14.3	0.00138	0.0156	-3.11	-8.66	0.441	0.756	0.896	1.86	0.501	0.899	0.774	1.71	0.818	0.975	0.377	1.3	0.0127	0.12	-2.67	-6.35	0.0362
ASV397	3.81	2.01	3.49	2.01	3.09	2.01	4.2	2.01	4.14	2.99	4.07	2.47	0.000103	0.002	-5.98	-63.3	0.000128	0.0025	-5.61	-49	0.00176	0.0116	-3.52	-11.5	0.133	0.283	-2.09	-4.26	1	1	0	0	0.00113	0.0235	-6.69	-103	0.752	0.955	-0.532	-1.45	0.0378	0.155	-4.5	-22.6	0.681	0.819	-0.634	-1.55	0.0376
ASV521	3.12	2.8	3.23	2.73	2.74	2.79	2.46	2.36	2.71	2.6	2.51	2.01	0.964	0.993	-0.0521	-1.04	0.237	0.48	-1.4	-2.64	0.779	0.919	0.313	1.24	0.265	0.447	-1.29	-2.44	0.709	0.886	0.426	1.34	0.231	0.589	-1.52	-2.86	0.842	0.964	0.249	1.19	0.025	0.122	-2.72	-6.6	0.632	0.794	0.566	1.48	0.0376
ASV685	4.96	3.26	4.23	3.16	2.01	2.01	2.39	3.05	2.75	2.84	2.01	2.01	0.487	0.741	-0.799	-1.74	0.723	0.914	-0.397	-1.32	1	1	0	0	3.61e-05	0.0014	-4.08	-17	0.000129	0.00293	-3.69	-12.9	0.476	0.779	0.88	1.84	0.435	0.873	-1.01	-2.02	1	1	0	0	0.00133	0.0313	-3.13	-8.77	0.0404
ASV241	3.59	2.01	3.62	2.3	2.87	2.01	4.66	3.2	4.9	4.79	4.62	2.82	7.56e-05	0.00172	-6.94	-123	0.000686	0.00572	-6.06	-66.6	0.000513	0.00482	-5	-32	0.182	0.355	-1.97	-3.93	0.216	0.399	-0.917	-1.89	0.798	0.961	0.446	1.36	0.87	0.973	0.287	1.22	0.144	0.373	-3.23	-9.41	0.316	0.581	-1.68	-3.2	0.0405
ASV377	4.17	3.41	3.46	2.94	2.63	2.01	3.01	4.02	3.23	5	2.01	2.57	0.0384	0.14	-2.84	-7.14	0.00426	0.0232	-4.11	-17.2	0.00767	0.0335	-2.17	-4.49	0.00136	0.0148	-4.59	-24.1	0.00299	0.0272	-2.65	-6.28	0.0703	0.278	2.74	6.67	0.0445	0.261	3.04	8.23	0.0485	0.175	1.61	3.05	0.00764	0.0851	-2.63	-6.17	0.0412
ASV622	2.49	2.01	2.84	2.01	2.5	2.22	3.21	2.01	3.1	2.93	3.28	2.01	0.00103	0.00757	-3.85	-14.4	0.000408	0.00454	-4.25	-19	0.00684	0.0324	-3.38	-10.4	0.842	0.905	-0.25	-1.19	0.264	0.441	0.617	1.53	0.00248	0.03	-5.2	-36.7	0.214	0.706	-2.06	-4.16	0.00556	0.0576	-5.2	-36.9	0.791	0.892	0.384	1.3	0.0426
ASV485	3.7	5.08	4.46	5.34	2.36	3.01	2.67	4.3	3.63	4.63	2.34	2.44	0.274	0.536	1.15	2.21	0.353	0.627	0.985	1.98	0.00668	0.0322	2.55	5.84	0.000197	0.0048	-3.99	-15.9	0.0297	0.116	-2.43	-5.4	0.175	0.494	1.62	3.08	0.474	0.899	0.862	1.82	0.951	1	-0.0901	-1.06	0.0571	0.264	-2	-4	0.0447
ASV79	4.96	3.52	5.36	3.7	4.74	4.47	5.24	3.07	6.07	3.45	5.05	2.57	0.269	0.53	-1.74	-3.34	0.43	0.706	-1.22	-2.33	0.604	0.809	-0.791	-1.73	0.198	0.37	-2	-4	0.32	0.501	-1.57	-2.96	0.242	0.609	-2.35	-5.09	0.442	0.875	-1.48	-2.79	0.00594	0.0576	-8.42	-343	0.314	0.581	1.74	3.35	0.0456
ASV94	4.75	2.92	4.86	3.92	4.18	3.8	5.79	2.4	6.35	5.14	6.02	2.82	0.00711	0.0348	-4.7	-26	0.0015	0.0104	-5.92	-60.7	0.443	0.671	-1.14	-2.21	0.216	0.391	-1.85	-3.6	0.0682	0.202	2.93	7.64	0.000816	0.0212	-9.1	-551	0.303	0.798	-1.96	-3.89	0.0229	0.116	-6.03	-65.3	0.559	0.751	-0.967	-1.95	0.0472
ASV185	5.36	5.66	5.54	6.61	4.36	4.42	4.5	5.59	5.44	6.67	3.54	3.79	0.613	0.84	0.605	1.52	0.511	0.788	0.789	1.73	0.483	0.703	-0.836	-1.79	0.467	0.637	-0.858	-1.81	0.0529	0.171	-2.48	-5.59	0.0088	0.0571	4.03	16.4	0.0195	0.154	3.52	11.5	0.472	0.755	1.08	2.11	0.319	0.581	-1.32	-2.5	0.0536
ASV624	2.56	2.55	2.57	2.72	2.49	2.48	2.85	2.59	2.49	2.61	2.33	2.01	0.697	0.898	-0.51	-1.42	0.278	0.534	-1.44	-2.72	0.733	0.891	-0.431	-1.35	0.312	0.498	-1.31	-2.48	0.894	1	-0.299	-1.23	0.413	0.753	-1.28	-2.43	0.857	0.969	-0.262	-1.2	0.189	0.452	-1.11	-2.16	0.188	0.466	-1.66	-3.16	0.0545
ASV14	6.92	9.51	5.75	6.75	9.03	11.1	9.28	6.61	8.45	5.8	11.6	9.09	0.393	0.674	1.11	2.16	0.709	0.903	0.482	1.4	0.142	0.33	1.96	3.88	0.0124	0.0687	3.54	11.7	0.00148	0.0161	5.02	32.5	0.817	0.97	-0.363	-1.29	0.725	0.955	0.544	1.46	0.408	0.704	-1.51	-2.84	0.00104	0.0257	5.81	56.1	0.0537
ASV136	3.66	3.52	3.4	4.3	3.06	3.17	2.01	2.95	2.83	2.56	2.27	3.24	0.39	0.674	-1.18	-2.26	0.505	0.787	-0.908	-1.88	0.981	1	-1.03	-2.04	0.22	0.393	-1.68	-3.2	0.196	0.383	-1.8	-3.48	0.000676	0.0211	5.31	39.6	0.434	0.873	-1.21	-2.32	0.00327	0.0532	5.12	34.8	0.0506	0.248	-2.61	-6.12	0.0575
ASV560	3.1	3.52	3.78	4.01	2.24	3.17	4.78	2.64	4.93	2.52	3.5	2.01	0.345	0.635	1.04	2.05	0.232	0.475	1.36	2.56	0.0279	0.0958	2.14	4.4	0.00572	0.0389	-2.9	-7.44	0.0722	0.209	-2.12	-4.34	0.114	0.38	-2.33	-5.03	0.0251	0.178	-3.44	-10.8	0.00218	0.044	-4.8	-27.9	0.705	0.833	-0.48	-1.39	0.0602
ASV235	3.95	4.74	3.8	5.3	3.32	2.8	2.01	2.44	3.1	3.13	2.46	2.01	0.894	0.97	0.145	1.11	0.949	0.986	0.0703	1.05	0.638	0.831	0.485	1.4	0.0756	0.201	-1.95	-3.85	0.172	0.357	-1.53	-2.89	0.193	0.524	1.26	2.39	0.872	0.974	-0.18	-1.13	0.0297	0.136	-2.16	-4.48	0.976	1	-0.0461	-1.03	0.0602
ASV659	3.39	2.36	3.39	2.21	2.55	2.01	4.45	2.66	3.92	2.79	2.23	2.01	0.00434	0.0229	-3.64	-12.4	0.00128	0.00942	-3.79	-13.8	2.38e-05	0.000925	-4.66	-25.3	0.815	0.893	0.266	1.2	0.216	0.399	-0.607	-1.52	0.226	0.584	-1.76	-3.4	0.0888	0.425	-2.49	-5.61	0.353	0.659	-0.579	-1.49	0.0034	0.0501	-3.77	-13.6	0.0607
ASV781	2.74	2.8	2.52	2.57	2.45	2.41	2.56	2.99	2.54	2.56	2.01	2.01	0.13	0.338	-1.87	-3.66	0.0852	0.235	-2.12	-4.36	0.47	0.696	-0.825	-1.77	0.39	0.573	-1.02	-2.03	0.797	0.946	0.277	1.21	0.533	0.817	-0.912	-1.88	0.417	0.855	-1.15	-2.23	1	1	0	0	0.0022	0.0376	-3.3	-9.87	0.0569
ASV8	12.5	13.5	12.6	12.8	11.7	12.9	13.3	13.6	13.5	13	12.3	14.9	0.957	0.99	0.0445	1.03	0.57	0.828	-0.465	-1.38	0.605	0.809	0.423	1.34	0.432	0.606	-0.634	-1.55	0.76	0.928	0.254	1.19	0.952	0.99	0.0597	1.04	0.569	0.909	-0.57	-1.48	0.0322	0.143	2.29	4.88	0.472	0.688	-0.659	-1.58	0.0599
ASV887	2.31	3.32	2.32	3.28	2.01	2.29	2.01	3.3	2.23	3.25	2.01	2.44	0.00474	0.0246	3.18	9.09	0.0134	0.0575	2.7	6.48	0.0358	0.116	1.15	2.21	0.0777	0.203	-1.42	-2.67	0.00698	0.046	-2.97	-7.81	0.000291	0.0194	4.15	17.8	0.00561	0.0745	3.25	9.48	0.147	0.374	1.02	2.03	0.242	0.522	-0.615	-1.53	0.0625
ASV228	3.82	4.24	2.68	3.37	3.2	3.36	2.34	3.45	2.27	3.69	2.63	2.91	0.00336	0.0186	4.39	20.9	6.45e-05	0.00194	6.55	93.7	0.069	0.194	-2.51	-5.7	0.000976	0.0116	4.89	29.6	0.00592	0.0419	-4.17	-18	0.0167	0.0931	3.75	13.5	0.00269	0.0548	4.73	26.6	0.989	1	-0.0133	-1.01	0.345	0.605	0.973	1.96	0.0628
ASV16	5.03	4.85	5.31	5.08	8	5.08	5.56	2.36	6.77	3.49	8.12	7.01	0.424	0.686	-1.33	-2.51	0.967	0.994	0.0662	1.05	0.188	0.401	-2.26	-4.79	0.333	0.522	1.58	3	0.655	0.838	-0.742	-1.67	0.00117	0.0235	-10.3	-1290	0.00538	0.0733	-8.03	-261	0.0358	0.151	-6.28	-77.9	0.129	0.406	2.93	7.63	0.0637
ASV593	4.04	2.01	3.15	2.27	3.32	2.53	2.96	2.5	2.57	2.79	3.41	2.01	4.32e-05	0.00157	-4.74	-26.7	0.0283	0.101	-2.36	-5.14	0.665	0.849	0.485	1.4	0.866	0.923	0.182	1.13	0.00829	0.05	3.03	8.16	0.669	0.885	-0.537	-1.45	0.786	0.955	0.29	1.22	0.000813	0.0317	-6.07	-67.3	0.0015	0.0315	4.58	23.9	0.0646
ASV570	4.01	3.9	4.02	4.73	3.13	2.31	2.01	2.33	2.88	2.01	2.34	2.57	0.683	0.893	0.452	1.37	0.251	0.497	1.3	2.46	0.113	0.28	-1.55	-2.93	0.117	0.269	-1.71	-3.28	0.000336	0.0061	-4.56	-23.6	0.193	0.524	0.861	1.82	0.0243	0.178	-2.02	-4.06	0.669	0.916	0.451	1.37	0.383	0.624	-0.859	-1.81	0.0719
ASV243	3.29	2.26	2.94	2.38	2.66	2.01	3.13	2.01	3.58	2.01	3.47	3.14	0.000344	0.0039	-7	-128	0.00227	0.0139	-5.67	-50.9	0.00015	0.00314	-6.4	-84.7	0.378	0.559	-1.33	-2.52	0.033	0.121	-2.06	-4.18	0.00177	0.0261	-7.42	-171	0.00136	0.048	-7.54	-186	0.0654	0.22	-4.59	-24	0.845	0.922	-0.33	-1.26	0.0733
ASV710	3.18	3.83	3.62	4.01	2.38	2.01	3.8	3.73	4.18	4.68	2.38	2.44	0.394	0.674	0.924	1.9	0.579	0.828	0.606	1.52	0.0015	0.0102	-2.26	-4.8	0.119	0.27	-1.64	-3.11	1.3e-05	0.000651	-4.51	-22.7	0.543	0.822	-0.806	-1.75	0.67	0.927	-0.562	-1.48	0.688	0.918	-0.435	-1.35	0.0242	0.178	-2.76	-6.78	0.0781
ASV284	3.07	2.75	2.94	2.65	2.87	2.55	2.87	3.29	2.78	4.26	2.76	2.65	0.298	0.57	1.62	3.07	0.453	0.736	1.14	2.21	0.908	0.998	0.171	1.13	0.739	0.845	-0.487	-1.4	0.35	0.531	-1.46	-2.75	0.322	0.708	-1.96	-3.89	0.974	1	0.06	1.04	0.131	0.355	-3.47	-11.1	0.631	0.794	-0.821	-1.77	0.08
ASV258	5.86	6.18	4.92	5.41	3.7	4.59	8	5.21	8.28	6.57	5.78	3.25	0.359	0.651	0.992	1.99	0.412	0.691	0.886	1.85	0.0888	0.234	1.85	3.61	0.0927	0.229	-1.81	-3.52	0.44	0.613	-0.847	-1.8	0.0686	0.275	-2.64	-6.25	0.129	0.512	-2.14	-4.41	0.0296	0.136	-3.67	-12.8	0.288	0.559	-1.31	-2.48	0.0819
ASV61	7.03	6.28	7.18	6.31	5.71	6.38	9.33	7.96	9.84	9.16	9.43	7.23	0.75	0.931	0.397	1.32	0.826	0.943	0.274	1.21	0.164	0.364	1.78	3.42	0.138	0.292	-1.88	-3.68	0.765	0.929	-0.379	-1.3	0.555	0.824	-0.912	-1.88	0.737	0.955	-0.512	-1.43	0.0324	0.143	-4.45	-21.9	0.74	0.848	0.461	1.38	0.0826
ASV93	2.01	2.01	2.01	2.01	2.2	2.41	3.8	2.01	3.9	3.11	4.46	3.42	1	1	0	0	1	1	0	0	0.115	0.285	1.88	3.69	0.34	0.531	0.538	1.45	0.0324	0.121	2.42	5.35	0.000446	0.0194	-8.95	-494	0.0301	0.193	-4.61	-24.4	0.0415	0.162	-5.02	-32.4	0.0239	0.178	4.04	16.5	0.0853
ASV637	3.7	3.39	3.52	3.66	2.18	2.01	4.05	5.59	5.52	6.16	2.25	3.18	0.519	0.767	-0.652	-1.57	0.984	0.995	-0.0187	-1.01	0.253	0.466	-0.489	-1.4	0.000633	0.00888	-3.13	-8.74	2.43e-05	0.00111	-3.6	-12.1	0.288	0.68	1.29	2.44	0.552	0.903	0.727	1.66	0.0341	0.148	2.21	4.62	0.000477	0.0153	-4.14	-17.7	0.086
ASV2	15.1	15.9	14.9	15.9	13.1	13.5	15	14.5	15.1	14.7	12.6	13.4	0.787	0.932	0.177	1.13	0.656	0.868	0.291	1.22	0.631	0.824	-0.316	-1.24	0.237	0.414	-0.768	-1.7	0.0436	0.148	-1.38	-2.59	0.734	0.927	0.267	1.2	0.651	0.927	0.355	1.28	0.179	0.432	1.14	2.21	0.00183	0.0349	-2.46	-5.49	0.0843
ASV206	2.47	3.2	2.43	3.23	2.44	2.87	2.52	2.01	3.55	2.83	2.01	2.01	0.055	0.176	2.67	6.38	0.016	0.0645	3.46	11	0.394	0.614	1.08	2.12	0.917	0.953	0.126	1.09	0.109	0.277	-2.25	-4.76	0.0209	0.108	-3.14	-8.81	0.278	0.798	-1.69	-3.24	1	1	0	0	0.00273	0.0426	-3.66	-12.6	0.0895
ASV684	2.68	2.81	3.31	2.96	2.41	2.01	2.98	4.09	3.33	5.25	2.01	3.21	0.151	0.377	-1.53	-2.88	0.094	0.249	-1.79	-3.46	0.106	0.271	-1.02	-2.02	0.00518	0.037	-2.89	-7.41	0.00242	0.0223	-2.11	-4.33	0.0223	0.112	3.05	8.27	0.0139	0.121	3.3	9.83	0.00213	0.044	2.86	7.27	0.00285	0.0431	-2.44	-5.44	0.0873
ASV270	4.63	5.93	3.95	5.89	3.61	4.89	4.01	5.7	5.73	6.24	4.27	5.1	0.0243	0.0973	2.78	6.88	0.0221	0.0831	2.85	7.19	0.256	0.466	1.33	2.52	0.704	0.816	0.427	1.34	0.365	0.544	-1.09	-2.13	0.105	0.358	2.28	4.85	0.225	0.731	1.68	3.21	0.00484	0.0576	4.6	24.2	0.99	1	-0.0165	-1.01	0.09
ASV96	5.24	4.51	4.89	4.11	4.07	3.76	6.84	6.02	7.24	6.88	4	3.56	0.126	0.332	-2.13	-4.36	0.28	0.534	-1.46	-2.76	0.00041	0.00438	-5.95	-61.7	0.0514	0.166	2.72	6.57	0.195	0.383	-1.77	-3.41	0.136	0.433	-2.65	-6.29	0.116	0.488	-2.82	-7.04	0.15	0.379	-2.81	-6.99	0.0328	0.19	-3.53	-11.6	0.0914
ASV7	10.3	12.6	9.47	10.5	12.1	13.2	7.76	9.39	7.72	8.01	9.42	11.5	0.952	0.99	0.0602	1.04	0.724	0.914	-0.357	-1.28	0.597	0.805	0.534	1.45	0.0668	0.189	1.89	3.7	0.0119	0.0636	2.78	6.87	0.144	0.444	1.77	3.41	0.822	0.963	-0.276	-1.21	0.362	0.666	-1.28	-2.43	0.00506	0.0672	3.46	11	0.0902
ASV402	3.4	2.49	3.81	2.56	2.93	2.79	3.82	2.98	4.7	4.56	3.68	2.86	0.741	0.924	-0.405	-1.32	0.81	0.94	0.299	1.23	0.992	1	0.0142	1.01	0.499	0.659	-0.819	-1.76	0.383	0.561	-1.1	-2.15	0.369	0.744	1.36	2.57	0.505	0.899	1.02	2.02	0.611	0.865	-0.852	-1.81	0.285	0.559	-1.55	-2.92	0.0919
ASV574	3.06	2.01	3.03	2.01	2.82	2.01	3.22	2.46	2.86	2.8	2.51	2.01	7.56e-05	0.00172	-5.66	-50.4	7.41e-05	0.00194	-5.46	-44.1	0.00063	0.00536	-3.81	-14	0.208	0.384	-1.65	-3.14	1	1	0	0	0.102	0.351	-2.71	-6.53	0.112	0.488	-2.65	-6.26	0.0449	0.167	-2.66	-6.3	0.21	0.499	-1.83	-3.56	0.0976
ASV133	3.19	2.43	3.14	2.42	3.03	2.94	4.85	2.93	4.73	4.34	4.31	3.05	0.00575	0.0289	-5.06	-33.4	0.032	0.113	-3.6	-12.1	0.0257	0.0903	-3.85	-14.4	0.2	0.372	1.99	3.96	0.257	0.441	1.74	3.34	0.0458	0.196	-4.52	-22.9	0.513	0.899	-1.25	-2.38	0.124	0.346	-3.72	-13.2	0.369	0.616	-1.57	-2.97	0.107
ASV459	4.83	5.19	5.29	4.97	2.88	4.07	5.31	5.86	5.8	6.6	3.99	3.81	0.374	0.667	0.912	1.88	0.927	0.979	0.0947	1.07	0.165	0.364	1.39	2.62	0.0393	0.139	-2.12	-4.35	0.428	0.601	-0.827	-1.77	0.606	0.843	0.629	1.55	0.519	0.899	0.791	1.73	0.689	0.918	-0.533	-1.45	0.301	0.572	-1.19	-2.28	0.107
ASV505	4.63	5.87	4.79	6.37	2.71	4.36	4.12	4.76	4.91	5.56	3.09	3.04	0.693	0.895	0.391	1.31	0.741	0.925	0.33	1.26	0.289	0.507	1.01	2.02	0.0279	0.113	-2.21	-4.63	0.136	0.311	-1.53	-2.89	0.834	0.976	0.245	1.18	0.614	0.927	0.588	1.5	0.534	0.812	-0.759	-1.69	0.373	0.62	-0.95	-1.93	0.108
ASV157	6.75	6.33	5.91	5.81	4.64	4.31	9.31	8.63	8.59	8.78	6.13	5.38	0.387	0.674	-1.01	-2.01	0.531	0.806	-0.724	-1.65	0.944	1	-0.0794	-1.06	0.124	0.273	-1.79	-3.46	0.329	0.506	-1.15	-2.21	0.817	0.97	-0.324	-1.25	0.65	0.927	0.623	1.54	0.402	0.699	-1.34	-2.53	0.497	0.713	-0.877	-1.84	0.112
ASV18	11.6	11.3	11.4	11.3	10.3	11.1	13	12.3	12.7	13.5	11.4	10.5	0.943	0.99	0.0639	1.05	0.942	0.986	0.0652	1.05	0.214	0.42	1.13	2.19	0.0754	0.201	-1.62	-3.08	0.545	0.724	-0.556	-1.47	0.833	0.976	-0.231	-1.17	0.839	0.964	0.22	1.16	0.496	0.772	-0.838	-1.79	0.284	0.559	-1.09	-2.13	0.113
ASV748	3.03	2.01	2.99	2.01	2.52	2.01	4.23	2.01	3.84	2.74	3.26	2.01	0.00052	0.00514	-3.58	-12	0.000693	0.00572	-3.23	-9.36	0.0062	0.0314	-1.93	-3.8	0.223	0.396	-1.3	-2.46	1	1	0	0	0.000447	0.0194	-5.84	-57.1	0.0277	0.189	-3.51	-11.4	0.0139	0.0891	-3.29	-9.81	0.187	0.466	-1.78	-3.43	0.125
ASV518	2.66	2.29	2.68	2.01	2.32	2.01	3.71	2.01	3.98	2.71	3.46	2.01	0.142	0.364	-1.6	-3.04	0.000513	0.00499	-3.68	-12.8	0.0222	0.0812	-1.55	-2.92	0.0647	0.186	-2.13	-4.39	1	1	0	0	0.000488	0.0194	-6.14	-70.6	0.00621	0.0783	-5.01	-32.2	0.00404	0.057	-4.95	-30.9	0.275	0.552	-1.55	-2.92	0.125
ASV825	2.89	2.23	2.5	2.23	2.01	2.01	4.04	2.4	3.85	2.46	3.9	2.01	0.0204	0.0841	-2.16	-4.48	0.153	0.356	-1.09	-2.13	1	1	0	0	0.00529	0.037	-1.74	-3.34	0.216	0.399	-0.65	-1.57	0.00523	0.0452	-4.13	-17.5	0.0224	0.174	-3.16	-8.92	0.00117	0.0375	-4.76	-27	0.898	0.962	0.15	1.11	0.125
ASV413	2.57	2.01	2.73	2.01	2.64	2.01	2.76	2.4	3.17	3.02	3.25	3.14	0.000519	0.00514	-4.96	-31.2	0.000631	0.00563	-4.61	-24.4	0.00742	0.0335	-2.66	-6.3	0.155	0.318	-1.95	-3.88	1	1	0	0	0.0152	0.0872	-5.01	-32.1	0.61	0.924	0.854	1.81	0.0512	0.181	-4.54	-23.3	0.213	0.505	2.01	4.04	0.124
ASV987	2.46	2.72	2.41	2.82	2.46	2.47	2.85	2.01	2.78	2.46	2.33	2.01	0.957	0.99	-0.385	-1.31	0.578	0.828	0.621	1.54	0.782	0.921	-0.305	-1.24	0.505	0.663	0.724	1.65	0.86	0.993	-0.202	-1.15	0.0364	0.164	-1.99	-3.97	0.823	0.963	-0.251	-1.19	0.189	0.452	-1.11	-2.16	0.55	0.746	-0.585	-1.5	0.125
ASV71	8.35	8.47	8.29	8.77	6.73	6.25	6.33	7.52	7.23	8.63	5.68	5.99	0.91	0.978	-0.112	-1.08	0.725	0.914	0.348	1.27	1.63e-05	0.000894	-5.33	-40.3	0.00333	0.0275	3.14	8.81	0.0175	0.082	-2.54	-5.82	0.0529	0.224	2.32	5.01	0.087	0.42	2.04	4.11	0.708	0.925	0.48	1.39	0.492	0.71	-0.758	-1.69	0.122
ASV42	8.46	8.42	6.88	6.56	10.6	9.9	7.43	9.93	6.57	8.5	8.5	11.3	0.287	0.557	1.23	2.34	0.594	0.829	-0.613	-1.53	0.321	0.549	1.14	2.21	0.0919	0.229	1.97	3.92	0.0044	0.0347	3.73	13.2	0.332	0.715	1.32	2.5	0.95	1	-0.0858	-1.06	0.829	0.978	0.324	1.25	0.112	0.381	2.09	4.27	0.128
ASV184	4.98	5.09	4.53	5.18	4.07	4.86	7.06	6.33	7.08	7.31	5.15	4.75	0.529	0.779	0.777	1.71	0.602	0.833	0.641	1.56	0.0879	0.234	2.17	4.49	0.241	0.419	-1.43	-2.7	0.94	1	0.0944	1.07	0.335	0.716	-1.51	-2.85	0.565	0.909	-0.878	-1.84	0.0499	0.178	-3.89	-14.8	0.938	0.988	0.106	1.08	0.128
ASV5	14.8	13	14.5	12.8	13	11	15	14.1	15	14.3	12.8	13	0.762	0.932	-0.193	-1.14	0.828	0.943	0.139	1.1	0.11	0.275	-1.04	-2.06	0.0216	0.0967	-1.49	-2.8	0.000158	0.00343	-2.67	-6.34	0.508	0.802	-0.517	-1.43	0.573	0.909	-0.439	-1.36	0.966	1	0.0357	1.03	0.0104	0.105	-1.92	-3.79	0.122
ASV442	6.43	4.08	5.35	4.08	2.84	2.22	4.85	4.46	4.42	3.44	2.01	3.29	0.207	0.449	-1.39	-2.63	0.139	0.335	-1.63	-3.11	0.0277	0.0958	-1.88	-3.69	0.00274	0.0245	-3.44	-10.9	0.000551	0.0077	-3.69	-12.9	0.576	0.832	0.709	1.63	0.32	0.798	1.26	2.39	0.00192	0.0437	2.86	7.24	0.00013	0.00711	-4.03	-16.3	0.128
ASV384	3.11	3.95	3.13	3.91	2.26	2.75	4.92	4.93	4.79	5.44	3.73	3.64	0.0934	0.265	2.17	4.5	0.177	0.395	1.72	3.3	0.0747	0.207	1.91	3.76	0.00752	0.0462	-3.22	-9.32	0.026	0.106	-3.03	-8.17	0.654	0.879	-0.695	-1.62	0.93	0.997	-0.133	-1.1	0.0888	0.269	-3.27	-9.66	0.882	0.952	0.207	1.15	0.127
ASV314	4.88	5.88	4.21	3.64	3.1	3.08	6.75	4.43	4.74	3.92	3.66	3.31	0.84	0.95	0.229	1.17	0.61	0.835	-0.573	-1.49	0.828	0.948	0.215	1.16	0.0241	0.103	-2.56	-5.88	0.116	0.289	-1.77	-3.41	0.73	0.925	-0.481	-1.4	0.758	0.955	0.41	1.33	0.494	0.772	-0.958	-1.94	0.321	0.583	-1.22	-2.34	0.116
ASV476	4.46	5.19	4.64	5.71	2.86	2.43	5.48	5.25	6.07	6.52	3.99	3.77	0.221	0.468	1.25	2.37	0.215	0.456	1.27	2.41	0.944	1	-0.0621	-1.04	0.107	0.253	-1.58	-2.99	0.00771	0.0485	-2.91	-7.54	0.953	0.99	-0.0726	-1.05	0.915	0.993	0.131	1.09	0.617	0.865	-0.662	-1.58	0.189	0.466	-1.52	-2.86	0.128
ASV195	3.89	2.74	3.99	2.73	4.41	2.65	4.79	4.49	4.98	4.64	4.43	2.93	0.799	0.935	-0.386	-1.31	0.731	0.92	-0.523	-1.44	0.573	0.778	-0.859	-1.81	0.549	0.697	-0.899	-1.86	0.427	0.601	-1.23	-2.35	0.957	0.99	0.0982	1.07	0.93	0.997	0.16	1.12	0.491	0.772	-1.43	-2.7	0.208	0.497	-2.24	-4.71	0.12
ASV472	3.2	2.85	3.02	2.66	2.73	2.77	5.06	5.17	5.03	4.77	2.87	3.49	0.82	0.95	-0.27	-1.21	0.17	0.383	-1.61	-3.06	0.895	0.99	-0.148	-1.11	0.488	0.65	-0.794	-1.73	0.555	0.729	0.671	1.59	0.836	0.976	0.303	1.23	0.443	0.875	1.11	2.16	0.283	0.577	1.52	2.88	0.0235	0.178	-3.23	-9.39	0.132
ASV337	4.43	5.23	4.43	5.12	3.16	3.7	5.84	5.7	7.1	6.35	4.16	4.38	0.741	0.924	0.363	1.29	0.617	0.841	-0.552	-1.47	0.053	0.158	2.11	4.33	0.0073	0.0457	-3.08	-8.45	0.709	0.886	-0.414	-1.33	0.916	0.98	0.14	1.1	0.955	1	0.0746	1.05	0.967	1	-0.0586	-1.04	0.0682	0.293	-2.36	-5.13	0.135
ASV533	2.83	2.71	3.19	2.77	2.01	2.85	3.44	2.01	2.8	2.44	2.63	2.01	0.94	0.99	0.0894	1.06	0.604	0.834	-0.639	-1.56	0.000451	0.00454	3.71	13	0.00052	0.00823	-3.59	-12	0.549	0.727	0.754	1.69	0.000813	0.0212	-6.22	-74.5	0.00733	0.0833	-5.18	-36.3	0.0133	0.0885	-4	-16	0.0971	0.347	-2.56	-5.88	0.144
ASV456	3.42	3.62	3.1	3.24	3.55	2.01	6.07	2.55	5.92	4.11	4.4	2.94	0.0874	0.255	2.06	4.18	0.165	0.377	1.65	3.14	0.000167	0.00325	-3.8	-13.9	0.904	0.944	0.24	1.18	1.31e-05	0.000651	-5.21	-36.9	0.0104	0.0658	-4.44	-21.7	0.227	0.731	-1.84	-3.57	0.087	0.268	-2.92	-7.57	0.317	0.581	-1.35	-2.54	0.148
ASV174	2.74	4.45	2.77	4.72	2.99	3.39	2.99	5.39	3.49	5.26	2.84	3.71	0.0228	0.0928	3.53	11.5	0.0265	0.0967	3.43	10.7	0.362	0.588	1.26	2.39	0.236	0.414	-1.65	-3.13	0.018	0.082	-3.81	-14.1	0.0783	0.298	3.07	8.4	0.29	0.798	1.79	3.46	0.423	0.718	1.39	2.63	0.0875	0.331	-2.84	-7.15	0.146
ASV326	5.48	6.24	5.98	6.88	2.66	2.84	3.08	4.43	3.87	3.21	2.45	2.65	0.69	0.895	-0.441	-1.36	0.501	0.785	-0.749	-1.68	0.334	0.561	-0.92	-1.89	0.000544	0.00823	-4.27	-19.4	0.000397	0.00653	-4.45	-21.8	0.172	0.49	1.77	3.42	0.997	1	0.00499	1	0.988	1	0.0137	1.01	0.0617	0.276	-2.28	-4.85	0.148
ASV512	3.51	2.01	3.46	2.01	2.88	2.49	4.45	3.29	4.52	3.34	3.76	2.6	0.000294	0.00349	-4.53	-23.2	0.000191	0.0029	-4.6	-24.3	0.453	0.678	-0.948	-1.93	0.826	0.899	-0.274	-1.21	0.0014	0.0156	3.38	10.4	0.391	0.753	-1.39	-2.62	0.567	0.909	-0.907	-1.88	0.162	0.399	-2.5	-5.67	0.42	0.647	-1.17	-2.25	0.14
ASV313	3.19	3.67	3.23	3.29	2.91	3.37	4.69	4.43	4.73	4.48	3.66	5.29	0.795	0.933	-0.367	-1.29	0.232	0.475	-1.75	-3.35	0.721	0.882	0.5	1.41	0.369	0.553	-1.26	-2.4	0.495	0.667	0.983	1.98	0.407	0.753	-1.48	-2.79	0.277	0.798	-1.98	-3.95	0.42	0.715	1.48	2.78	0.792	0.892	-0.416	-1.33	0.14
ASV89	7.13	5.97	7.12	5.36	5.85	5.63	8.85	8.32	9.77	9.29	7.02	5.34	0.849	0.952	-0.233	-1.18	0.644	0.854	-0.567	-1.48	0.963	1	-0.0561	-1.04	0.126	0.276	-1.9	-3.74	0.27	0.449	-1.39	-2.63	0.41	0.753	-1.26	-2.4	0.746	0.955	-0.483	-1.4	0.691	0.918	-0.655	-1.57	0.0781	0.311	-2.57	-5.94	0.146
ASV205	4.41	3.69	4.05	3.61	4.3	2.73	4.39	3.6	4.2	4.14	3.99	4.81	0.196	0.438	-1.58	-2.98	0.553	0.822	-0.683	-1.61	0.000458	0.00454	-5.2	-36.9	9.58e-05	0.00275	5.82	56.4	0.279	0.459	1.3	2.45	0.411	0.753	-1.18	-2.27	0.534	0.899	-0.894	-1.86	0.744	0.937	-0.528	-1.44	0.126	0.404	2.1	4.3	0.146
ASV719	3.49	3.38	3.35	3.17	2.98	2.19	3	3.89	3.28	3.72	2.27	2.68	0.913	0.978	-0.119	-1.09	0.678	0.882	-0.444	-1.36	0.00726	0.0335	-2.56	-5.89	0.637	0.77	-0.492	-1.41	0.00701	0.046	-2.61	-6.1	0.462	0.774	0.957	1.94	0.323	0.798	1.28	2.44	0.157	0.389	1.51	2.85	0.0177	0.149	-2.64	-6.23	0.139
ASV107	8.22	6.59	7.88	6.95	6.33	5.69	9.82	8.48	9.92	9.7	6.71	7.82	0.88	0.965	-0.158	-1.12	0.896	0.961	0.138	1.1	0.489	0.706	-0.727	-1.66	0.0597	0.178	-2.03	-4.07	0.0122	0.0646	-2.89	-7.41	0.549	0.822	-0.775	-1.71	0.547	0.899	-0.779	-1.72	0.794	0.954	-0.366	-1.29	0.0288	0.19	-2.78	-6.86	0.139
ASV478	4.09	4.73	4.46	5.52	3.56	3.32	3.6	3.87	4.34	5.03	3.99	3.17	0.173	0.413	1.55	2.93	0.155	0.357	1.63	3.1	0.891	0.99	-0.148	-1.11	0.476	0.639	-0.773	-1.71	0.0341	0.124	-2.55	-5.87	0.929	0.98	0.119	1.09	0.803	0.956	0.334	1.26	0.495	0.772	-0.993	-1.99	0.381	0.624	-1.09	-2.13	0.146
ASV293	5.26	4.92	5.17	4.74	3.35	3.52	5.29	5.91	5.79	6.25	3.27	3.68	0.593	0.826	-0.673	-1.59	0.583	0.829	-0.691	-1.61	0.152	0.346	-1.84	-3.59	0.529	0.687	-0.778	-1.72	0.139	0.316	-1.93	-3.81	0.922	0.98	0.146	1.11	0.795	0.955	-0.393	-1.31	0.645	0.895	-0.736	-1.67	0.105	0.364	-2.36	-5.13	0.151
ASV266	4.54	2.41	4.71	2.49	3.22	2.01	3.79	2.46	4.48	2.47	3.67	2.01	0.000637	0.0056	-5.98	-63	0.00459	0.0245	-4.65	-25	0.00021	0.00353	-5.15	-35.4	0.0425	0.147	-2.99	-7.97	0.00229	0.0215	-3.5	-11.3	0.0132	0.0775	-5.13	-35	0.00909	0.0955	-5.5	-45.4	0.0129	0.0885	-4.78	-27.5	0.155	0.427	-2.31	-4.97	0.156
ASV733	3.32	3.36	3.27	4.03	2.57	3.22	2.85	3.87	2.49	4.66	2.01	3.22	0.508	0.757	0.695	1.62	0.0876	0.24	1.85	3.62	0.208	0.42	1.24	2.36	0.423	0.6	-0.741	-1.67	0.217	0.399	-1.35	-2.56	0.0606	0.251	2.38	5.19	0.00158	0.048	4.18	18.2	0.00159	0.0414	3.02	8.1	0.098	0.347	-1.14	-2.2	0.157
ASV484	3.23	4.09	3.17	4.7	2.01	2.01	5.25	4.85	4.72	4.41	2.01	2.9	0.0418	0.15	2.31	4.97	0.045	0.148	2.3	4.92	1	1	0	0	0.00022	0.00487	-3.06	-8.33	3.43e-06	0.000234	-5.36	-41	0.304	0.686	-1.45	-2.74	0.293	0.798	-1.47	-2.77	0.0405	0.161	1.69	3.22	2.73e-05	0.00213	-5.34	-40.4	0.158
ASV56	8.45	7.19	8.26	7.04	5.95	5.58	12.6	10.5	12.2	11.7	9.84	9.37	0.892	0.97	-0.143	-1.1	0.895	0.961	-0.14	-1.1	0.674	0.856	0.444	1.36	0.0557	0.171	-2.08	-4.23	0.174	0.357	-1.5	-2.82	0.308	0.689	-1.36	-2.57	0.702	0.946	-0.495	-1.41	0.229	0.522	-1.82	-3.54	0.43	0.65	-0.943	-1.92	0.156
ASV335	3.38	2.87	3.25	2.85	3	2.38	3.97	4.53	4.48	3.57	3.79	2.44	0.0325	0.123	-3.02	-8.14	0.0568	0.173	-2.61	-6.12	0.019	0.0723	-3.32	-9.99	0.744	0.847	0.424	1.34	0.808	0.957	-0.283	-1.22	0.144	0.444	-2.61	-6.1	0.0332	0.208	-4.11	-17.2	0.0109	0.0827	-5.79	-55.2	0.628	0.794	-0.728	-1.66	0.17
ASV297	3.59	2.01	3.58	2.01	2.68	2.01	4.18	4.16	3.59	4.82	4.4	3.15	0.00146	0.00984	-4.11	-17.3	0.00161	0.011	-3.84	-14.3	0.00387	0.0222	-3.05	-8.26	0.547	0.697	-0.79	-1.73	1	1	0	0	0.223	0.578	2.06	4.17	0.183	0.638	2.25	4.77	0.301	0.602	-2.1	-4.28	0.386	0.624	1.36	2.58	0.173
ASV372	3.91	4.08	3.33	3.01	3.77	3.91	3.3	3.71	3.13	4.58	4.07	2.94	0.327	0.615	-1.26	-2.39	0.46	0.739	-0.927	-1.9	0.0584	0.168	-2.59	-6.03	0.0242	0.103	3.08	8.47	0.273	0.452	1.42	2.67	0.565	0.832	0.874	1.83	0.469	0.899	1.06	2.08	0.0675	0.224	-3.51	-11.4	0.142	0.415	2.11	4.31	0.174
ASV530	3.65	2.87	3.34	3.1	2.51	2.4	5.25	3.64	4.47	3.27	3.79	2.44	0.0917	0.264	-1.98	-3.96	0.106	0.265	-1.88	-3.67	0.714	0.876	0.368	1.29	0.0291	0.116	-2.48	-5.56	0.827	0.967	-0.23	-1.17	0.65	0.876	-0.638	-1.56	0.582	0.909	-0.749	-1.68	0.00428	0.0576	-5.62	-49.2	0.0377	0.204	2.84	7.16	0.167
ASV155	7.25	6.69	7.84	6.99	5.67	5.28	9.01	8.27	9.86	9.23	7.61	7.8	0.824	0.95	0.201	1.15	0.694	0.89	0.357	1.28	0.679	0.857	-0.373	-1.3	0.0747	0.201	-1.63	-3.11	0.0153	0.0764	-2.36	-5.15	0.681	0.895	-0.455	-1.37	0.811	0.963	-0.263	-1.2	0.862	0.999	0.206	1.15	0.0324	0.19	-2.3	-4.93	0.173
ASV126	7.54	5.18	7.9	5.38	5.49	4.13	8.9	7.4	9.25	9.72	7.13	6.83	0.887	0.968	-0.155	-1.11	0.781	0.933	-0.305	-1.24	0.365	0.59	-0.989	-1.98	0.00755	0.0462	-3.15	-8.85	0.00228	0.0215	-3.83	-14.2	0.808	0.966	0.319	1.25	0.645	0.927	0.603	1.52	0.848	0.989	0.275	1.21	0.131	0.406	-1.92	-3.79	0.174
ASV309	4.75	4.29	4.55	3.57	3.36	3.53	6.07	5.43	6.61	4.66	5.49	4.76	0.641	0.861	0.554	1.47	0.516	0.791	0.771	1.71	0.318	0.547	1.18	2.26	0.422	0.6	-0.926	-1.9	0.665	0.845	-0.521	-1.43	0.849	0.976	0.273	1.21	0.775	0.955	-0.414	-1.33	0.339	0.655	1.48	2.79	0.719	0.838	0.479	1.39	0.166
ASV208	6.55	7.75	6.51	8.24	3.9	4.45	5.49	5.65	7.2	8.74	4.35	5.96	0.145	0.366	1.54	2.91	0.202	0.438	1.35	2.54	0.108	0.275	1.68	3.21	0.0143	0.074	-2.66	-6.3	0.0371	0.13	-2.32	-5	0.911	0.98	0.139	1.1	0.759	0.955	0.383	1.3	0.487	0.77	0.924	1.9	0.0324	0.19	-2.66	-6.32	0.174
ASV649	4.05	3.47	2.87	2.36	3.16	2.33	3.09	2.78	2.95	2.46	3.25	2.89	0.183	0.427	-1.57	-2.97	0.0485	0.152	-2.25	-4.75	0.0073	0.0335	-3.23	-9.41	0.438	0.609	0.88	1.84	0.962	1	-0.106	-1.08	0.649	0.876	-0.557	-1.47	0.436	0.873	-0.954	-1.94	0.252	0.545	-1.9	-3.72	0.0291	0.19	2.94	7.66	0.175
ASV255	5.92	6.6	6.15	6.78	2.79	2.01	4.84	4.33	6	4.66	2.89	3.08	0.898	0.97	0.149	1.11	0.824	0.943	-0.26	-1.2	0.00135	0.00945	-2.61	-6.11	0.000636	0.00888	-4.51	-22.8	4.46e-07	4.86e-05	-6.86	-116	0.822	0.97	0.313	1.24	0.185	0.638	-2	-3.99	0.786	0.952	0.352	1.28	0.00215	0.0376	-4.6	-24.2	0.179
ASV57	6.28	6.05	5.21	6.1	6.35	6	6.62	9.45	6.44	10.8	7.28	10.2	0.153	0.379	1.89	3.71	0.0155	0.0629	3.41	10.6	0.801	0.928	0.324	1.25	0.0779	0.203	2.35	5.09	0.574	0.75	-0.739	-1.67	0.331	0.715	1.5	2.82	0.119	0.497	2.44	5.41	0.0764	0.245	3.01	8.07	0.199	0.486	1.89	3.7	0.182
ASV250	6.01	3.49	6.01	4.14	4.66	2.47	4.84	5.57	6.35	6.55	4.4	3.81	0.02	0.0837	-3.25	-9.53	0.0148	0.0605	-3.44	-10.8	0.0424	0.133	-2.72	-6.61	0.131	0.282	-1.95	-3.87	0.325	0.503	-1.24	-2.36	0.434	0.753	1.18	2.26	0.507	0.899	1	2	0.25	0.545	-2.1	-4.3	0.692	0.827	0.556	1.47	0.186
ASV193	6.01	6.25	5.71	6.2	5.81	6.37	3.52	5.18	5.13	5.79	4.14	4.74	0.0454	0.158	2.46	5.5	0.15	0.35	1.72	3.31	0.849	0.955	-0.223	-1.17	0.432	0.606	0.911	1.88	0.388	0.566	-1.04	-2.05	0.0832	0.308	2.45	5.47	0.104	0.468	2.29	4.89	0.691	0.918	0.59	1.5	0.63	0.794	-0.615	-1.53	0.189
ASV877	2.64	2.22	2.3	2.01	2.46	2.01	3.03	3.16	2.52	2.86	2.53	2.7	0.0193	0.0816	-2.53	-5.78	0.046	0.149	-1.39	-2.61	0.000351	0.00416	-3.4	-10.5	0.0651	0.186	2.01	4.03	1	1	0	0	0.58	0.834	0.768	1.7	0.304	0.798	1.42	2.68	0.691	0.918	-0.582	-1.5	0.862	0.937	-0.216	-1.16	0.197
ASV677	2.78	2.79	2.78	2.78	2.01	2.25	3.94	2.01	3.51	2.01	3.15	2.44	0.115	0.309	-2.04	-4.11	0.123	0.304	-1.98	-3.96	0.0866	0.231	0.845	1.8	1.73e-05	0.000727	-5.29	-39.2	0.03	0.116	-2.46	-5.51	0.00142	0.0235	-5.29	-39	0.00646	0.0783	-3.63	-12.4	0.138	0.362	-2.39	-5.25	0.879	0.951	-0.203	-1.15	0.203
ASV145	2.82	2.01	2.73	2.01	2.76	2.01	3.74	2.01	3.94	3.23	4	3.77	0.000125	0.0022	-9.03	-523	0.000383	0.00444	-7.6	-194	0.000202	0.00353	-8.08	-270	0.774	0.866	0.479	1.39	1	1	0	0	0.00314	0.0318	-8.6	-387	0.858	0.969	0.363	1.29	0.0796	0.252	-5.13	-35.1	0.288	0.559	2.07	4.2	0.204
ASV423	4.24	5.39	4	4	3.34	3.1	3.57	5.16	4.24	6.4	2.8	4.17	0.163	0.394	1.6	3.04	0.388	0.664	0.965	1.95	0.256	0.466	-1.23	-2.34	0.887	0.936	-0.153	-1.11	0.044	0.148	-2.35	-5.09	0.207	0.549	1.7	3.25	0.0842	0.416	2.34	5.08	0.435	0.726	1.08	2.11	0.469	0.686	-0.867	-1.82	0.205
ASV64	7.61	9.14	8.2	9.1	6.93	7.62	10.5	7.68	10.7	8.38	8.75	9.67	0.926	0.985	-0.0915	-1.07	0.589	0.829	-0.532	-1.45	0.713	0.876	-0.362	-1.28	0.184	0.357	-1.31	-2.47	0.261	0.441	-1.14	-2.2	0.373	0.749	-1.09	-2.13	0.233	0.746	-1.49	-2.8	0.309	0.606	1.29	2.45	0.349	0.607	-1.04	-2.06	0.209
ASV447	2.5	2.92	2.39	2.55	2.62	2.19	3.73	3.82	3.17	4.13	2.85	2.82	0.08	0.24	1.86	3.64	0.39	0.665	0.763	1.7	0.00543	0.0282	-2.84	-7.15	0.0229	0.0997	2.36	5.15	0.132	0.309	-1.24	-2.36	0.41	0.753	1.14	2.21	0.501	0.899	0.922	1.89	0.727	0.937	-0.517	-1.43	0.561	0.751	-0.734	-1.66	0.203
ASV22	10.8	11.8	10.7	11.8	9.77	9.98	10.7	12.2	10.7	12.6	9.72	11.3	0.0885	0.257	1.57	2.97	0.0326	0.115	2	3.99	0.334	0.561	0.876	1.83	0.15	0.31	-1.3	-2.46	0.0129	0.0668	-2.42	-5.35	0.457	0.771	0.801	1.74	0.534	0.899	0.67	1.59	0.6	0.865	0.616	1.53	0.12	0.392	-1.62	-3.06	0.209
ASV400	5.49	5.38	3.43	3.92	2.46	3.11	6.09	4.02	4.94	4.13	3.86	3.03	0.834	0.95	0.223	1.17	0.789	0.937	0.276	1.21	0.186	0.397	1.2	2.3	0.0259	0.108	-2.21	-4.61	0.22	0.401	-1.28	-2.43	0.534	0.817	-0.824	-1.77	0.933	0.997	-0.106	-1.08	0.532	0.812	-0.815	-1.76	0.323	0.583	-1.14	-2.2	0.21
ASV224	3.4	3	3.59	3.04	2.29	2.5	4.94	4.89	5.96	5.38	3.86	4.37	0.617	0.843	-0.694	-1.62	0.53	0.806	-0.877	-1.84	0.073	0.203	2.28	4.86	0.000856	0.0104	-5.26	-38.4	0.144	0.324	-2.1	-4.3	0.593	0.839	-0.92	-1.89	0.601	0.918	-0.9	-1.87	0.564	0.843	-1.09	-2.13	0.131	0.406	-2.49	-5.63	0.208
ASV523	4.41	3.13	4.1	2.76	3.79	2.66	2.84	2.01	3.8	2.46	2.59	2.86	0.0578	0.183	-2.34	-5.05	0.0138	0.0579	-3.07	-8.4	0.791	0.925	-0.394	-1.31	0.3	0.488	-1.21	-2.31	0.188	0.377	1.47	2.76	0.0073	0.0529	-3.39	-10.5	0.0139	0.121	-4.05	-16.5	0.862	0.999	-0.26	-1.2	0.15	0.427	-1.96	-3.9	0.22
ASV415	3.28	4.34	2.57	3.6	2.45	3.85	2.94	5.46	2.93	4.6	2.66	2.75	0.213	0.453	1.42	2.67	0.283	0.538	1.13	2.18	0.00255	0.0158	3.94	15.4	0.19	0.361	1.39	2.62	0.00196	0.0205	4.21	18.4	0.00759	0.0529	3.94	15.4	0.438	0.874	1.05	2.08	0.613	0.865	0.668	1.59	0.175	0.455	-1.67	-3.18	0.221
ASV268	2.58	2.98	2.77	2.75	2.21	2.85	2.89	2.92	2.84	2.46	2.94	2.01	0.211	0.453	1.94	3.85	0.171	0.383	2.15	4.44	0.00153	0.0103	5.19	36.6	0.00357	0.028	-4.53	-23	0.344	0.526	-1.48	-2.8	0.0189	0.101	-5.51	-45.5	0.0142	0.121	-5.69	-51.5	0.00408	0.057	-7.56	-189	0.801	0.895	0.424	1.34	0.218
ASV70	8.39	10.2	9.11	10.6	6.86	7.66	7.35	8.99	9.11	10.1	6.97	8.16	0.332	0.623	0.806	1.75	0.26	0.507	0.94	1.92	0.411	0.631	0.681	1.6	0.00516	0.037	-2.43	-5.38	0.00305	0.0272	-2.69	-6.44	0.349	0.725	0.927	1.9	0.477	0.899	0.704	1.63	0.231	0.524	1.28	2.43	0.0342	0.19	-2.06	-4.16	0.222
ASV68	9.42	10.3	9.43	10.5	7.69	8.84	10.4	11.1	10.4	11.8	8.86	9.53	0.41	0.681	0.649	1.57	0.265	0.513	0.881	1.84	0.381	0.609	0.689	1.61	0.00618	0.0411	-2.24	-4.71	0.00431	0.0346	-2.43	-5.38	0.386	0.749	0.814	1.76	0.332	0.803	0.911	1.88	0.257	0.552	1.15	2.22	0.0689	0.293	-1.65	-3.14	0.219
ASV39	7.35	6.03	6.04	4.85	7.98	7.48	10.3	10.5	9.16	10.9	11.3	12.2	0.602	0.833	-0.639	-1.56	0.156	0.358	-1.79	-3.47	0.208	0.42	1.56	2.95	0.032	0.12	2.76	6.76	0.000107	0.00266	6.11	69.1	0.955	0.99	0.0822	1.06	0.7	0.946	0.561	1.48	0.72	0.935	0.568	1.48	0.132	0.406	2.11	4.32	0.221
ASV592	4.05	3.96	3.89	3.95	2.01	2.19	3.03	2.92	3.48	3.96	2.01	2.71	0.308	0.583	1.17	2.25	0.454	0.736	0.847	1.8	0.226	0.434	0.498	1.41	6.27e-05	0.00201	-3.8	-13.9	0.000407	0.00653	-4.15	-17.7	0.0907	0.323	2.31	4.96	0.972	1	0.181	1.13	0.00752	0.0661	2.38	5.19	0.00026	0.0117	-4.14	-17.7	0.232
ASV506	2.72	2.6	2.59	2.56	2.32	2.81	3.56	3	3.74	2.95	3.57	3.09	0.241	0.5	1.52	2.86	0.0832	0.231	2.22	4.66	0.134	0.319	1.77	3.4	0.53	0.687	-0.654	-1.57	0.392	0.57	-1.11	-2.15	0.0959	0.335	-2.92	-7.56	0.0705	0.38	-3.18	-9.06	0.967	1	0.0707	1.05	0.444	0.661	-1.12	-2.18	0.231
ASV138	5.97	6.36	5.68	6.04	5.02	5.32	8.08	7.51	8.25	8.36	6.39	5.05	0.79	0.932	-0.324	-1.25	0.351	0.627	-1.16	-2.23	0.588	0.797	0.658	1.58	0.064	0.186	-2.34	-5.05	0.672	0.852	-0.523	-1.44	0.492	0.789	-1.04	-2.06	0.864	0.971	-0.254	-1.19	0.356	0.662	-1.59	-3	0.526	0.724	-0.869	-1.83	0.229
ASV766	3.82	2.93	2.84	2.58	2.81	2.39	3.29	4.61	3.33	3.28	2.52	3.04	0.0969	0.274	-1.91	-3.77	0.567	0.827	-0.573	-1.49	0.735	0.892	0.332	1.26	0.484	0.646	-0.681	-1.6	0.825	0.967	0.224	1.17	0.801	0.962	0.339	1.26	0.285	0.798	-1.46	-2.76	0.015	0.0941	3.3	9.86	0.0181	0.149	-2.92	-7.56	0.228
ASV76	4.93	6.34	4.5	6.81	4.34	5.76	2.32	2.41	2.73	2.91	3.81	3.68	0.159	0.39	1.79	3.47	0.465	0.744	0.911	1.88	0.85	0.955	-0.331	-1.26	0.806	0.888	-0.299	-1.23	0.232	0.414	-1.54	-2.91	0.9	0.98	0.106	1.08	0.543	0.899	-0.845	-1.8	0.943	1	0.113	1.08	0.439	0.659	1.03	2.04	0.23
ASV13	3.69	4.74	3.29	4.21	5.96	6.38	5.31	6.23	7.33	7.04	9.6	11.6	0.499	0.747	1.17	2.25	0.736	0.924	0.579	1.49	0.325	0.552	1.73	3.31	0.391	0.573	1.48	2.78	0.157	0.336	2.62	6.16	0.955	0.99	-0.116	-1.08	0.991	1	0.0232	1.02	0.893	1	-0.308	-1.24	0.104	0.362	3.37	10.4	0.225
ASV198	4.2	7.13	3.59	7.49	3.04	3.96	3.62	6.09	5.23	7.24	3.02	4.84	0.322	0.608	1.22	2.33	0.265	0.513	1.38	2.61	0.451	0.676	0.918	1.89	0.12	0.271	-1.93	-3.82	0.0674	0.202	-2.4	-5.27	0.301	0.685	1.49	2.81	0.326	0.798	1.43	2.7	0.131	0.355	2.28	4.87	0.0359	0.197	-3.03	-8.15	0.235
ASV150	3.89	4.27	3.52	3.63	4.57	5.48	2.24	3.27	3.08	3.77	3.45	4.56	0.781	0.932	0.368	1.29	0.539	0.812	-0.796	-1.74	0.112	0.279	2.22	4.65	0.0053	0.037	4.21	18.5	7.04e-05	0.00226	7.22	149	0.000136	0.0194	7.46	176	0.84	0.964	0.323	1.25	0.0745	0.242	3.15	8.88	0.615	0.788	-0.747	-1.68	0.274
ASV619	3.1	2.33	3.02	2.31	2.49	2.44	4.09	2.01	4.17	2.31	3.22	2.01	0.0516	0.168	-2.18	-4.53	0.0933	0.249	-1.77	-3.42	0.205	0.42	1.29	2.44	0.122	0.272	-1.59	-3.01	0.158	0.337	1.47	2.77	0.000332	0.0194	-5.77	-54.6	0.00197	0.0501	-5.22	-37.2	0.00776	0.0668	-3.71	-13.1	0.0966	0.347	-2.26	-4.79	0.278
ASV576	2.81	2.01	2.71	2.01	2.66	2.01	4.16	2.01	4.17	2.35	3.9	2.01	0.000872	0.00669	-3.58	-12	0.00199	0.0127	-2.91	-7.54	0.00309	0.0187	-2.49	-5.6	0.698	0.815	-0.43	-1.35	1	1	0	0	0.000379	0.0194	-6.51	-91.3	0.00587	0.0762	-4.9	-29.9	0.00598	0.0576	-4.59	-24	0.386	0.624	-1.22	-2.32	0.278
ASV438	3.86	2.67	3.72	2.41	3.21	2.01	4.74	2.01	4.99	2.35	3.88	2.01	0.0549	0.176	-2.57	-5.95	0.00818	0.0384	-3.74	-13.4	0.00069	0.00561	-3.54	-11.6	0.049	0.164	-2.59	-6.04	0.00524	0.0386	-2.39	-5.23	0.000499	0.0194	-6.52	-92	0.00221	0.0501	-6.01	-64.4	0.00692	0.0629	-4.67	-25.4	0.133	0.406	-2.25	-4.74	0.278
ASV467	2.5	2.84	2.7	2.75	2.01	2.01	4.17	2.01	3.9	2.39	2.01	2.01	0.468	0.724	0.989	1.98	0.946	0.986	0.0912	1.07	1	1	0	0	0.000409	0.00703	-4.26	-19.1	0.000532	0.0077	-4.35	-20.4	0.000777	0.0212	-7.07	-134	0.0091	0.0955	-5.32	-39.9	1	1	0	0	0.000183	0.00907	-6.36	-82.2	0.278
ASV295	3.91	2.01	3.8	2.01	3.42	2.32	3.91	2.01	3.7	2.34	3.38	2.01	4.78e-05	0.00163	-6.87	-117	4.9e-05	0.00194	-6.64	-99.7	0.000881	0.00678	-5.73	-53.1	0.751	0.85	0.444	1.36	0.0685	0.202	1.35	2.55	0.00111	0.0235	-7.04	-132	0.00728	0.0833	-5.72	-52.8	0.0229	0.116	-4.06	-16.7	0.134	0.406	-2.51	-5.71	0.294
ASV278	2.28	3.58	2.01	3.4	2.2	2.99	2.74	2.01	2.98	2.35	3.04	2.01	0.000102	0.002	6.95	123	2.46e-06	0.000622	8.49	360	0.000295	0.00392	5.78	55	0.267	0.45	0.554	1.47	0.15	0.33	-2.16	-4.46	0.00296	0.0318	-5.85	-57.6	0.012	0.113	-5.12	-34.7	0.0268	0.127	-3.87	-14.6	0.186	0.466	-2.15	-4.45	0.294
ASV716	2.54	2.01	2.6	2.01	2.3	2.01	2.63	2.01	3.03	2.31	2.63	2.01	0.000351	0.0039	-4.62	-24.7	7.7e-05	0.00194	-5.46	-44.1	0.0335	0.111	-1.37	-2.59	0.0036	0.028	-4.09	-17	1	1	0	0	0.00564	0.0465	-4.41	-21.2	0.0432	0.259	-3.27	-9.62	0.0154	0.0951	-3.96	-15.6	0.967	1	-0.0587	-1.04	0.278
ASV378	4.55	2.87	4.53	2.61	3.85	2.55	4.04	2.01	4.05	2.35	2.97	2.01	0.201	0.442	-1.74	-3.33	0.216	0.457	-1.67	-3.19	0.972	1	-0.0447	-1.03	0.0713	0.194	-2.45	-5.47	0.533	0.711	-0.823	-1.77	0.00629	0.0491	-4.27	-19.2	0.0784	0.406	-2.71	-6.56	0.0444	0.166	-2.67	-6.38	0.494	0.711	-0.943	-1.92	0.278
ASV682	4.06	2.83	4.27	2.92	2.58	2.68	4.3	2.36	3.78	2.31	3.69	2.01	0.578	0.822	-0.61	-1.53	0.796	0.937	-0.284	-1.22	0.647	0.833	0.447	1.36	0.039	0.139	-2.25	-4.75	0.169	0.352	-1.52	-2.86	0.0204	0.106	-3.32	-9.98	0.0125	0.116	-3.53	-11.5	0.0054	0.0576	-3.78	-13.7	0.681	0.819	-0.503	-1.42	0.278
ASV311	3.33	3.05	3.14	2.82	3.13	2.5	2.91	3.01	3.29	3.64	2.82	2.57	0.858	0.954	-0.262	-1.2	0.8	0.937	-0.372	-1.29	0.515	0.73	-0.941	-1.92	0.427	0.605	-1.15	-2.22	0.254	0.441	-1.72	-3.29	0.0216	0.109	-5.18	-36.2	0.145	0.557	-2.89	-7.42	0.0557	0.193	-4.5	-22.7	0.661	0.815	-0.724	-1.65	0.251
ASV657	3.52	3.1	4.14	2.8	2.91	2.33	2.97	2.4	2.92	2.31	2.37	2.01	0.0927	0.264	-2	-4.01	0.0174	0.0683	-2.99	-7.92	0.109	0.275	-1.72	-3.29	0.0561	0.171	-2.28	-4.85	0.326	0.503	-1.01	-2.02	0.0291	0.139	-3.3	-9.84	0.0141	0.121	-3.66	-12.6	0.108	0.306	-1.42	-2.68	0.0228	0.175	-2.99	-7.95	0.278
ASV201	5.85	4.53	6.52	5.46	5.87	3.16	5.07	3.54	4.27	3.86	4.41	3.52	0.185	0.43	-1.61	-3.06	0.34	0.616	-1.15	-2.22	0.00332	0.0196	-4	-16	0.306	0.493	1.22	2.33	0.178	0.363	-1.63	-3.1	0.0704	0.278	-2.9	-7.47	0.948	1	-0.094	-1.07	0.143	0.373	-2.57	-5.93	0.747	0.853	0.427	1.34	0.241
ASV611	2.78	2.26	2.77	2.36	3.12	2.01	2.67	2.85	2.54	2.39	2.75	2.01	0.00933	0.0438	-3.18	-9.05	0.098	0.257	-1.98	-3.95	0.000329	0.00401	-3.71	-13.1	0.901	0.944	-0.145	-1.11	0.00975	0.0559	-1.87	-3.65	0.0826	0.308	-2.82	-7.07	0.101	0.459	-2.34	-5.05	0.00289	0.0525	-5.37	-41.4	0.155	0.427	1.99	3.97	0.278
ASV396	2.38	2.55	2.43	2.55	2.48	2.39	2.61	3.15	3.31	3.18	2.86	3.11	0.139	0.358	1.97	3.93	0.309	0.575	1.35	2.56	0.247	0.458	-1.51	-2.85	0.541	0.694	0.787	1.73	0.128	0.307	-2.08	-4.23	0.0837	0.308	2.93	7.65	0.194	0.661	2.16	4.46	0.529	0.81	1.1	2.14	0.394	0.631	-1.31	-2.48	0.257
ASV32	9.19	9.64	8.03	9.32	7.73	9.26	6.18	10.2	9.23	11.7	7.42	10.5	0.599	0.833	0.643	1.56	0.843	0.943	0.241	1.18	0.361	0.587	-1.14	-2.2	0.926	0.956	0.112	1.08	0.316	0.498	-1.26	-2.4	0.145	0.444	2.15	4.45	0.0922	0.426	2.51	5.7	0.621	0.868	0.784	1.72	0.838	0.919	-0.278	-1.21	0.272
ASV623	3.16	2.38	3	2.38	2.48	2.01	3.83	3.05	4.44	3.94	3.45	2.74	0.255	0.519	-1.25	-2.38	0.228	0.47	-1.32	-2.5	0.00941	0.0395	-1.64	-3.11	0.105	0.251	-1.72	-3.29	0.00459	0.0357	-2.03	-4.09	0.23	0.589	-1.78	-3.43	0.283	0.798	-1.6	-3.03	0.36	0.666	-1.43	-2.7	0.16	0.434	-1.91	-3.75	0.293
ASV332	3.27	2.23	3.28	2.01	2.93	2.22	2.32	2.01	2.89	2.35	2.68	2.01	2.09e-05	0.00114	-7.29	-157	9.66e-07	0.000527	-8.28	-310	0.00197	0.0128	-4.12	-17.4	0.0133	0.0704	-3.54	-11.7	0.264	0.441	0.615	1.53	0.291	0.68	-1.03	-2.04	0.34	0.809	-1.22	-2.32	0.00907	0.0717	-4.53	-23.1	0.091	0.337	2.41	5.33	0.278
ASV687	3.8	3.32	3.39	3.64	2.9	2.38	2.24	2.01	2.24	2.35	2.26	2.01	0.463	0.724	0.798	1.74	0.194	0.422	1.43	2.7	0.936	1	0.0739	1.05	0.0812	0.208	-1.8	-3.48	0.00687	0.046	-3.16	-8.93	0.291	0.68	-0.716	-1.64	0.771	0.955	0.278	1.21	0.353	0.659	-0.688	-1.61	0.99	1	0.0658	1.05	0.278
ASV544	3.92	2.23	3.13	2.01	3.36	2.74	3.01	2.45	2.24	2.39	3.47	2.01	0.000764	0.00621	-4.19	-18.3	0.000468	0.00491	-3.31	-9.88	0.877	0.978	0.176	1.13	0.391	0.573	0.963	1.95	5.5e-05	0.00193	4.44	21.8	0.339	0.717	-1.24	-2.37	0.771	0.955	0.4	1.32	0.000657	0.03	-6.33	-80.3	0.000122	0.00711	5.68	51.4	0.278
ASV249	2.99	3.07	2.74	3.01	3.16	2.9	3.62	5.75	4.47	6.27	3.98	3.29	0.973	0.993	0.0492	1.03	0.501	0.785	0.987	1.98	0.133	0.317	-2.32	-4.98	0.301	0.488	1.52	2.87	0.24	0.424	-1.78	-3.44	0.364	0.741	1.6	3.04	0.173	0.617	2.44	5.44	0.823	0.975	-0.441	-1.36	0.812	0.903	0.389	1.31	0.268
ASV368	4.7	2.69	4.83	2.9	3.1	2.7	4.92	3.9	4.52	5.37	3.95	3.78	0.00277	0.0163	-4.23	-18.8	0.00335	0.0193	-4.13	-17.5	0.655	0.84	-0.502	-1.42	0.00414	0.0314	-3.88	-14.7	0.825	0.967	-0.252	-1.19	0.38	0.749	-1.35	-2.55	0.619	0.927	-0.748	-1.68	0.495	0.772	-1.12	-2.17	0.268	0.548	-1.55	-2.92	0.283
ASV557	4.44	3.84	5.03	3.63	2.47	2.22	4.1	5.77	3.6	4.52	2.26	3.71	0.794	0.933	0.319	1.25	0.642	0.854	0.48	1.4	0.196	0.409	-0.896	-1.86	0.0065	0.0427	-2.78	-6.87	0.000129	0.00293	-4.16	-17.8	0.409	0.753	1.03	2.04	0.32	0.798	1.22	2.33	0.0196	0.107	2.59	6.02	0.00572	0.0725	-2.99	-7.93	0.282
ASV635	3.15	3.37	3.01	3.57	2.54	2.01	2.52	2.55	3.06	2.37	2.01	2.01	0.441	0.701	-0.943	-1.92	0.0797	0.224	-2.23	-4.68	0.0222	0.0812	-1.59	-3.01	0.00312	0.0266	-3.85	-14.4	0.000718	0.00955	-3.21	-9.26	0.459	0.772	-1.03	-2.05	0.0351	0.215	-3.2	-9.22	1	1	0	0	0.000566	0.0154	-4.16	-17.8	0.278
ASV147	5.79	5.47	5.63	5.26	5.53	5.36	6.97	8.85	8.35	9.25	6.83	7.31	0.881	0.965	-0.179	-1.13	0.687	0.884	0.483	1.4	0.963	1	0.0554	1.04	0.687	0.807	-0.475	-1.39	0.462	0.634	-0.902	-1.87	0.464	0.774	1.05	2.06	0.323	0.798	1.41	2.67	0.803	0.962	0.39	1.31	0.515	0.719	-0.877	-1.84	0.286
ASV306	4.26	4.88	4.48	4.73	4.32	3.79	7.39	5.6	7.43	6.26	5.76	4.17	0.382	0.674	0.956	1.94	0.344	0.62	1.04	2.06	0.971	1	-0.0387	-1.03	0.54	0.694	-0.65	-1.57	0.127	0.306	-1.73	-3.31	0.481	0.785	-0.962	-1.95	0.527	0.899	-0.861	-1.82	0.308	0.606	-1.57	-2.96	0.376	0.62	-1.1	-2.15	0.262
ASV11	11.5	12	12.4	12.9	10.5	10.8	13.6	14	14.3	14.5	11.5	12.8	0.466	0.724	0.641	1.56	0.617	0.841	0.438	1.36	0.933	1	0.0731	1.05	0.00199	0.0195	-2.91	-7.5	0.000935	0.0113	-3.27	-9.66	0.51	0.802	0.69	1.61	0.73	0.955	0.362	1.29	0.234	0.525	1.35	2.55	0.0179	0.149	-2.49	-5.6	0.244
ASV72	7.91	5.99	8.35	6.13	6.69	5.61	9.58	7.37	10	8.24	8.42	7.21	0.769	0.932	0.347	1.27	0.837	0.943	0.243	1.18	0.8	0.928	-0.299	-1.23	0.0557	0.171	-2.34	-5.08	0.0259	0.106	-2.89	-7.39	0.523	0.805	-0.935	-1.91	0.539	0.899	-0.899	-1.86	0.564	0.843	-0.931	-1.91	0.185	0.466	-1.82	-3.52	0.291
ASV188	6.19	5.4	6.28	4.99	3.92	4.05	7.53	7.56	7.9	9.37	5.88	5.96	0.737	0.924	0.384	1.31	0.823	0.943	0.255	1.19	0.772	0.916	0.326	1.25	0.143	0.298	-1.68	-3.21	0.175	0.358	-1.61	-3.05	0.577	0.832	-0.788	-1.73	0.977	1	-0.0391	-1.03	0.744	0.937	-0.501	-1.42	0.255	0.539	-1.49	-2.81	0.252
ASV231	2.53	4.07	2.63	4.11	2.75	4.12	4.5	3.62	4.76	4.03	3.88	2.82	0.0764	0.23	2.66	6.33	0.422	0.7	-1.16	-2.23	0.00105	0.00777	5.69	51.6	0.0492	0.164	-2.92	-7.57	0.0169	0.0808	3.92	15.2	0.635	0.868	-0.832	-1.78	0.391	0.833	-1.55	-2.93	0.184	0.444	-2.8	-6.98	0.539	0.737	-0.986	-1.98	0.284
ASV73	8.77	4.95	8.69	4.87	6.78	4.94	9.53	8.02	9.84	10.3	8.36	6.76	0.11	0.298	-1.96	-3.88	0.0935	0.249	-2.06	-4.17	0.0522	0.157	-2.42	-5.35	0.378	0.559	-1.03	-2.04	0.252	0.441	-1.39	-2.61	0.66	0.879	0.615	1.53	0.619	0.927	0.696	1.62	0.941	1	0.115	1.08	0.33	0.592	-1.3	-2.46	0.28
ASV356	4.33	5.54	4.25	4.75	2.49	2.99	5.41	4.94	5.19	4.96	2.65	4.31	0.0394	0.142	2.45	5.46	0.0485	0.152	2.35	5.09	0.34	0.565	0.926	1.9	0.0204	0.0951	-2.54	-5.83	0.00216	0.0215	-3.96	-15.6	0.695	0.896	0.537	1.45	0.284	0.798	1.45	2.74	0.825	0.975	0.324	1.25	0.601	0.786	-0.655	-1.57	0.288
ASV497	5.92	4.31	4.87	5.15	4.47	3.96	4.37	4.04	4.54	4.94	4.48	3.93	0.29	0.56	-1.03	-2.05	0.745	0.926	-0.311	-1.24	0.494	0.71	-0.664	-1.58	0.349	0.537	0.895	1.86	0.577	0.75	0.542	1.46	0.774	0.952	-0.333	-1.26	0.776	0.955	0.325	1.25	0.244	0.539	-1.54	-2.9	0.771	0.872	0.307	1.24	0.256
ASV429	4.59	5.49	4.51	6.05	3.71	3.63	5.71	4.46	5.35	5.54	4.39	2.82	0.927	0.985	0.0962	1.07	0.559	0.823	0.612	1.53	0.239	0.453	-1.25	-2.37	0.446	0.613	0.788	1.73	0.316	0.498	-1.07	-2.1	0.792	0.961	0.333	1.26	0.948	1	-0.082	-1.06	0.387	0.686	-1.22	-2.33	0.617	0.788	-0.581	-1.5	0.255
ASV141	6.69	6.4	6.45	6.43	4.89	5.09	9.72	9.09	9.88	9.18	8.23	7.9	0.43	0.69	0.831	1.78	0.402	0.681	0.884	1.85	0.9	0.993	-0.132	-1.1	0.85	0.911	-0.195	-1.15	0.263	0.441	-1.21	-2.31	0.793	0.961	0.331	1.26	0.738	0.955	0.421	1.34	0.756	0.938	-0.438	-1.36	0.435	0.656	-0.925	-1.9	0.251
ASV353	4.68	5.45	4.89	5.99	4.81	4.72	4.82	5.18	4.61	3.47	5.14	5.36	0.438	0.698	0.877	1.84	0.548	0.818	0.679	1.6	0.85	0.955	-0.214	-1.16	0.564	0.708	0.642	1.56	0.827	0.967	-0.251	-1.19	0.794	0.961	-0.355	-1.28	0.32	0.798	-1.38	-2.6	0.442	0.726	-1.2	-2.3	0.214	0.505	1.58	3	0.257
ASV628	3.61	3.46	4.25	3.69	2.87	2.57	4.55	3.13	5	3.92	3.09	2.78	0.27	0.53	-1.24	-2.36	0.579	0.828	-0.619	-1.54	0.567	0.774	-0.581	-1.5	0.122	0.272	-1.7	-3.25	0.131	0.309	-1.66	-3.16	0.853	0.976	-0.247	-1.19	0.945	1	0.0929	1.07	0.452	0.74	-1.12	-2.17	0.679	0.819	-0.511	-1.43	0.284
ASV217	2.63	3.55	3.14	3.78	2.61	3.02	2.68	4.15	3	4.22	2.37	2.95	0.218	0.463	1.86	3.62	0.624	0.841	0.721	1.65	0.0801	0.22	2.55	5.87	0.00322	0.027	-4.95	-30.8	0.0541	0.172	-3.12	-8.67	0.88	0.98	0.264	1.2	0.628	0.927	0.842	1.79	0.157	0.389	2.42	5.35	0.0248	0.178	-3.94	-15.3	0.283
ASV287	3.95	4.2	4.09	4.52	3.51	3.49	2.3	2.4	2.96	2.39	2.26	2.01	0.774	0.932	-0.349	-1.27	0.8	0.937	-0.626	-1.54	0.646	0.833	0.54	1.45	0.0316	0.12	-2.73	-6.64	0.21	0.399	-1.57	-2.96	0.88	0.98	0.136	1.1	0.321	0.798	-1.21	-2.31	0.353	0.659	-0.687	-1.61	0.138	0.413	-1.56	-2.95	0.278
ASV439	3.4	3.63	3.47	3.45	2.83	2.89	2.63	3.74	2.88	4.9	2.87	3.62	0.758	0.932	-0.418	-1.34	0.592	0.829	-0.732	-1.66	0.817	0.939	0.305	1.24	0.129	0.28	-2.09	-4.26	0.443	0.613	-1.05	-2.08	0.913	0.98	0.176	1.13	0.288	0.798	1.73	3.31	0.947	1	0.116	1.08	0.633	0.794	-0.712	-1.64	0.257
ASV568	2.79	3.14	3.07	2.94	2.52	2.56	3.81	4.78	4.03	4.73	3.26	3.31	0.692	0.895	0.472	1.39	0.882	0.96	0.177	1.13	0.768	0.916	-0.284	-1.22	0.0709	0.194	-2.12	-4.34	0.0356	0.128	-2.58	-5.97	0.93	0.98	0.129	1.09	0.386	0.833	1.26	2.39	0.913	1	-0.17	-1.13	0.608	0.788	-0.683	-1.61	0.244
ASV37	5.08	2.01	4.79	2.29	4.67	3.72	7.99	6.4	9.83	7.56	7.14	3.82	1.22e-05	0.00114	-9.68	-818	0.000187	0.0029	-7.7	-207	0.19	0.403	-2.07	-4.19	0.966	0.988	0.063	1.04	0.00219	0.0215	5.69	51.8	0.95	0.99	0.114	1.08	0.902	0.987	-0.223	-1.17	0.735	0.937	-0.69	-1.61	0.265	0.547	-1.95	-3.87	0.291
ASV275	4.24	2.9	4.33	2.5	3.58	2.31	6.03	3.22	5.2	4.1	4.87	2.75	0.251	0.515	-1.57	-2.97	0.0474	0.15	-2.84	-7.18	0.00667	0.0322	-3.87	-14.6	0.369	0.553	-1.19	-2.29	0.078	0.216	-2.22	-4.65	0.0344	0.158	-4.13	-17.5	0.0746	0.391	-3.33	-10	0.0486	0.175	-4.27	-19.4	0.527	0.724	-0.957	-1.94	0.316
ASV639	4.5	5.25	3.99	5.21	2.4	2.01	3.11	3.57	3.44	3.05	2.59	2.88	0.87	0.96	0.168	1.12	0.89	0.961	0.141	1.1	0.106	0.271	-0.963	-1.95	0.000407	0.00703	-3.69	-12.9	1.75e-06	0.000136	-4.79	-27.7	0.146	0.444	1.72	3.3	0.987	1	0.272	1.21	0.879	1	0.157	1.11	0.221	0.516	-1.23	-2.34	0.314
ASV237	2.76	2.55	3.04	2.21	2.54	2.01	3.33	3.71	3.17	2.81	2.26	2.69	0.000183	0.00249	-6.39	-84	3.42e-06	0.000622	-8.63	-397	0.000276	0.00386	-4.58	-24	0.0026	0.0236	-4.64	-24.9	0.216	0.399	-0.586	-1.5	0.195	0.524	2.02	4.06	0.752	0.955	0.484	1.4	0.234	0.525	1.55	2.92	0.0316	0.19	-2.95	-7.74	0.309
ASV589	3.99	3.95	3.61	3.95	2.01	2.87	3.49	5.54	2.84	5.19	2.84	3.78	0.497	0.747	0.737	1.67	0.924	0.978	0.103	1.07	0.00673	0.0322	1.73	3.31	7.69e-06	0.000466	-4.36	-20.5	0.0141	0.071	-2.73	-6.66	0.218	0.57	1.6	3.04	0.0244	0.178	2.89	7.4	0.234	0.525	1.49	2.82	0.842	0.922	-0.199	-1.15	0.31
ASV552	2.41	2.01	2.36	2.01	2.01	2.01	3.92	3.43	3.83	3.35	3.59	2.74	0.00601	0.0298	-2.66	-6.31	0.0137	0.0577	-2	-3.99	1	1	0	0	0.00865	0.0524	-2	-3.99	1	1	0	0	0.27	0.651	-1.84	-3.58	0.355	0.833	-1.51	-2.85	0.28	0.577	-1.93	-3.8	0.326	0.586	-1.44	-2.72	0.31
ASV361	3.57	2.01	3.36	2.01	3.3	2.01	3.83	2.77	3.98	3.84	4.25	2.96	0.000209	0.00272	-5.83	-56.9	0.000239	0.00326	-5.52	-45.8	0.000123	0.00269	-5.83	-56.8	0.825	0.899	0.31	1.24	1	1	0	0	0.281	0.676	-1.98	-3.93	0.784	0.955	-0.479	-1.39	0.364	0.669	-1.83	-3.57	0.608	0.788	-0.824	-1.77	0.306
ASV322	5.9	6.73	6.72	7.07	2.59	2.89	5.92	4.94	6.82	6.49	3.74	4.36	0.264	0.53	1.15	2.21	0.775	0.931	0.291	1.22	0.892	0.99	0.123	1.09	0.000229	0.00487	-4.15	-17.8	0.000247	0.00481	-4.32	-20	0.303	0.685	-1.31	-2.48	0.774	0.955	-0.355	-1.28	0.997	1	-0.00429	-1	0.115	0.381	-1.85	-3.6	0.309
ASV227	4.12	4.11	4.14	3.57	3.34	2.63	7	6.85	7.06	7.85	5.26	3.69	0.979	0.994	0.0328	1.02	0.889	0.961	-0.177	-1.13	0.209	0.42	-1.56	-2.94	0.173	0.347	-1.73	-3.32	0.023	0.099	-3.11	-8.64	0.384	0.749	-1.4	-2.65	0.885	0.984	0.221	1.17	0.957	1	-0.0911	-1.07	0.264	0.547	-1.64	-3.11	0.304
ASV707	2.32	2.01	2.38	2.01	2.34	2.01	2.61	2.97	3.32	3.01	2.55	2.96	0.0595	0.185	-1.5	-2.83	0.0068	0.0335	-2.25	-4.77	0.0129	0.0527	-1.75	-3.37	0.632	0.768	-0.5	-1.41	1	1	0	0	0.404	0.753	1.25	2.37	0.136	0.528	2.24	4.73	0.595	0.865	0.829	1.78	0.721	0.838	-0.475	-1.39	0.308
ASV12	12.4	11.1	12.4	11.8	11	9.82	13.6	13.3	14.2	13.8	11.8	13.1	0.763	0.932	-0.279	-1.21	0.838	0.943	-0.189	-1.14	0.235	0.448	-1.12	-2.17	0.0512	0.166	-1.84	-3.58	0.00636	0.0439	-2.77	-6.8	0.747	0.937	0.358	1.28	0.698	0.946	0.429	1.35	0.986	1	-0.0216	-1.02	0.366	0.614	-0.942	-1.92	0.301
ASV296	3.23	3.54	3.07	3.38	2.56	3.59	7.55	6.54	7.31	6.84	6.38	5.58	0.498	0.747	0.828	1.78	0.879	0.96	0.183	1.13	0.0264	0.0922	2.69	6.47	0.0282	0.113	-2.63	-6.2	0.921	1	-0.122	-1.09	0.766	0.952	0.438	1.36	0.663	0.927	0.639	1.56	0.611	0.865	-0.85	-1.8	0.802	0.895	-0.343	-1.27	0.314
ASV177	5.12	3.71	5.23	3.8	4.23	3.57	5.99	6.33	7.19	8.95	5.15	5.95	0.852	0.952	-0.248	-1.19	0.753	0.926	0.417	1.34	0.167	0.368	-1.89	-3.7	0.656	0.784	-0.582	-1.5	0.0457	0.153	-2.89	-7.4	0.769	0.952	0.468	1.38	0.381	0.833	1.39	2.63	0.437	0.726	1.33	2.52	0.207	0.497	-1.95	-3.86	0.311
ASV340	6.41	7.28	6.34	7.67	2.84	3.85	6.42	7.28	7.76	7.13	4.56	5.96	0.808	0.942	0.208	1.16	0.581	0.829	0.475	1.39	0.145	0.334	1.18	2.27	0.000281	0.00567	-3.33	-10	0.00465	0.0357	-2.62	-6.15	0.973	0.998	-0.0348	-1.02	0.768	0.955	-0.307	-1.24	0.586	0.858	0.596	1.51	0.03	0.19	-2.18	-4.53	0.302
ASV572	2.87	2.01	2.54	2.01	2.55	2.22	4.19	4.05	4.55	4.12	3.79	2.97	0.00193	0.0122	-2.77	-6.82	0.0104	0.0465	-1.76	-3.39	0.082	0.222	-1.53	-2.88	0.766	0.862	0.363	1.29	0.264	0.441	0.597	1.51	0.998	1	0.00435	1	0.929	0.997	0.125	1.09	0.924	1	-0.145	-1.11	0.271	0.55	-1.46	-2.76	0.313
ASV298	5.28	4.57	6.46	4.89	4.9	4.03	4.09	4.87	5.43	5.46	4.61	4.53	0.472	0.726	-0.869	-1.83	0.507	0.787	-0.802	-1.74	0.207	0.42	-1.53	-2.89	0.53	0.687	-0.743	-1.67	0.229	0.412	-1.47	-2.78	0.152	0.455	2.08	4.23	0.285	0.798	1.54	2.91	0.314	0.611	1.54	2.91	0.202	0.489	-1.75	-3.37	0.324
ASV434	2.56	4.73	2.92	4.53	2.2	3.56	4.22	4.81	4.94	5.05	3.8	4.18	0.000986	0.00736	4.13	17.5	0.00489	0.0256	3.35	10.2	0.00132	0.00934	3.34	10.2	0.06	0.178	-1.54	-2.9	0.183	0.37	-1.54	-2.9	0.339	0.717	1.28	2.43	0.516	0.899	0.868	1.83	0.968	1	0.0582	1.04	0.513	0.719	-0.814	-1.76	0.322
ASV128	5.72	4.92	5.32	4.54	5.12	5.19	9.02	8.04	9.01	8.17	7.4	8.88	0.555	0.804	0.706	1.63	0.719	0.913	0.43	1.35	0.256	0.466	1.37	2.59	0.615	0.757	-0.59	-1.51	0.773	0.929	0.351	1.28	0.587	0.837	-0.801	-1.74	0.306	0.798	-1.56	-2.94	0.194	0.459	2.02	4.04	0.168	0.449	-1.92	-3.78	0.325
ASV446	2.8	2.26	2.83	2.41	2.71	2.01	3.29	3.72	3.8	5.36	3.16	3.77	0.00261	0.0154	-3.92	-15.2	0.00203	0.0127	-4.09	-17	0.00145	0.01	-2.86	-7.27	0.0706	0.194	-2.23	-4.7	0.0799	0.219	-1.01	-2.01	0.598	0.839	0.775	1.71	0.338	0.809	1.41	2.66	0.37	0.672	1.38	2.6	0.203	0.489	-1.77	-3.4	0.323
ASV261	2.7	2.01	2.73	2.01	2.67	2.01	2.83	2.4	2.87	2.35	2.9	2.01	0.000231	0.00293	-7.14	-141	0.000128	0.0025	-7.5	-181	0.000273	0.00386	-6.55	-93.6	0.549	0.697	-0.951	-1.93	1	1	0	0	0.0167	0.0931	-5.93	-60.9	0.00931	0.0957	-6.62	-98.4	0.00846	0.0701	-7.07	-134	0.8	0.895	-0.453	-1.37	0.354
ASV214	3.58	3.52	3.75	3.97	4.03	3.15	2.61	2.01	2.67	2.31	2.71	2.01	0.369	0.66	-1.36	-2.56	0.294	0.548	-1.6	-3.03	0.0211	0.0791	-3.89	-14.8	0.606	0.747	0.756	1.69	0.313	0.498	-1.53	-2.89	0.0193	0.101	-4.12	-17.4	0.0344	0.213	-4.16	-17.9	0.019	0.107	-4.84	-28.5	0.956	0.998	-0.0895	-1.06	0.352
ASV310	4.34	6.63	5.25	6.02	3.81	5.41	3.46	5.07	3.67	5.11	2.42	3.55	0.397	0.675	0.951	1.93	0.754	0.926	-0.352	-1.28	0.911	0.999	-0.124	-1.09	0.251	0.434	-1.28	-2.43	0.357	0.537	-1.05	-2.08	0.0439	0.19	2.73	6.61	0.37	0.833	1.19	2.28	0.105	0.303	2.16	4.46	0.0463	0.236	-2.48	-5.56	0.352
ASV26	11.1	5.73	10.9	6.37	9.83	6.86	12.1	10.1	13.3	10.1	10.3	8.99	0.0165	0.0712	-2.91	-7.54	0.0676	0.197	-2.14	-4.42	0.0133	0.0539	-3.03	-8.14	0.356	0.542	-1.02	-2.03	0.104	0.27	-1.9	-3.74	0.0869	0.316	-2.55	-5.85	0.127	0.512	-2.23	-4.7	0.277	0.576	-1.72	-3.3	0.122	0.397	-2.01	-4.02	0.357
ASV428	4.21	4.19	3.33	3.41	3.1	2.48	3.69	3.29	4.04	2.86	2.01	3.27	0.778	0.932	-0.372	-1.29	0.538	0.811	-0.817	-1.76	0.458	0.682	-0.961	-1.95	0.644	0.775	-0.595	-1.51	0.576	0.75	-0.739	-1.67	0.238	0.604	-2.05	-4.13	0.262	0.794	-1.93	-3.8	0.0132	0.0885	2.8	6.98	9.11e-05	0.0062	-6.49	-89.7	0.353
ASV507	2.93	2.36	2.94	2.01	3.08	2.4	3.13	2.72	3.14	3.79	3.31	2.74	0.0676	0.207	-2.42	-5.37	0.000249	0.00326	-4.65	-25.1	0.0447	0.138	-2.75	-6.73	0.805	0.888	0.318	1.25	0.0115	0.0622	2.22	4.66	0.308	0.689	-1.7	-3.25	0.514	0.899	-1.06	-2.09	0.134	0.36	-2.95	-7.73	0.916	0.969	0.155	1.11	0.352
ASV175	2.58	3.93	2.38	3.94	3.07	3.63	2.71	3.77	3.88	3.57	2.61	3.69	0.0259	0.102	3.77	13.7	0.000617	0.0056	6.61	97.4	0.399	0.616	1.3	2.46	0.0174	0.0838	3.94	15.4	0.388	0.566	-1.36	-2.57	0.334	0.716	1.76	3.4	0.527	0.899	1.15	2.22	0.463	0.747	1.41	2.66	0.175	0.455	-2.42	-5.36	0.346
ASV124	5.87	6.39	6.18	6.68	5.24	5.86	8.06	6.13	8.74	8.36	6.55	5.96	0.139	0.358	1.76	3.39	0.184	0.409	1.57	2.97	0.336	0.562	1.12	2.17	0.386	0.571	-0.993	-1.99	0.23	0.412	-1.44	-2.72	0.488	0.787	-1	-2	0.77	0.955	-0.413	-1.33	0.605	0.865	-0.817	-1.76	0.358	0.614	-1.21	-2.32	0.343
ASV43	7.75	8.87	7.69	9.35	7.93	8.94	12	10.6	11.9	10.4	10.6	8.54	0.448	0.707	0.84	1.79	0.594	0.829	0.588	1.5	0.961	1	-0.0533	-1.04	0.805	0.888	-0.267	-1.2	0.421	0.598	-0.908	-1.88	0.492	0.789	-0.939	-1.92	0.39	0.833	-1.19	-2.28	0.269	0.57	-1.74	-3.34	0.449	0.666	-0.941	-1.92	0.354
ASV234	4.3	4.26	4.31	4.42	3.61	3.52	6.84	6.04	6.95	5.9	5.33	3.12	0.0451	0.157	2.73	6.61	0.19	0.42	1.71	3.28	0.377	0.606	1.11	2.16	0.188	0.36	-1.67	-3.17	0.0957	0.255	-2.27	-4.82	0.588	0.837	-0.86	-1.82	0.638	0.927	-0.744	-1.67	0.419	0.715	-1.45	-2.73	0.448	0.666	-1.1	-2.15	0.339
ASV20	10.7	8.23	9.9	7.81	9.23	6.76	14.1	10.4	14.2	11.2	12.3	9.36	0.168	0.404	-1.62	-3.07	0.187	0.415	-1.54	-2.92	0.646	0.833	-0.524	-1.44	0.213	0.387	-1.42	-2.68	0.728	0.904	-0.402	-1.32	0.664	0.88	-0.605	-1.52	0.564	0.909	-0.808	-1.75	0.61	0.865	-0.79	-1.73	0.233	0.522	-1.56	-2.95	0.355
ASV9	11.8	10.3	12.2	10.6	10.6	10.5	12.3	13.6	13.6	15.5	10.5	12.1	0.856	0.954	-0.193	-1.14	0.96	0.993	-0.0537	-1.04	0.873	0.975	-0.171	-1.13	0.0411	0.144	-2.26	-4.77	0.0384	0.133	-2.37	-5.18	0.823	0.97	-0.29	-1.22	0.904	0.987	0.155	1.11	0.52	0.8	0.89	1.85	0.0824	0.321	-2.18	-4.53	0.353
ASV50	7.62	6.91	6.89	6.95	5.21	5.91	9.4	8.69	9.53	9.11	8.17	7.13	0.424	0.686	-0.979	-1.97	0.565	0.827	-0.7	-1.62	0.621	0.821	-0.6	-1.52	0.113	0.265	-1.95	-3.88	0.144	0.324	-1.85	-3.62	0.936	0.983	0.117	1.08	0.714	0.955	0.53	1.44	0.987	1	-0.0265	-1.02	0.416	0.645	-1.11	-2.16	0.348
ASV109	7.5	7.8	6.96	7.4	5.05	5.39	8.03	8.95	7.72	9.82	6.61	7.42	0.563	0.812	0.643	1.56	0.567	0.827	0.635	1.55	0.221	0.431	1.37	2.59	0.0145	0.0745	-2.88	-7.36	0.0689	0.202	-2.14	-4.42	0.964	0.993	0.0595	1.04	0.547	0.899	0.797	1.74	0.994	1	-0.0105	-1.01	0.552	0.747	-0.738	-1.67	0.34
ASV119	3.97	2.01	3.96	2.23	3.45	2.01	3.55	3.14	4.08	3.45	4.16	2.61	2.1e-05	0.00114	-9.11	-553	6.53e-05	0.00194	-8.52	-366	0.000397	0.00436	-6.1	-68.8	0.0595	0.178	-3.06	-8.33	0.318	0.499	-0.646	-1.56	0.00767	0.0529	-6.8	-112	0.0131	0.119	-6.1	-68.7	0.00626	0.0588	-8.41	-341	0.803	0.895	0.422	1.34	0.371
ASV82	6.85	4.76	6.41	4.55	5.23	4.21	11.1	7.46	10.4	7.77	8.27	5.35	0.35	0.642	-1.19	-2.28	0.268	0.517	-1.41	-2.67	0.437	0.668	-0.976	-1.97	0.0794	0.205	-2.26	-4.79	0.163	0.344	-1.82	-3.53	0.187	0.515	-2.16	-4.46	0.203	0.68	-2.07	-4.21	0.223	0.514	-2.22	-4.67	0.297	0.566	-1.49	-2.81	0.371
ASV179	2.29	3.26	2.75	2.94	2.01	2.73	3.8	3.28	4.37	4.67	3.49	3.9	0.00219	0.0134	4.92	30.3	0.00391	0.0215	4.67	25.5	0.0065	0.0322	2.88	7.38	0.0228	0.0997	-2.02	-4.05	0.0178	0.082	-3.81	-14	0.572	0.832	0.961	1.95	0.492	0.899	1.17	2.25	0.223	0.514	2.24	4.72	0.087	0.331	-2.96	-7.77	0.373
ASV117	8.7	8.3	7.41	7.83	5.53	3.99	8.7	8.8	7.35	7.91	5.7	3.97	0.228	0.48	-1.41	-2.66	0.459	0.739	-0.854	-1.81	0.0676	0.192	-2.2	-4.59	0.89	0.936	-0.155	-1.11	0.205	0.396	-1.5	-2.83	0.657	0.879	-0.621	-1.54	0.664	0.927	-0.606	-1.52	0.305	0.602	-1.66	-3.15	0.728	0.842	-0.443	-1.36	0.369
ASV448	2.26	2.54	2.3	2.48	2.5	2.63	2.75	3.07	2.75	3.41	2.65	3.09	0.0138	0.0614	3.13	8.75	0.102	0.262	1.95	3.86	0.314	0.541	1.15	2.22	0.819	0.897	0.217	1.16	0.638	0.82	-0.582	-1.5	0.774	0.952	0.453	1.37	0.736	0.955	0.53	1.44	0.731	0.937	0.577	1.49	0.237	0.522	-1.78	-3.44	0.37
ASV10	10.2	11.1	9.79	11.5	9.4	11.3	10.6	13.5	12.5	14	10.9	12.8	0.418	0.685	0.916	1.89	0.43	0.706	0.893	1.86	0.792	0.925	0.296	1.23	0.196	0.369	-1.46	-2.76	0.0844	0.229	-2.06	-4.17	0.914	0.98	-0.147	-1.11	0.894	0.985	0.18	1.13	0.697	0.918	0.572	1.49	0.154	0.427	-1.86	-3.64	0.371
ASV691	3.63	2.01	3.33	2.01	2.99	2.01	3.21	2.01	4.25	2.58	2.72	2.44	9.02e-05	0.00193	-4.96	-31.1	9.5e-05	0.00209	-4.72	-26.4	0.000109	0.00259	-4.43	-21.5	0.809	0.889	-0.291	-1.22	1	1	0	0	0.00631	0.0491	-3.82	-14.1	0.121	0.498	-2.46	-5.51	0.371	0.672	-1.24	-2.36	0.0789	0.312	-2.49	-5.61	0.376
ASV85	3.4	2.92	3.42	2.94	3.51	3.28	3.22	2.01	3.34	2.01	3.54	2.48	0.353	0.646	1.61	3.04	0.352	0.627	1.61	3.05	0.261	0.47	-1.99	-3.98	0.528	0.687	1.06	2.09	0.165	0.347	-2.54	-5.81	0.0126	0.0749	-6.45	-87.3	0.00642	0.0783	-7.3	-158	0.024	0.12	-7.21	-148	0.585	0.769	1.04	2.05	0.379
ASV108	2.68	2.01	2.47	2.01	3.31	2.19	3.05	2.01	3.02	2.33	4.29	2.01	0.000156	0.00235	-6.72	-106	0.00665	0.0335	-3.57	-11.9	1.97e-06	0.000269	-10.7	-1610	0.000107	0.00291	7.57	190	0.344	0.526	0.495	1.41	0.00333	0.0318	-6.49	-90	0.0105	0.104	-5.63	-49.5	0.0052	0.0576	-7.03	-131	0.724	0.84	0.568	1.48	0.382
ASV638	3.8	2.78	3.55	2.97	3.27	2.28	2.53	3.14	2.54	2.96	2.01	2.47	0.195	0.438	-1.59	-3.01	0.389	0.665	-1.02	-2.03	0.0375	0.119	-2.25	-4.74	0.273	0.457	-1.28	-2.43	0.0252	0.106	-2.5	-5.66	0.996	1	-0.00214	-1	0.44	0.874	-1.08	-2.11	0.147	0.374	1.11	2.16	0.00138	0.0313	-3.42	-10.7	0.385
ASV34	10.7	11.2	10.5	11.1	9.52	10.9	12.1	12.8	12.1	12.5	10.5	11.4	0.988	0.995	0.0118	1.01	0.825	0.943	0.179	1.13	0.964	1	0.037	1.03	0.185	0.357	-1.07	-2.1	0.148	0.328	-1.21	-2.31	0.729	0.925	0.336	1.26	0.941	1	0.0725	1.05	0.885	1	-0.156	-1.11	0.397	0.631	-0.771	-1.71	0.39
ASV192	6.6	6.94	5.53	7.4	4.51	4.79	8.22	6.05	8.31	6.47	6.08	5.22	0.378	0.672	0.977	1.97	0.286	0.54	1.19	2.28	0.242	0.455	1.3	2.47	0.686	0.807	-0.436	-1.35	0.774	0.929	-0.322	-1.25	0.821	0.97	-0.303	-1.23	0.491	0.899	-0.94	-1.92	0.252	0.545	-1.8	-3.48	0.689	0.827	-0.493	-1.41	0.396
ASV371	2.65	3.58	2.51	3.56	2.26	4.16	4.77	3.97	4.36	4.01	4.45	3.24	0.00785	0.0378	3.63	12.4	0.00778	0.0369	3.51	11.4	0.000615	0.00536	4.63	24.7	0.345	0.535	-0.875	-1.83	0.849	0.983	0.241	1.18	0.61	0.846	-0.787	-1.73	0.487	0.899	-1.07	-2.1	0.0372	0.155	-4.25	-19	0.231	0.522	1.71	3.27	0.399
ASV473	5.18	5.83	6.21	6.28	3.1	2.34	5.7	4.39	5.06	5.45	3.83	2.87	0.245	0.504	1.09	2.13	0.591	0.829	0.505	1.42	0.168	0.368	-1.17	-2.25	0.0117	0.067	-2.43	-5.38	9.79e-05	0.00259	-4.1	-17.2	0.574	0.832	-0.633	-1.55	0.993	1	-0.0103	-1.01	0.969	1	-0.0464	-1.03	0.304	0.576	-1.06	-2.08	0.404
ASV219	4.86	3.18	4.68	3.15	3.21	2.84	6.32	4.49	6.44	5.8	4.72	4.51	0.829	0.95	0.294	1.23	0.804	0.94	0.339	1.26	0.24	0.453	1.61	3.05	0.136	0.288	-2.06	-4.17	0.571	0.748	-0.788	-1.73	0.468	0.775	1.19	2.27	0.451	0.885	1.23	2.35	0.617	0.865	0.883	1.84	0.4	0.632	-1.31	-2.47	0.411
ASV178	3.74	2.97	3.11	3.04	3.63	3.06	3.7	5.05	4.29	5	2.86	4.09	0.719	0.911	-0.516	-1.43	0.368	0.643	1.29	2.45	0.769	0.916	0.414	1.33	0.633	0.768	0.661	1.58	0.882	1	-0.215	-1.16	0.519	0.804	-1.17	-2.25	0.39	0.833	-1.58	-2.99	0.647	0.895	-0.9	-1.87	0.154	0.427	-2.45	-5.46	0.406
ASV122	4.37	3.11	4.46	2.73	4.67	2.79	6.02	5.49	6.28	6.48	5	3.86	0.155	0.381	-2.27	-4.82	0.123	0.304	-2.48	-5.58	0.0244	0.088	-3.86	-14.5	0.794	0.883	-0.387	-1.31	0.26	0.441	-1.77	-3.4	0.602	0.839	-0.975	-1.96	0.582	0.909	-1.03	-2.04	0.541	0.82	-1.27	-2.42	0.36	0.614	-1.58	-2.99	0.411
ASV373	4.08	3.49	4.27	3.42	3.51	3.38	6.02	5.75	6.06	5.75	5.3	3.6	0.19	0.437	-1.55	-2.93	0.1	0.26	-1.99	-3.96	0.292	0.511	-1.21	-2.32	0.308	0.494	-1.17	-2.26	0.725	0.902	-0.402	-1.32	0.699	0.896	-0.552	-1.47	0.639	0.927	-0.668	-1.59	0.546	0.822	-0.944	-1.92	0.407	0.637	-1.09	-2.13	0.413
ASV181	4.01	3.24	3.93	3.19	4.24	3.66	4.21	5.62	4.56	5.41	4.19	4.02	0.387	0.674	-1.34	-2.53	0.262	0.51	-1.76	-3.39	0.49	0.706	-1.06	-2.09	0.441	0.61	-1.17	-2.24	0.763	0.929	-0.463	-1.38	0.794	0.961	0.473	1.39	0.89	0.985	0.251	1.19	0.7	0.918	-0.789	-1.73	0.635	0.794	-0.806	-1.75	0.41
ASV15	9.49	10.6	9.77	10.7	8.75	11	12.8	11.8	13.5	13.7	12.2	12.1	0.787	0.932	-0.29	-1.22	0.667	0.876	-0.463	-1.38	0.0792	0.218	1.95	3.85	0.0316	0.12	-2.41	-5.3	0.997	1	0.00372	1	0.86	0.976	-0.23	-1.17	0.814	0.963	0.302	1.23	0.919	1	0.143	1.1	0.362	0.614	-1.11	-2.16	0.415
ASV81	6.22	6.17	6.91	6.3	4.43	3.69	7.39	7.48	6.54	7.88	4.9	5.81	0.495	0.747	-0.791	-1.73	0.386	0.663	-1.01	-2.02	0.0295	0.0998	-2.68	-6.4	0.241	0.419	-1.35	-2.55	0.0167	0.0808	-3.02	-8.1	0.0799	0.3	2.46	5.5	0.0587	0.337	2.67	6.35	0.0985	0.291	2.47	5.55	0.375	0.62	-1.15	-2.22	0.421
ASV196	4.99	2.23	4.87	2.49	3.43	2.42	6.18	4.46	7.13	4.04	4.77	3.44	5.97e-05	0.00171	-6.49	-89.8	0.000145	0.00263	-6.11	-69.3	0.39	0.614	-1.04	-2.06	0.00513	0.037	-4	-15.9	0.346	0.527	1.07	2.11	0.538	0.82	0.944	1.92	0.674	0.927	0.647	1.57	0.439	0.726	1.28	2.43	0.154	0.427	-2.15	-4.42	0.421
ASV370	3.16	2.48	3.14	2.52	3.05	2.39	3.03	2.72	2.94	3.55	2.86	2.85	0.0115	0.0531	-4.05	-16.5	0.0421	0.14	-3.1	-8.58	0.0248	0.0886	-3.36	-10.2	0.306	0.493	-1.44	-2.71	0.211	0.399	-1.69	-3.23	0.615	0.848	-0.844	-1.79	0.486	0.899	1.13	2.19	0.771	0.95	0.493	1.41	0.514	0.719	-0.966	-1.95	0.421
ASV104	8.36	8.33	8.16	8.21	7.29	6.95	9.02	8.86	9.51	9.47	7.55	9.02	0.585	0.822	0.537	1.45	0.494	0.781	0.672	1.59	0.546	0.754	0.592	1.51	0.429	0.606	-0.768	-1.7	0.399	0.577	-0.847	-1.8	0.909	0.98	0.136	1.1	0.924	0.997	-0.113	-1.08	0.162	0.399	1.78	3.43	0.476	0.689	-0.788	-1.73	0.422
ASV59	7.09	6.74	6.96	6.89	5.66	6.38	8.58	9.36	9.43	11.1	7.63	9.1	0.878	0.965	0.191	1.14	0.75	0.926	0.399	1.32	0.619	0.821	0.621	1.54	0.127	0.278	-1.95	-3.85	0.188	0.377	-1.72	-3.3	0.292	0.68	-1.69	-3.22	0.543	0.899	-0.944	-1.92	0.746	0.937	-0.545	-1.46	0.202	0.489	-1.85	-3.62	0.425
ASV259	3.35	4.9	3.5	4.65	2.7	4.22	2.8	4.26	3.12	4.5	2.81	3.5	0.205	0.448	1.94	3.85	0.148	0.349	2.24	4.74	0.0434	0.135	3.23	9.4	0.393	0.574	-1.25	-2.38	0.862	0.993	-0.264	-1.2	0.735	0.927	-0.618	-1.53	0.867	0.973	0.297	1.23	0.442	0.726	-1.6	-3.04	0.908	0.967	0.19	1.14	0.431
ASV267	3.35	4.21	2.91	3.81	4.3	5.01	4.11	5.07	4.26	5.78	5.08	7.28	0.531	0.78	0.837	1.79	0.578	0.828	0.738	1.67	0.0523	0.157	2.75	6.73	0.922	0.956	0.126	1.09	0.131	0.309	2.14	4.41	0.358	0.73	1.46	2.74	0.282	0.798	1.68	3.21	0.824	0.975	-0.399	-1.32	0.0285	0.19	3.54	11.6	0.435
ASV127	5.28	3.5	5.32	3.57	4.63	3.53	8.18	8.7	8.61	8.82	5.94	7.5	0.051	0.167	-2.65	-6.27	0.0586	0.176	-2.55	-5.87	0.0982	0.256	-2.17	-4.51	0.0836	0.21	-2.25	-4.76	0.153	0.332	-1.87	-3.66	0.901	0.98	0.189	1.14	0.946	1	0.102	1.07	0.577	0.855	0.91	1.88	0.131	0.406	-2.25	-4.74	0.434
ASV225	2.37	3.32	2.19	3.62	2.01	3.16	3.14	4.78	3.16	5.57	2.01	4.65	0.00014	0.00231	6.07	67.1	8.77e-06	0.00119	7.65	201	1.88e-05	0.000894	6.16	71.7	0.212	0.387	-0.521	-1.44	0.152	0.331	-2.01	-4.03	0.000697	0.0211	6.42	85.5	0.000431	0.0409	6.74	107	4.11e-05	0.0148	7.68	205	0.0189	0.154	-2.45	-5.45	0.439
ASV238	2.64	3.09	2.72	3.44	2.56	2.96	2.29	3.16	2.52	4.34	2.01	3.36	0.581	0.822	0.837	1.79	0.684	0.884	0.616	1.53	0.0554	0.162	3.01	8.04	0.00478	0.0357	-4.92	-30.2	0.121	0.298	-2.53	-5.76	0.00241	0.0298	6.28	77.8	0.00911	0.0955	5.31	39.8	0.000716	0.03	6.64	99.6	0.0201	0.161	-3.04	-8.2	0.443
ASV535	3.28	3.28	2.89	3.03	2.01	2.69	3.37	5.4	4.09	3.81	2.5	3.46	0.921	0.982	0.107	1.08	0.0744	0.212	1.93	3.8	0.00673	0.0322	1.6	3.04	0.00202	0.0195	-2.04	-4.11	0.0311	0.12	-2.36	-5.14	0.403	0.753	1.09	2.12	0.703	0.946	0.501	1.42	0.505	0.784	0.896	1.86	0.188	0.466	-1.61	-3.05	0.442
ASV595	2.3	2.59	2.47	2.65	2.01	2.49	2.63	2.97	3.09	3.51	2.48	3.06	0.409	0.681	0.819	1.76	0.418	0.694	0.842	1.79	0.000331	0.00401	3.47	11	0.0307	0.119	-1.4	-2.63	0.297	0.482	1.23	2.34	0.47	0.775	1.05	2.07	0.267	0.798	1.62	3.08	0.136	0.36	2.26	4.78	0.141	0.415	-1.99	-3.98	0.445
ASV763	2.36	3.28	3.19	3.97	2.01	2.39	2.41	2.65	2.74	3.44	2.01	2.82	0.0487	0.163	2.35	5.09	0.0602	0.18	2.32	4.98	0.00336	0.0197	2.17	4.49	0.000508	0.00823	-3.06	-8.31	0.0132	0.0678	-3.2	-9.22	0.647	0.876	0.806	1.75	0.333	0.803	1.34	2.53	0.00371	0.0553	3.03	8.16	0.00259	0.0415	-2.99	-7.92	0.441
ASV321	2.52	2.62	2.46	2.57	2.33	2.01	2.83	2.01	2.88	3.53	2.82	2.75	0.414	0.682	1.18	2.27	0.346	0.621	1.34	2.53	0.0353	0.116	-1.71	-3.28	0.223	0.396	-1.59	-3.01	0.000651	0.00887	-4.64	-25	0.00139	0.0235	-7.03	-131	0.0847	0.416	-3.51	-11.4	0.109	0.309	-3.59	-12	0.398	0.631	-1.4	-2.64	0.457
ASV125	3.14	3.31	3.02	3.35	2.42	2.64	2.01	2.68	2.01	3.12	2.01	2.57	0.16	0.391	2.14	4.41	0.0994	0.259	2.55	5.86	0.895	0.99	0.183	1.14	0.0173	0.0838	-3.79	-13.8	0.00109	0.0127	-6.15	-71.2	0.0273	0.132	3.05	8.28	0.0182	0.146	3.05	8.28	0.105	0.303	1.62	3.07	1	1	0	0	0.457
ASV320	2.63	3.75	2.62	3.16	2.31	3.35	2.39	3.99	3.53	3.26	2.45	4.41	0.0193	0.0816	3.06	8.34	0.0655	0.193	2.32	4.99	1.74e-05	0.000894	6.89	118	0.41	0.591	-0.869	-1.83	0.01	0.0562	3.7	13	0.0432	0.188	3	7.99	0.855	0.969	-0.269	-1.21	0.0705	0.233	2.81	7.03	0.176	0.455	-1.82	-3.53	0.461
ASV233	6.03	5.32	5.09	5.39	4.08	3.05	5.33	5.2	5.08	3.91	3.84	2.68	0.144	0.366	-1.91	-3.76	0.413	0.691	-1.04	-2.06	0.0249	0.0886	-3.03	-8.18	0.431	0.606	-0.98	-1.97	0.0286	0.114	-2.97	-7.83	0.245	0.612	-1.88	-3.67	0.165	0.601	-2.24	-4.73	0.155	0.386	-2.53	-5.79	0.5	0.715	-0.942	-1.92	0.458
ASV339	6.68	6.8	6.39	7.1	4.64	4.74	4.62	6.08	6.04	6.69	4.18	5.2	0.853	0.952	0.172	1.13	0.794	0.937	0.243	1.18	0.537	0.746	0.564	1.48	0.0503	0.165	-1.85	-3.6	0.114	0.287	-1.53	-2.88	0.26	0.635	1.24	2.36	0.753	0.955	0.35	1.27	0.787	0.952	0.325	1.25	0.363	0.614	-0.946	-1.93	0.464
ASV551	3.78	3.33	3.44	3.61	2.42	2.01	5.55	3.69	5.67	3.92	3.91	3.91	0.268	0.53	-1.18	-2.27	0.993	0.996	0.011	1.01	0.0477	0.145	-1.2	-2.29	0.0107	0.0628	-2.64	-6.21	5e-05	0.00193	-3.84	-14.4	0.347	0.725	-1.3	-2.46	0.575	0.909	-0.76	-1.69	0.924	1	-0.136	-1.1	0.162	0.436	-1.77	-3.41	0.464
ASV679	2.32	2.01	2.38	2.01	2.39	2.01	3.1	4.07	3.12	3.99	2.56	3.8	0.0595	0.185	-1.5	-2.83	0.00692	0.0337	-2.25	-4.77	0.00395	0.0222	-2.4	-5.28	0.894	0.938	0.147	1.11	1	1	0	0	0.553	0.824	0.885	1.85	0.47	0.899	1.08	2.12	0.384	0.684	1.37	2.58	0.242	0.522	-1.65	-3.14	0.454
ASV333	5.7	5.87	6.78	6.89	3.65	3.44	6.85	6.09	7.19	7.19	4.76	5.62	0.879	0.965	-0.15	-1.11	0.946	0.986	0.0666	1.05	0.994	1	0.0057	1	0.0198	0.0932	-2.39	-5.23	0.0206	0.0912	-2.45	-5.45	0.568	0.832	-0.693	-1.62	0.911	0.993	-0.134	-1.1	0.945	1	0.089	1.06	0.262	0.547	-1.26	-2.39	0.465
ASV30	9.71	7.97	9.62	6.92	7.15	5.59	13	11.6	12.8	11.8	10.3	10.7	0.0314	0.121	-2.56	-5.89	0.0102	0.0465	-3.15	-8.85	0.328	0.555	-1.1	-2.14	0.0563	0.171	-2.18	-4.53	0.905	1	-0.134	-1.1	0.856	0.976	-0.244	-1.18	0.927	0.997	-0.123	-1.09	0.528	0.81	0.905	1.87	0.0901	0.336	-2.21	-4.63	0.459
ASV123	4.55	3.71	4.76	4	4.3	4.58	8.01	7.65	8.36	8.95	8.02	6.55	0.419	0.685	-1.07	-2.11	0.512	0.788	-0.869	-1.83	0.692	0.862	-0.519	-1.43	0.291	0.477	-1.38	-2.61	0.441	0.613	-1.04	-2.05	0.433	0.753	-1.29	-2.45	0.634	0.927	-0.768	-1.7	0.428	0.719	-1.46	-2.75	0.64	0.798	-0.689	-1.61	0.469
ASV769	3.19	3.01	3.36	2.7	2.01	2.6	4.03	2.79	4.75	3.41	3.38	3.55	0.989	0.995	0.014	1.01	0.738	0.925	-0.351	-1.28	0.00122	0.00887	2.29	4.91	0.000128	0.00333	-3.26	-9.59	0.551	0.727	-0.616	-1.53	0.0729	0.284	-2.55	-5.84	0.262	0.794	-1.55	-2.93	0.389	0.689	1.19	2.29	0.18	0.463	-1.67	-3.19	0.477
ASV213	4.43	6.5	5.27	7.09	3.26	4.6	5.37	7.23	7.02	6.41	4.09	5.61	0.199	0.441	1.55	2.93	0.485	0.771	0.829	1.78	0.393	0.614	1.01	2.02	0.341	0.531	-1.12	-2.17	0.442	0.613	-0.934	-1.91	0.164	0.477	1.99	3.97	0.281	0.798	1.53	2.89	0.311	0.607	1.54	2.91	0.365	0.614	-1.21	-2.31	0.485
ASV40	11.1	11.4	10.5	11.2	9.24	9.49	11.7	10.9	11.4	10.9	9.86	9.95	0.588	0.822	-0.461	-1.38	0.754	0.926	-0.266	-1.2	0.753	0.902	0.266	1.2	0.0224	0.0993	-1.99	-3.97	0.0985	0.259	-1.46	-2.74	0.268	0.648	-1.18	-2.26	0.394	0.833	-0.894	-1.86	0.0989	0.291	-2.03	-4.09	0.758	0.861	0.291	1.22	0.484
ASV63	6.77	6.16	6.89	6.19	5.74	6.25	8.35	8.31	9.13	7.64	7.78	7.13	0.713	0.907	0.474	1.39	0.574	0.828	0.726	1.65	0.695	0.865	0.504	1.42	0.141	0.295	-1.94	-3.83	0.115	0.288	-2.16	-4.47	0.424	0.753	1.23	2.35	0.525	0.899	0.978	1.97	0.698	0.918	0.649	1.57	0.503	0.715	-0.974	-1.96	0.486
ASV132	7.51	5.93	7.65	5.78	6.28	5.53	8.81	8.79	8.44	9.93	7.55	8.03	0.837	0.95	-0.218	-1.16	0.766	0.929	-0.316	-1.25	0.204	0.419	-1.38	-2.6	0.548	0.697	-0.628	-1.55	0.127	0.306	-1.69	-3.22	0.642	0.873	0.589	1.5	0.535	0.899	0.786	1.72	0.953	1	0.0832	1.06	0.748	0.853	-0.379	-1.3	0.478
ASV443	4.31	3.84	5.11	3.9	2.7	2.74	5.24	4.44	5.19	5.52	4.21	4.04	0.947	0.99	-0.0688	-1.05	0.401	0.68	-0.911	-1.88	0.936	1	-0.0579	-1.04	0.00148	0.0158	-3.62	-12.3	0.0124	0.0652	-2.76	-6.79	0.806	0.966	0.314	1.24	0.699	0.946	-0.504	-1.42	0.289	0.585	-1.59	-3.02	0.979	1	0.032	1.02	0.485
ASV561	3.39	3.02	4.19	3.63	2.01	2.56	3.2	3.41	3.35	3.61	2.5	3.2	0.27	0.53	-1.31	-2.48	0.359	0.633	-1.12	-2.17	0.0078	0.0337	1.73	3.32	1.25e-06	0.000114	-6.25	-75.9	0.00774	0.0485	-3.39	-10.5	0.858	0.976	-0.285	-1.22	0.646	0.927	0.624	1.54	1	1	0.00209	1	0.669	0.818	-0.526	-1.44	0.479
ASV494	2.57	3.08	2.58	3.11	2.43	3.12	2.01	2.82	2.01	3.62	2.01	2.94	0.846	0.951	0.273	1.21	0.842	0.943	0.28	1.21	0.359	0.586	1.25	2.37	0.108	0.256	-2.29	-4.89	0.358	0.537	-1.32	-2.5	0.00431	0.0392	4.18	18.1	0.000763	0.0453	5.22	37.2	0.00555	0.0576	3.83	14.3	1	1	0	0	0.494
ASV114	3.89	2.79	3.98	2.82	3.8	3.48	5.21	2.59	6.25	2.73	4	2.65	0.736	0.924	-0.523	-1.44	0.835	0.943	-0.323	-1.25	0.847	0.955	0.296	1.23	0.067	0.189	-3.01	-8.03	0.148	0.328	-2.39	-5.23	0.00582	0.0466	-7.27	-154	0.00883	0.0955	-6.75	-107	0.0391	0.158	-5.53	-46.2	0.152	0.427	-2.65	-6.27	0.495
ASV736	3.48	3.12	3.23	2.81	3.38	2.76	2.47	2.01	2.46	2.34	2.45	2.9	0.389	0.674	-1.03	-2.04	0.417	0.694	-0.975	-1.97	0.917	0.999	-0.114	-1.08	0.132	0.282	-1.79	-3.46	0.427	0.601	-0.932	-1.91	0.0345	0.158	-2.46	-5.51	0.185	0.638	-1.64	-3.11	0.791	0.952	-0.353	-1.28	0.7	0.831	-0.449	-1.37	0.497
ASV148	6.8	7.29	6.6	7.09	6.01	6.87	5.4	6.74	5.47	6.02	4.9	4.31	0.253	0.516	1.05	2.07	0.238	0.481	1.08	2.11	0.49	0.706	0.631	1.55	0.112	0.264	1.45	2.73	0.284	0.467	1	2	0.831	0.976	0.231	1.17	0.59	0.913	0.581	1.5	0.976	1	0.0347	1.02	0.743	0.85	-0.327	-1.25	0.497
ASV289	4.34	4.1	4.27	4.46	2.87	2.88	3.26	4.64	4.04	5.97	2.61	5.01	0.193	0.438	1.61	3.05	0.675	0.882	0.511	1.42	0.777	0.919	-0.341	-1.27	0.219	0.393	-1.5	-2.83	0.0686	0.202	-2.35	-5.1	0.0898	0.323	2.51	5.68	0.0977	0.447	2.43	5.4	0.0244	0.121	3.43	10.7	0.0935	0.344	-2.18	-4.52	0.5
ASV218	2.01	2.33	2.01	2.34	2.7	2.93	4.19	2.6	3.8	2.66	4.01	2.6	0.0491	0.163	1.51	2.85	0.0394	0.134	1.62	3.08	0.483	0.703	0.9	1.87	0.0031	0.0266	3.16	8.94	0.0666	0.202	2.44	5.42	0.00215	0.0285	-6.91	-121	0.00431	0.0691	-6.18	-72.5	0.027	0.127	-4.91	-30	0.129	0.406	-2.41	-5.32	0.503
ASV144	3.07	4.17	3.13	4.14	2.2	4.22	2.01	4.31	3	5.12	2.01	3.96	0.00128	0.00872	5.6	48.5	0.00108	0.00814	5.7	51.9	1.97e-05	0.000894	7.99	254	0.0333	0.123	-2.7	-6.48	0.78	0.932	-0.405	-1.32	3.83e-05	0.0104	8.84	457	0.00329	0.056	5.79	55.2	0.000126	0.0148	7.87	234	0.0113	0.112	-3.44	-10.9	0.511
ASV28	7.66	7.26	8	7.95	6.12	6.47	6.23	8.2	8	9.41	6.15	6.2	0.835	0.95	0.292	1.22	0.91	0.967	0.158	1.12	0.685	0.859	0.567	1.48	0.132	0.282	-2.17	-4.5	0.23	0.412	-1.76	-3.39	0.291	0.68	1.77	3.42	0.392	0.833	1.43	2.69	0.267	0.568	2.01	4.03	0.246	0.527	-1.89	-3.7	0.52
ASV418	2.01	2.94	2.01	2.89	2.01	3.07	2.01	3.12	2.24	3.19	2.01	3.28	0.000803	0.00634	4.28	19.4	0.000762	0.00619	4.32	20	7.14e-05	0.00194	5.82	56.6	1	1	0	0	0.3	0.484	1.5	2.83	0.000203	0.0194	6.89	119	0.00045	0.0409	6.81	112	0.000482	0.0292	6.12	69.8	0.242	0.522	-0.624	-1.54	0.522
ASV839	3.23	2.66	3.46	2.61	2.01	2.01	3.57	2.33	4.1	2.78	2.53	2.44	0.336	0.626	-1.03	-2.04	0.128	0.312	-1.66	-3.17	1	1	0	0	1.29e-05	0.000638	-4.21	-18.5	0.0008	0.0101	-2.55	-5.86	0.0172	0.0947	-3.33	-10.1	0.081	0.406	-2.38	-5.21	0.951	1	-0.174	-1.13	0.0155	0.137	-2.94	-7.67	0.533
ASV161	6.89	8.09	7.23	8.39	5.7	6.8	4.74	6.71	6.62	7.87	3.75	6.38	0.469	0.724	0.749	1.68	0.429	0.706	0.819	1.76	0.24	0.453	1.22	2.33	0.0609	0.179	-1.98	-3.94	0.143	0.322	-1.58	-2.98	0.0388	0.172	2.6	6.05	0.428	0.867	0.973	1.96	0.0727	0.239	2.38	5.2	0.0533	0.255	-2.33	-5.02	0.53
ASV318	3.59	3.01	3.48	3	3.66	3.04	3.93	5.77	3.76	4.7	3.49	4.55	0.336	0.626	-1.39	-2.62	0.413	0.691	-1.18	-2.26	0.719	0.88	-0.509	-1.42	0.837	0.905	-0.287	-1.22	0.789	0.939	0.383	1.3	0.705	0.9	0.642	1.56	0.579	0.909	0.937	1.91	0.693	0.918	0.719	1.65	0.502	0.715	-1.06	-2.09	0.532
ASV565	3.76	2.66	3.83	3.1	2.71	2.01	4.6	3.76	4.93	3.41	3.43	3.81	0.108	0.293	-1.83	-3.55	0.138	0.333	-1.71	-3.26	0.00392	0.0222	-1.99	-3.97	0.0249	0.104	-2.54	-5.82	0.000747	0.0097	-2.82	-7.08	0.748	0.937	-0.447	-1.36	0.395	0.833	-1.2	-2.29	0.743	0.937	0.482	1.4	0.573	0.759	-0.715	-1.64	0.538
ASV303	3.79	3.24	3.62	3.48	3.28	3.02	2.59	3.34	3.2	3.82	2.6	4.45	0.899	0.97	0.187	1.14	0.809	0.94	0.355	1.28	0.761	0.91	0.439	1.36	0.17	0.343	-2.05	-4.15	0.202	0.392	-1.97	-3.91	0.85	0.976	0.327	1.25	0.626	0.927	-0.871	-1.83	0.304	0.602	1.91	3.75	0.35	0.608	-1.53	-2.89	0.538
ASV27	9.33	10.8	9.07	10.6	8.02	10	13.2	12	12.9	13.2	11.7	10.9	0.198	0.439	1.24	2.37	0.101	0.26	1.6	3.03	0.169	0.369	1.33	2.51	0.2	0.372	-1.22	-2.33	0.132	0.309	-1.49	-2.81	0.975	0.998	-0.036	-1.03	0.719	0.955	0.41	1.33	0.774	0.95	0.359	1.28	0.459	0.674	-0.795	-1.73	0.534
ASV164	3.7	2.01	3.56	2.58	4.03	2.46	3.84	2.01	3.69	3.31	3.39	2.65	1.04e-05	0.00114	-9.01	-516	0.000171	0.00274	-7.64	-199	0.00768	0.0335	-4.62	-24.7	0.231	0.408	-1.8	-3.47	0.377	0.555	1.22	2.33	0.00224	0.029	-7.03	-131	0.0601	0.338	-3.96	-15.5	0.101	0.295	-3.75	-13.4	0.41	0.639	-1.38	-2.61	0.548
ASV454	4.58	4.23	3.98	4.07	3.03	3.48	4.5	3.43	4.29	2.98	2.84	2.65	0.517	0.765	-0.788	-1.73	0.623	0.841	-0.593	-1.51	0.807	0.931	0.285	1.22	0.119	0.27	-1.89	-3.7	0.406	0.584	-1.01	-2.02	0.353	0.729	-1.38	-2.61	0.495	0.899	-0.973	-1.96	0.652	0.9	-0.657	-1.58	0.339	0.601	-1.24	-2.36	0.549
ASV31	8.95	8.01	7.95	7.78	7.97	6.75	12.8	9.88	12.5	10.1	12.5	9.1	0.788	0.932	-0.317	-1.25	0.797	0.937	0.301	1.23	0.0214	0.0797	-2.96	-7.77	0.101	0.243	1.97	3.92	0.288	0.471	-1.29	-2.44	0.641	0.873	-0.672	-1.59	0.692	0.943	-0.57	-1.48	0.3	0.602	-1.74	-3.33	0.913	0.968	0.142	1.1	0.544
ASV97	7.81	8.54	7.16	8.33	6.26	6.95	10.3	8.42	9.67	9.33	8.77	7.7	0.9	0.97	0.127	1.09	0.762	0.928	0.306	1.24	0.21	0.42	-1.3	-2.46	0.985	1	0.0189	1.01	0.134	0.31	-1.58	-3	0.889	0.98	-0.172	-1.13	0.655	0.927	0.541	1.45	0.579	0.855	-0.765	-1.7	0.702	0.832	0.431	1.35	0.546
ASV511	4.8	4.37	4.93	4.02	2.32	2.84	4.37	4.62	4.59	4.96	3.52	5.17	0.681	0.892	0.445	1.36	0.625	0.841	-0.531	-1.44	0.48	0.703	0.649	1.57	0.00207	0.0195	-3.45	-11	0.0398	0.135	-2.27	-4.84	0.907	0.98	-0.153	-1.11	0.79	0.955	-0.349	-1.27	0.257	0.552	1.58	2.98	0.397	0.631	-1.02	-2.03	0.551
ASV151	6.24	7.65	6.35	7.55	6.3	5.44	8.28	6.51	8.6	7.43	8.24	6.86	0.98	0.994	0.0257	1.02	0.844	0.943	-0.198	-1.15	0.00786	0.0337	-2.92	-7.58	0.257	0.439	1.14	2.2	0.129	0.307	-1.59	-3.01	0.894	0.98	0.161	1.12	0.78	0.955	0.336	1.26	0.754	0.938	-0.421	-1.34	0.939	0.988	-0.0851	-1.06	0.557
ASV87	8.92	7.71	7.65	6.97	5.7	3.13	7.4	8.06	6.87	6.79	4.19	5.32	0.839	0.95	-0.247	-1.19	0.859	0.951	0.216	1.16	0.744	0.896	0.396	1.32	0.202	0.372	-1.56	-2.96	0.271	0.45	-1.38	-2.61	0.00706	0.052	4.26	19.1	0.0693	0.378	2.7	6.52	0.00284	0.0525	5.14	35.4	0.0223	0.174	-3.43	-10.8	0.57
ASV555	3.4	2.95	4.18	3.6	2.78	2.67	4.45	2.74	4.84	2.86	2.77	2.91	0.479	0.733	0.861	1.82	0.928	0.979	0.109	1.08	0.429	0.657	-0.929	-1.9	0.635	0.769	-0.56	-1.47	0.193	0.383	-1.6	-3.03	0.426	0.753	-1.2	-2.3	0.928	0.997	-0.132	-1.1	0.361	0.666	1.34	2.53	0.0782	0.311	-2.45	-5.48	0.567
ASV66	5.54	5.37	5.44	5.2	4.95	4.34	7.37	6.2	8.57	7.15	6.18	7.47	0.412	0.682	1.23	2.35	0.473	0.753	1.07	2.1	0.858	0.962	0.265	1.2	0.411	0.591	-1.22	-2.32	0.197	0.383	-2.02	-4.06	0.47	0.775	-1.35	-2.55	0.675	0.927	-0.765	-1.7	0.488	0.77	-1.44	-2.72	0.735	0.847	-0.561	-1.48	0.563
ASV21	8.98	10.6	10.3	11.3	8.52	8.88	4.95	5.62	6.67	6.76	5.64	6.29	0.819	0.95	-0.263	-1.2	0.832	0.943	-0.244	-1.18	0.136	0.321	-1.78	-3.44	0.0559	0.171	-2.28	-4.85	0.00393	0.032	-3.82	-14.1	0.761	0.949	0.419	1.34	0.244	0.774	-1.72	-3.29	0.871	1	0.244	1.18	0.42	0.647	-1.05	-2.07	0.569
ASV216	3.96	2.72	3.84	3.1	3.33	2.28	3.06	3.23	3.67	2.81	2.41	3.14	0.00282	0.0163	-4.76	-27.1	0.00929	0.0433	-4.01	-16.1	0.0069	0.0324	-3.73	-13.2	0.0298	0.118	-3.13	-8.74	0.027	0.109	-2.85	-7.19	0.798	0.961	-0.407	-1.33	0.719	0.955	-0.579	-1.49	0.0431	0.164	3.4	10.5	0.0545	0.258	-2.92	-7.59	0.568
ASV791	2.39	2.48	2.54	2.31	2.46	2.32	2.95	3.32	3.32	3.69	2.51	2.79	0.425	0.686	0.895	1.86	0.383	0.66	-0.868	-1.83	0.0642	0.183	-2.05	-4.13	0.286	0.472	1.18	2.26	0.987	1	0.000691	1	0.909	0.98	-0.163	-1.12	0.641	0.927	-0.672	-1.59	0.957	1	0.169	1.12	0.182	0.463	-1.77	-3.42	0.566
ASV170	5.31	3.99	4.85	4.08	3.57	3.46	6.86	7.56	7.38	8.89	5.23	6.25	0.399	0.675	1.12	2.18	0.6	0.833	0.691	1.61	0.655	0.84	0.58	1.49	0.0708	0.194	-2.46	-5.52	0.0697	0.203	-2.58	-5.96	0.965	0.993	-0.0693	-1.05	0.999	1	-0.00192	-1	0.403	0.699	1.42	2.67	0.111	0.379	-2.5	-5.67	0.568
ASV253	4.73	4.03	4.63	4.27	3.64	3.71	4.65	3.05	4.6	2.77	2.9	2.78	0.573	0.821	-0.78	-1.72	0.751	0.926	-0.436	-1.35	0.646	0.833	0.626	1.54	0.363	0.546	-1.24	-2.37	0.897	1	-0.18	-1.13	0.152	0.455	-2.59	-6.02	0.311	0.798	-1.75	-3.37	0.661	0.909	0.689	1.61	0.0334	0.19	-3.49	-11.2	0.574
ASV75	5.66	7.35	5.5	7.2	5.67	7.2	4.53	3.86	4.65	4.03	4	3.38	0.128	0.335	2.15	4.44	0.215	0.456	1.73	3.31	0.739	0.895	0.453	1.37	0.752	0.85	-0.423	-1.34	0.233	0.414	-1.7	-3.25	0.518	0.804	1.04	2.06	0.797	0.955	0.415	1.33	0.867	0.999	0.297	1.23	0.437	0.658	1.18	2.27	0.574
ASV47	8.58	10.5	7.88	10.2	7.82	9.54	12	10.1	11.4	10.8	11.3	9.25	0.195	0.438	1.21	2.31	0.0473	0.15	1.89	3.7	0.773	0.916	0.266	1.2	0.946	0.971	-0.0613	-1.04	0.0813	0.221	-1.68	-3.22	0.576	0.832	-0.633	-1.55	0.842	0.964	-0.223	-1.17	0.284	0.578	-1.38	-2.61	0.667	0.818	0.442	1.36	0.584
ASV166	4.23	4.3	3.71	4.42	3.34	3.72	5.34	6.15	5.9	6.7	4.55	5.48	0.0476	0.161	3.02	8.14	0.0609	0.181	2.83	7.13	0.165	0.364	2.03	4.08	0.837	0.905	-0.284	-1.22	0.455	0.627	-1.09	-2.13	0.586	0.837	0.924	1.9	0.554	0.903	1.01	2.01	0.556	0.835	1.08	2.12	0.455	0.671	-1.2	-2.3	0.582
ASV143	4.89	2.66	4.38	2.61	4.36	3.38	5.9	3.28	6.5	4.36	5.3	4.34	0.339	0.629	-1.47	-2.77	0.248	0.497	-1.79	-3.46	0.395	0.614	-1.3	-2.47	0.775	0.866	0.422	1.34	0.551	0.727	0.912	1.88	0.688	0.896	-0.744	-1.67	0.994	1	0.0132	1.01	0.697	0.918	-0.795	-1.74	0.823	0.912	-0.375	-1.3	0.585
ASV226	2.39	4.64	2.55	4.07	2.01	2.97	2.55	2.01	2.69	2.35	2.01	2.57	2.98e-06	0.00114	8	257	1.32e-05	0.00144	7.32	160	8.92e-07	0.000209	7.56	189	0.0169	0.0838	-1.81	-3.51	0.234	0.415	-1.58	-2.98	0.121	0.395	-1.49	-2.81	0.665	0.927	-0.49	-1.4	0.0651	0.22	1.62	3.07	0.0672	0.293	-1.39	-2.63	0.59
ASV55	10.9	10.4	9.61	8.72	7.65	6.16	9.64	11	8.85	9.49	5.75	7.68	0.263	0.53	-1.22	-2.33	0.506	0.787	-0.716	-1.64	0.286	0.505	-1.16	-2.23	0.172	0.347	-1.47	-2.76	0.0898	0.241	-1.91	-3.76	0.137	0.433	1.91	3.76	0.313	0.798	1.29	2.44	0.106	0.303	2.25	4.75	0.15	0.427	-1.78	-3.43	0.592
ASV607	3.5	2.79	3.19	2.4	3.11	2.41	4.08	4.89	3.67	4.5	3.13	3.41	0.231	0.483	-1.44	-2.72	0.0712	0.205	-2.18	-4.53	0.446	0.673	-0.849	-1.8	0.406	0.587	-0.956	-1.94	0.705	0.886	0.375	1.3	0.934	0.983	0.118	1.09	0.72	0.955	0.508	1.42	0.237	0.528	1.71	3.26	0.114	0.381	-2.1	-4.3	0.592
ASV354	3.58	3.87	3.34	3.21	3.28	2.51	2.65	3.81	2.82	3.79	2.66	3.04	0.962	0.993	-0.066	-1.05	0.368	0.643	1.27	2.41	0.0156	0.0608	-3.57	-11.9	0.866	0.923	0.23	1.17	0.00384	0.0317	-4.61	-24.4	0.392	0.753	1.42	2.68	0.256	0.794	1.87	3.66	0.92	1	0.181	1.13	0.673	0.818	0.636	1.55	0.597
ASV111	5.99	7.14	6.54	7.53	3.98	6.14	10.1	9.3	10.8	9.32	7.22	8.71	0.0644	0.198	2.06	4.18	0.15	0.35	1.58	2.99	0.143	0.33	1.6	3.03	0.0532	0.17	-2.13	-4.38	0.0641	0.199	-2.11	-4.33	0.75	0.938	-0.418	-1.34	0.579	0.909	-0.734	-1.66	0.869	0.999	0.233	1.17	0.156	0.427	-1.77	-3.41	0.602
ASV409	2.62	2.01	2.75	2.01	2.66	2.01	3.27	2.01	3.6	2.34	3.12	2.57	0.000251	0.00304	-5.87	-58.5	0.000686	0.00572	-4.85	-28.9	6.87e-05	0.00194	-6.51	-91.2	0.257	0.439	1.66	3.16	1	1	0	0	0.00264	0.03	-6.31	-79.3	0.0292	0.192	-4.29	-19.5	0.0595	0.203	-4.35	-20.3	0.61	0.788	0.823	1.77	0.604
ASV183	4.88	3.03	5.29	3.01	3.87	3.59	6.66	3.86	6.56	4.65	5.75	3.67	0.0231	0.0931	-3.21	-9.24	0.0223	0.0831	-3.24	-9.43	0.172	0.372	-1.81	-3.5	0.32	0.509	-1.28	-2.42	0.904	1	0.154	1.11	0.0126	0.0749	-4.9	-29.8	0.032	0.203	-4.01	-16.1	0.0883	0.269	-3.43	-10.8	0.312	0.581	-1.49	-2.82	0.611
ASV350	3.92	3.65	3.68	3.74	2.96	3.03	3.57	2.63	3.28	3.25	3.42	3.43	0.687	0.894	0.533	1.45	0.312	0.577	1.36	2.56	0.842	0.955	-0.251	-1.19	0.179	0.354	-1.77	-3.41	0.0215	0.0939	-3.38	-10.4	0.179	0.501	-2.28	-4.85	0.151	0.564	-2.43	-5.38	0.373	0.672	-1.63	-3.1	0.959	0.999	0.0743	1.05	0.611
ASV152	5.16	2.74	4.97	2.78	4.77	3.1	6.25	3.12	6.74	4.62	5.33	3.34	0.446	0.707	-1.17	-2.24	0.684	0.884	-0.614	-1.53	0.701	0.87	-0.577	-1.49	0.186	0.357	-2.03	-4.09	0.207	0.398	-1.99	-3.98	0.43	0.753	-1.5	-2.83	0.493	0.899	-1.29	-2.45	0.752	0.938	-0.639	-1.56	0.31	0.581	-1.76	-3.39	0.608
ASV469	2.65	3	2.93	3.38	2.48	2.65	3.22	3.39	3.61	3.52	2.01	3.06	0.269	0.53	1.46	2.75	0.145	0.345	1.95	3.87	0.12	0.295	2.13	4.38	0.556	0.702	0.739	1.67	0.503	0.676	0.917	1.89	0.159	0.469	2.26	4.8	0.335	0.804	1.53	2.88	0.00132	0.0401	4.62	24.6	0.00186	0.0349	-4.05	-16.5	0.617
ASV137	7.82	3.95	7.45	3.85	6.55	3.52	3.06	4.23	3.11	5.05	2.73	4.73	0.41	0.681	-1.2	-2.3	0.339	0.616	-1.4	-2.63	0.345	0.569	-1.38	-2.6	0.469	0.637	-1.03	-2.04	0.49	0.662	-1.01	-2.01	0.927	0.98	-0.157	-1.12	0.878	0.979	-0.265	-1.2	0.842	0.986	0.37	1.29	0.311	0.581	-1.65	-3.14	0.617
ASV80	2.01	3.41	2.34	3.42	2.01	3.3	2.01	4.85	2.47	5.79	2.49	5.55	7.24e-06	0.00114	9.26	614	0.000162	0.00268	7.54	186	7.79e-05	0.00202	7.07	135	0.0651	0.186	-1.81	-3.52	0.154	0.332	-2.28	-4.84	1.76e-05	0.00959	10.7	1680	0.000158	0.0409	9.06	534	0.000136	0.0148	9.66	810	0.317	0.581	-1.49	-2.8	0.679
ASV199	2.21	2.96	2.58	3.42	2.01	2.75	2.88	3.4	3.05	4.62	2.49	4.48	9.2e-05	0.00193	6.22	74.5	0.000422	0.0046	5.7	51.9	0.000287	0.00391	4.51	22.8	0.0162	0.0815	-2.03	-4.09	0.03	0.116	-3.22	-9.34	0.000224	0.0194	7.3	157	0.00146	0.048	5.9	59.7	0.000121	0.0148	8.02	260	0.151	0.427	-1.91	-3.75	0.908
ASV540	2.01	2.67	2.27	2.67	2.2	2.44	2.01	2.95	2.24	3.22	2.01	3.02	9.05e-06	0.00114	6.04	65.6	0.000459	0.0049	4.99	31.8	0.0322	0.107	2.17	4.5	0.5	0.659	-0.498	-1.41	0.0168	0.0808	-3.32	-9.96	0.000284	0.0194	5.33	40.3	0.00327	0.056	4.3	19.7	0.000989	0.036	4.36	20.5	0.242	0.522	-0.632	-1.55	0.744
ASV260	2.26	2.87	2.4	3.26	2.01	2.01	3.55	2.01	3.42	2.01	2.72	2.01	0.0246	0.0979	2.98	7.89	0.00376	0.0211	4.26	19.1	1	1	0	0	0.0822	0.208	-1.02	-2.02	0.000165	0.00346	-5.28	-38.8	0.000313	0.0194	-8.25	-305	0.000164	0.0409	-8.8	-445	0.0102	0.0784	-4.99	-31.8	0.0307	0.19	-3.81	-14	1
ASV344	2.87	2.01	2.64	2.01	2.59	2.43	3.63	2.01	3.59	2.01	3.52	2.01	0.00117	0.00816	-4.47	-22.1	0.00475	0.0251	-3.22	-9.33	0.915	0.999	-0.137	-1.1	0.767	0.862	-0.383	-1.3	0.0102	0.0569	2.7	6.51	0.000575	0.0209	-7.98	-253	0.000636	0.0448	-7.62	-196	0.00446	0.0576	-6.56	-94.2	0.512	0.719	-1.06	-2.09	1
ASV712	2.73	2.01	2.81	2.01	2.76	2.01	2.01	2.92	2.23	3.2	2.01	3.12	0.000537	0.00514	-4.32	-19.9	0.00053	0.00499	-4.12	-17.4	0.000473	0.00461	-3.99	-15.9	0.918	0.953	-0.129	-1.09	1	1	0	0	0.000677	0.0211	5.07	33.5	0.00473	0.0716	4.29	19.6	0.000682	0.03	5.01	32.2	0.242	0.522	-0.615	-1.53	0.955
ASV543	2.01	2.49	2.01	2.46	2.01	2.71	3.84	2.01	3.93	2.01	2.95	2.01	0.00124	0.00852	3.42	10.7	0.00235	0.0142	3.03	8.16	0.00328	0.0196	2.64	6.23	1	1	0	0	0.748	0.919	-0.39	-1.31	0.00105	0.0235	-6.16	-71.3	0.000657	0.0448	-6.44	-86.6	0.0227	0.116	-3.45	-10.9	0.06	0.274	-2.98	-7.92	1
ASV139	3.34	5.29	3.31	5.15	3.49	4.43	3.59	2.01	3.98	2.31	3.3	2.47	0.624	0.846	0.751	1.68	0.962	0.993	0.0728	1.05	0.8	0.928	0.386	1.31	0.209	0.384	-1.95	-3.88	0.302	0.486	-1.64	-3.12	0.00107	0.0235	-8.54	-373	0.00507	0.0727	-6.97	-126	0.0577	0.199	-4.64	-24.9	0.263	0.547	-1.99	-3.96	0.846
ASV254	3.74	2.01	3.22	2.01	3.49	2.01	2.01	3.05	2.62	2.88	2.01	3.07	1.56e-05	0.00114	-9.18	-582	4.49e-05	0.00194	-7.97	-251	0.000451	0.00454	-5.66	-50.7	0.142	0.297	-2.31	-4.96	1	1	0	0	0.00125	0.0235	6.23	74.9	0.114	0.488	2.78	6.88	0.0054	0.0576	4.69	25.8	0.0648	0.287	-1.95	-3.87	0.982
ASV537	3.31	2.34	3.3	2.65	3.32	2.41	2.01	3.26	2.67	2.88	2.01	3.06	0.00345	0.0186	-4.39	-20.9	0.0266	0.0967	-3.18	-9.05	0.0512	0.155	-2.67	-6.36	0.491	0.652	-0.902	-1.87	0.744	0.915	-0.394	-1.31	0.00132	0.0235	4.6	24.2	0.115	0.488	2.41	5.3	0.00115	0.0375	4.62	24.6	0.0156	0.137	-2.33	-5.02	0.95
ASV305	2.27	3.37	2.57	3.22	2.01	2.97	2.86	2.01	2.85	2.01	2.79	2.01	0.000507	0.00514	6.22	74.6	0.0163	0.0653	3.89	14.9	0.000624	0.00536	4.6	24.2	0.00935	0.0554	-2.58	-5.98	0.224	0.407	-1.88	-3.68	0.00133	0.0235	-7.38	-166	0.00126	0.048	-7.2	-147	0.0096	0.0747	-5.77	-54.6	0.397	0.631	-1.43	-2.7	1
ASV362	2.67	2.01	2.62	2.01	2.66	2.01	2.01	3.07	2.01	3.02	2.01	3.11	0.000335	0.00388	-6.64	-100	0.000674	0.00572	-5.76	-54.2	0.000274	0.00386	-6.42	-85.4	0.672	0.796	0.656	1.58	1	1	0	0	0.00135	0.0235	6.39	83.7	0.00133	0.048	5.96	62.1	0.00504	0.0576	4.92	30.2	1	1	0	0	0.644
ASV938	2.44	2.01	2.43	2.01	2.01	2.01	3.21	2.01	3.14	2.01	2.25	2.01	0.00183	0.0119	-3.15	-8.9	0.00203	0.0127	-2.91	-7.54	1	1	0	0	0.00111	0.0129	-2.91	-7.54	1	1	0	0	0.00153	0.0246	-5.22	-37.3	0.00204	0.0501	-4.71	-26.2	0.353	0.659	-0.646	-1.56	0.00453	0.065	-4.06	-16.7	1
ASV421	2.28	2.8	2.21	2.64	2.81	2.01	2.31	3.7	3.18	3.46	2.39	3.95	0.0434	0.153	2.13	4.38	0.0904	0.243	1.54	2.9	2.62e-05	0.000953	-4.66	-25.4	0.000652	0.00888	4.03	16.4	0.00372	0.0312	-2.17	-4.49	0.00171	0.0261	4.67	25.4	0.887	0.985	0.199	1.15	0.0162	0.0991	3.54	11.6	0.0168	0.145	-3.24	-9.44	0.951
ASV271	2.64	2.01	2.57	2.01	2.55	2.85	2.93	2.01	2.93	2.01	2.82	2.01	0.000637	0.0056	-6.21	-74	0.00169	0.0112	-5.07	-33.7	0.981	1	0.0385	1.03	0.851	0.911	-0.292	-1.22	0.00228	0.0215	4.82	28.2	0.00173	0.0261	-8.33	-322	0.00151	0.048	-8.31	-317	0.0137	0.0891	-6.23	-75.2	0.27	0.549	-2.08	-4.22	1
ASV41	4.93	5.22	5.37	5.12	4.44	4.24	2.01	3.16	3.11	4.29	2.01	3.4	0.362	0.655	1.52	2.86	0.192	0.422	2.22	4.66	0.678	0.857	0.679	1.6	0.662	0.789	-0.708	-1.63	0.197	0.383	-2.25	-4.75	0.00189	0.027	7.21	148	0.0104	0.104	5.73	53.1	0.00237	0.0462	6.96	124	0.114	0.381	-2.2	-4.59	0.677
ASV329	2.61	2.01	2.54	2.01	2.6	2.49	2.88	2.01	2.9	2.01	2.75	2.01	0.000745	0.00621	-5.71	-52.3	0.00208	0.0129	-4.57	-23.8	0.199	0.413	-2.06	-4.17	0.571	0.714	0.866	1.82	0.00844	0.05	3.38	10.4	0.00198	0.027	-7.67	-203	0.0015	0.048	-7.84	-229	0.0178	0.104	-5.4	-42.3	0.19	0.466	-2.44	-5.42	1
ASV246	2.34	2.31	2.24	2.01	2.3	2.01	2.76	4.33	3.02	4.27	3.29	5.42	0.681	0.892	-0.465	-1.38	0.103	0.262	-0.884	-1.85	0.0477	0.145	-1.28	-2.44	0.789	0.879	0.4	1.32	1	1	0	0	0.00254	0.03	4.93	30.4	0.000411	0.0409	6.05	66	0.00602	0.0576	4.66	25.2	0.618	0.788	0.632	1.55	0.664
ASV419	2.5	2.01	2.58	2.01	2.53	2.32	2.77	2.01	2.84	2.01	2.8	2.01	0.00255	0.0153	-4.05	-16.6	0.0005	0.00499	-5.16	-35.8	0.0416	0.131	-2.98	-7.91	0.581	0.721	-0.786	-1.72	0.0743	0.21	1.39	2.62	0.00295	0.0318	-6.24	-75.5	0.00128	0.048	-7.08	-135	0.00785	0.0668	-6	-63.8	0.513	0.719	-1.08	-2.12	1
ASV374	2.68	2.39	2.62	2.91	2.69	2.01	2.01	2.88	2.01	3.7	2.01	3.06	0.00715	0.0348	-4.57	-23.7	0.0527	0.162	-3.02	-8.11	4.32e-05	0.00131	-6.93	-122	0.439	0.609	1.12	2.18	0.00843	0.05	-2.79	-6.9	0.00317	0.0318	4.74	26.8	0.000831	0.0453	5.51	45.7	0.0033	0.0532	4.61	24.4	1	1	0	0	0.661
ASV346	4.87	4.9	4.03	4.38	2.58	4.17	2.26	3.62	2.99	3.44	2.26	2.91	0.686	0.894	-0.513	-1.43	0.673	0.882	0.532	1.45	0.528	0.74	0.796	1.74	0.902	0.944	-0.152	-1.11	0.93	1	0.112	1.08	0.00325	0.0318	4.56	23.5	0.526	0.899	0.912	1.88	0.0326	0.143	2.96	7.79	0.0572	0.264	-2.3	-4.94	0.895
ASV451	3.86	4.4	4.51	4.76	2.69	3.66	4.53	2.38	4.2	4.04	3.44	4.24	0.0319	0.122	2.54	5.8	0.407	0.686	0.933	1.91	0.00764	0.0335	3.11	8.62	0.0476	0.163	-2.15	-4.44	0.983	1	0.0252	1.02	0.0033	0.0318	-4.81	-28.1	0.322	0.798	-1.4	-2.63	0.895	1	0.187	1.14	0.119	0.392	-2.02	-4.05	0.777
ASV495	2.56	2.01	2.62	2.01	2.46	2.45	3.31	2.01	3.37	2.01	3.04	2.01	0.000679	0.00587	-4.92	-30.2	0.000152	0.00267	-5.9	-59.5	0.708	0.875	-0.5	-1.41	0.0934	0.229	-2.46	-5.52	0.00749	0.0481	2.93	7.63	0.00332	0.0318	-5.85	-57.6	0.00208	0.0501	-6.19	-73	0.0215	0.113	-4.24	-18.9	0.239	0.522	-1.95	-3.87	1
ASV541	2.58	3.01	2.72	2.97	2.54	2.44	3.61	2.01	3.44	2.01	3.18	2.01	0.263	0.53	-1.54	-2.9	0.364	0.64	-1.22	-2.33	0.182	0.39	-1.81	-3.5	0.999	1	0.0291	1.02	0.665	0.845	-0.559	-1.47	0.00332	0.0318	-5.19	-36.5	0.00295	0.056	-5.08	-33.9	0.0211	0.113	-3.76	-13.6	0.383	0.624	-1.32	-2.5	1
ASV463	5.2	3.32	3.69	2.79	3.02	2.41	2.65	4.51	2.3	5.15	2.01	4.5	0.00438	0.023	-3.7	-13	0.151	0.352	-1.57	-2.97	0.111	0.278	-1.79	-3.45	0.619	0.758	0.546	1.46	0.741	0.915	0.33	1.26	0.00441	0.0394	4.12	17.4	0.0036	0.0595	3.93	15.2	0.000135	0.0148	4.86	29.1	0.098	0.347	-1.05	-2.07	0.941
ASV457	3.07	2.28	3.15	2.21	2.47	2.01	3	2.01	3.08	2.01	2.92	2.01	0.00105	0.00761	-4.87	-29.1	9.57e-05	0.00209	-6.08	-67.6	0.000884	0.00678	-3.47	-11.1	0.021	0.0962	-3.19	-9.12	0.216	0.399	-0.584	-1.5	0.00572	0.0465	-4.24	-18.8	0.00329	0.056	-4.55	-23.5	0.0291	0.136	-3.06	-8.33	0.295	0.563	-1.49	-2.82	1
ASV503	2.59	2.01	2.59	2.01	2.43	2.01	2.7	2.01	3.4	2.01	2.76	2.01	0.000619	0.0056	-5.3	-39.3	0.000486	0.00499	-5.29	-39.1	0.00647	0.0322	-3	-8	0.122	0.272	-2.29	-4.89	1	1	0	0	0.00645	0.0495	-5.34	-40.6	0.00217	0.0501	-6.53	-92.4	0.0119	0.0874	-5.44	-43.5	0.516	0.719	-1.09	-2.12	1
ASV173	3.38	2.01	3.59	2.01	3.02	2.01	2.97	2.45	3.27	2.35	3.03	2.47	4.29e-05	0.00157	-8.95	-496	3.71e-05	0.00194	-8.88	-472	0.000668	0.00552	-5.92	-60.7	0.0782	0.203	-2.96	-7.78	1	1	0	0	0.00665	0.0503	-7.28	-155	0.00523	0.073	-7.43	-172	0.0123	0.0885	-7.58	-192	0.831	0.915	0.375	1.3	0.9
ASV406	2.67	2.28	2.54	2.01	2.71	2.01	2.9	2.01	2.87	2.01	3.89	2.01	0.0694	0.211	-2.24	-4.72	0.0179	0.0696	-1.94	-3.85	4.96e-06	0.00054	-7.23	-150	0.000694	0.00923	5.28	39	1	1	0	0	0.00692	0.0516	-4.24	-18.9	0.0116	0.111	-3.5	-11.3	0.00165	0.0414	-6.94	-123	0.031	0.19	3.44	10.9	1
ASV105	2.91	2.01	2.93	2.43	2.73	2.01	2.81	2.01	2.86	2.01	2.65	2.01	1.84e-05	0.00114	-10.5	-1450	6.48e-05	0.00194	-9.74	-857	0.000214	0.00353	-7.55	-188	0.0639	0.186	-3.25	-9.5	0.217	0.399	-1.06	-2.08	0.00753	0.0529	-6.78	-110	0.00451	0.0702	-7.32	-160	0.0583	0.2	-4.26	-19.2	0.12	0.392	-3.06	-8.34	1
ASV367	2.67	2.01	2.87	2.27	2.8	2.45	3.19	2.01	3.19	2.01	2.42	2.01	5.38e-05	0.00163	-6.66	-101	0.000802	0.00633	-5.61	-48.9	0.037	0.118	-3.17	-9.03	0.717	0.827	-0.501	-1.42	0.122	0.299	1.94	3.83	0.00765	0.0529	-4.67	-25.4	0.00316	0.056	-5.45	-43.8	0.126	0.35	-1.76	-3.39	0.0285	0.19	-3.69	-12.9	1
ASV299	2.86	2.01	3.47	2.01	2.82	2.5	3.1	2.41	3.4	2.68	2.77	2.78	0.000125	0.0022	-6.53	-92.3	6.98e-05	0.00194	-6.8	-112	0.00623	0.0314	-4.52	-23	0.557	0.702	-0.858	-1.81	0.0735	0.209	1.42	2.68	0.00781	0.0532	-6.18	-72.5	0.0439	0.26	-4.33	-20.2	0.205	0.485	-2.74	-6.66	0.282	0.559	-1.84	-3.58	0.899
ASV69	2.01	2.55	2.01	2.49	2.2	3.24	3.24	2.01	2.97	2.01	4.13	2.01	0.00216	0.0134	4.32	20	0.00676	0.0335	3.5	11.3	3.8e-07	0.000207	11.4	2640	0.346	0.535	0.55	1.46	4.8e-05	0.00193	8.41	341	0.00852	0.056	-5.36	-41.2	0.0259	0.18	-3.83	-14.2	0.000537	0.0293	-10.6	-1510	0.001	0.0257	6.73	106	1
ASV424	2.82	2.01	2.9	2.01	2.53	2.84	3.44	2.35	3.15	2.01	2.88	2.01	0.000948	0.00718	-4.59	-24	0.000532	0.00499	-4.83	-28.4	0.496	0.71	-0.947	-1.93	0.76	0.857	-0.42	-1.34	0.00343	0.0292	3.46	11	0.011	0.0691	-5.38	-41.5	0.00216	0.0501	-6.04	-65.9	0.00357	0.0553	-6.85	-115	0.612	0.788	0.806	1.75	1
ASV276	5.01	5	4.87	4.47	3.96	3.91	2.01	3.46	2.01	3.32	2.01	3.43	0.43	0.69	-1.07	-2.11	0.78	0.933	-0.374	-1.3	0.454	0.678	-1.01	-2.02	0.639	0.77	0.621	1.54	0.988	1	-0.0198	-1.01	0.0116	0.0717	3.09	8.49	0.0026	0.0548	3.81	14	0.00646	0.0597	3.36	10.3	1	1	0	0	0.964
ASV489	2.49	2.68	2.47	2.7	2.4	2.53	2.6	2.01	2.55	2.01	2.56	2.01	0.101	0.281	2.39	5.25	0.0507	0.157	2.91	7.51	0.27	0.48	1.48	2.78	0.421	0.6	-1.04	-2.06	0.0989	0.259	-2.47	-5.56	0.0119	0.0726	-4.11	-17.3	0.017	0.139	-3.49	-11.2	0.041	0.162	-3.17	-8.97	0.826	0.912	-0.323	-1.25	1
ASV851	2.51	2.01	2.54	2.01	2.43	2.36	2.55	2.01	2.61	2.01	2.53	2.01	0.000759	0.00621	-4.07	-16.8	0.000263	0.00333	-4.57	-23.7	0.31	0.536	-1.2	-2.3	0.217	0.391	-1.59	-3.01	0.0254	0.106	1.78	3.42	0.0125	0.0749	-3.53	-11.6	0.00504	0.0727	-4.24	-19	0.0358	0.151	-2.88	-7.36	0.342	0.601	-1.36	-2.57	1
ASV490	3.11	2.01	3.31	2.01	3.02	2.01	2.58	2.01	2.82	2.01	2.35	2.01	0.000131	0.00223	-5.94	-61.6	9.15e-05	0.00209	-6.01	-64.6	8.59e-05	0.00213	-5.85	-57.7	0.906	0.944	-0.161	-1.12	1	1	0	0	0.0148	0.086	-3.84	-14.3	0.0108	0.105	-3.98	-15.7	0.176	0.428	-1.29	-2.45	0.0746	0.308	-2.68	-6.42	1
ASV242	2.9	2.36	2.94	2.91	2.62	2.66	2.55	2.01	2.77	2.01	2.01	2.01	0.0137	0.0612	-3.69	-12.9	0.0402	0.135	-3.07	-8.39	0.0216	0.0799	-3.42	-10.7	0.481	0.644	-0.96	-1.94	0.321	0.501	-1.31	-2.48	0.0185	0.0997	-3.46	-11	0.0154	0.129	-3.44	-10.9	1	1	0	0	0.00492	0.067	-3.44	-10.9	1
ASV458	3.69	3.61	3.21	3.33	2.99	3.11	2.28	3.2	2.25	2.7	2.01	2.47	0.392	0.674	-0.995	-1.99	0.886	0.96	-0.167	-1.12	0.191	0.404	-1.56	-2.95	0.326	0.516	1.15	2.21	0.831	0.969	-0.249	-1.19	0.0191	0.101	3.07	8.39	0.415	0.855	0.763	1.7	0.147	0.374	1.13	2.19	0.242	0.522	-0.692	-1.62	0.785
ASV545	2.2	2.66	2.21	3.21	2.01	2.46	2.83	3.31	2.78	2.9	2.34	3.62	7.39e-05	0.00172	5.38	41.7	2.43e-05	0.00189	6.01	64.6	0.000641	0.00538	3.08	8.46	0.212	0.387	-0.593	-1.51	0.00965	0.0559	-3.53	-11.5	0.0214	0.109	3.37	10.3	0.0227	0.174	3.24	9.45	0.0049	0.0576	4.37	20.7	0.572	0.759	-0.575	-1.49	0.741
ASV388	2.7	2.01	2.69	2.01	2.58	2.32	2.57	2.01	2.55	2.01	2.74	2.01	6.67e-05	0.00172	-7.05	-132	6.37e-05	0.00194	-6.88	-118	0.0141	0.0559	-3.83	-14.2	0.25	0.432	-1.7	-3.25	0.0784	0.216	1.35	2.55	0.023	0.114	-3.7	-13	0.0233	0.177	-3.46	-11	0.0128	0.0885	-5.24	-37.8	0.273	0.55	1.78	3.44	1
ASV652	2.56	2.01	2.58	2.01	2.39	2.01	2.53	2.01	3.25	2.01	2.93	2.01	0.000426	0.00464	-4.95	-30.9	0.000246	0.00326	-5.15	-35.6	0.0086	0.0363	-2.41	-5.3	0.0509	0.166	-2.75	-6.71	1	1	0	0	0.0258	0.126	-3.17	-8.98	0.00271	0.0548	-5.46	-44.1	0.0132	0.0885	-4.6	-24.2	0.577	0.763	-0.864	-1.82	1
ASV579	3.64	2.29	3.14	2.31	2.38	2.01	5.51	3.11	4.32	2.5	2.58	2.44	0.00818	0.0391	-2.93	-7.6	0.0109	0.048	-2.81	-6.99	0.106	0.271	-0.914	-1.88	0.00225	0.0208	-3.25	-9.48	0.032	0.12	-1.35	-2.56	0.0341	0.158	-3.27	-9.66	0.00725	0.0833	-4.23	-18.8	0.68	0.918	-0.45	-1.37	0.00148	0.0315	-4.42	-21.4	0.694
ASV200	3.31	2.33	3.18	2.38	3.45	3.27	5.24	4.21	5.77	4.7	5.69	4.67	0.0502	0.166	-2.56	-5.91	0.205	0.444	-1.58	-2.99	0.393	0.614	-1.11	-2.16	0.152	0.314	1.86	3.63	0.0775	0.216	2.33	5.02	0.0414	0.182	-3.81	-14	0.0809	0.406	-3.14	-8.79	0.124	0.346	-3.08	-8.43	0.802	0.895	-0.365	-1.29	0.867
ASV740	2.66	2.01	2.64	2.38	2.01	2.49	4.89	3.56	4.2	2.83	2.43	2.61	0.0295	0.114	-1.6	-3.03	0.599	0.832	0.468	1.38	0.0358	0.116	1.35	2.54	0.0126	0.0687	-1.56	-2.96	0.429	0.601	-0.685	-1.61	0.0549	0.23	-2.8	-6.95	0.0251	0.178	-3.22	-9.3	0.946	1	-0.0789	-1.06	0.00944	0.0989	-3.32	-9.99	0.874
ASV315	2.73	2.01	2.74	2.01	2.44	2.01	2.47	3.03	3.57	3.02	2.47	3.33	5.2e-05	0.00163	-7.51	-183	3.08e-05	0.00194	-7.76	-218	0.00604	0.031	-3.13	-8.77	0.00694	0.044	-4.63	-24.8	1	1	0	0	0.0607	0.251	3.47	11.1	0.481	0.899	1.25	2.37	0.0325	0.143	4.27	19.3	0.139	0.413	-2.5	-5.67	0.804
ASV603	2.43	2.65	2.41	2.67	2.37	2.46	2.82	3.65	2.01	2.89	2.26	3.85	0.0371	0.137	2.81	7.03	0.0171	0.0674	3.29	9.78	0.459	0.682	0.874	1.83	0.653	0.782	-0.507	-1.42	0.0367	0.13	-2.92	-7.58	0.0628	0.257	2.8	6.94	0.000372	0.0409	4.84	28.6	0.00907	0.0717	4.02	16.2	0.236	0.522	0.687	1.61	0.939
ASV398	3.29	3.83	3.79	4.12	2.41	2.21	3.69	3.95	4.85	3.09	3.03	4.08	0.641	0.861	0.551	1.47	0.236	0.479	1.42	2.68	0.449	0.676	-0.531	-1.45	0.0268	0.11	-2.43	-5.4	0.0005	0.00756	-4.39	-20.9	0.0662	0.269	-3.04	-8.25	0.0596	0.338	-3.09	-8.53	0.192	0.456	-2.26	-4.78	0.474	0.689	-0.97	-1.96	0.952
ASV204	4.76	4.31	4.84	4.22	4.31	3.88	5.47	7.41	6.44	7.4	3.49	7.35	0.0486	0.163	-2.59	-6.02	0.105	0.265	-2.08	-4.21	0.00399	0.0222	-4.05	-16.6	0.433	0.606	0.953	1.94	0.404	0.582	-1.02	-2.03	0.0677	0.273	2.75	6.71	0.091	0.426	2.52	5.74	0.0133	0.0885	4.1	17.2	0.134	0.406	-2.1	-4.3	0.764
ASV392	2.33	3.87	2.74	3.79	2.2	3.36	3.11	4.46	3.62	4.74	3.02	4.01	0.00498	0.0256	3.78	13.7	0.00625	0.0321	3.69	12.9	0.000594	0.00533	4.42	21.4	0.114	0.265	-1.42	-2.67	0.588	0.762	-0.694	-1.62	0.0754	0.292	2.76	6.77	0.716	0.955	0.549	1.46	0.0223	0.116	3.85	14.4	0.0609	0.274	-2.8	-6.94	0.775
ASV44	12	11.4	10.6	10.1	9.94	8.9	11.7	12.3	10.8	11.5	9.5	11.6	0.057	0.182	-1.46	-2.76	0.436	0.714	-0.584	-1.5	0.123	0.299	-1.17	-2.26	0.805	0.888	0.181	1.13	0.59	0.762	-0.409	-1.33	0.0761	0.292	1.59	3.01	0.161	0.592	1.25	2.38	0.0375	0.155	2.02	4.05	0.322	0.583	-0.832	-1.78	0.952
ASV616	2.01	2.42	2.01	2.44	2.01	2.34	3.85	2.7	3.93	3.02	3.48	2.74	0.00329	0.0185	2.55	5.87	0.00195	0.0126	2.84	7.14	0.0154	0.0602	1.62	3.08	1	1	0	0	0.275	0.455	-1.21	-2.32	0.0791	0.299	-2.99	-7.93	0.065	0.362	-3.11	-8.62	0.235	0.525	-2.07	-4.2	0.429	0.65	-1.11	-2.16	0.958
ASV433	3.03	2.47	2.96	2.21	2.3	2.3	2.94	3.16	3.38	4.18	3.01	5.21	0.192	0.437	-1.34	-2.53	0.0767	0.218	-1.63	-3.1	0.747	0.897	-0.228	-1.17	0.363	0.546	-0.867	-1.82	0.645	0.827	0.537	1.45	0.086	0.315	2.47	5.53	0.0284	0.189	3.22	9.33	0.0952	0.285	2.56	5.89	0.951	0.997	-0.0788	-1.06	0.66
ASV304	3.39	2.68	3.21	2.68	2.83	2.28	5.08	2.85	4.95	3.64	4.73	3.2	0.0462	0.158	-2.85	-7.22	0.0898	0.243	-2.32	-5.01	0.0106	0.0439	-3.51	-11.4	0.936	0.962	-0.105	-1.08	0.254	0.441	-1.3	-2.45	0.094	0.333	-3.11	-8.65	0.331	0.803	-1.68	-3.2	0.44	0.726	-1.47	-2.76	0.891	0.957	-0.208	-1.15	0.997
ASV180	3.92	4.94	3.59	4.57	3.46	4.06	6.61	4.57	7.85	4.09	6.39	3.66	0.704	0.905	-0.517	-1.43	0.76	0.928	-0.414	-1.33	0.62	0.821	-0.674	-1.6	1	1	-0.000387	-1	0.849	0.983	-0.26	-1.2	0.105	0.358	-3	-8.03	0.0921	0.426	-3.14	-8.84	0.0773	0.246	-3.85	-14.4	0.85	0.927	0.286	1.22	0.824
ASV92	7.23	8.41	7.21	7.39	6.32	6.62	3.82	4.37	4.66	5.64	3.32	5.07	0.644	0.861	-0.585	-1.5	0.559	0.823	-0.743	-1.67	0.674	0.856	-0.533	-1.45	0.573	0.715	0.702	1.63	0.48	0.653	0.912	1.88	0.106	0.358	2.47	5.55	0.67	0.927	0.639	1.56	0.0172	0.103	4.02	16.2	0.0313	0.19	-3.28	-9.74	0.957
ASV389	4.06	3.04	4.17	2.98	3.4	2.79	3.73	2.68	3.7	3.21	3.67	2.79	0.77	0.932	0.391	1.31	0.978	0.995	0.0376	1.03	0.979	1	0.0345	1.02	0.114	0.265	-2.14	-4.4	0.126	0.306	-2.14	-4.41	0.114	0.38	-2.84	-7.17	0.26	0.794	-1.93	-3.8	0.281	0.577	-2.03	-4.09	0.617	0.788	-0.75	-1.68	0.637
ASV502	3.17	3.71	2.9	3.39	2.87	2.89	3.37	4.29	3.5	4.86	3.2	4.18	0.434	0.694	0.867	1.82	0.233	0.475	1.3	2.46	0.00044	0.00454	4.62	24.7	0.737	0.844	-0.326	-1.25	0.0184	0.083	3	8	0.118	0.387	2.16	4.47	0.176	0.617	1.87	3.66	0.075	0.242	2.57	5.96	0.232	0.522	-1.48	-2.79	0.638
ASV706	2.48	2.69	2.5	2.28	2.4	2.28	2.89	3.88	3.63	4.11	2.82	3.68	0.41	0.681	-0.941	-1.92	0.0104	0.0465	-2.98	-7.87	0.122	0.298	-1.52	-2.86	0.19	0.361	-1.48	-2.79	0.963	1	-0.0208	-1.01	0.127	0.412	2.08	4.24	0.996	1	0.0248	1.02	0.277	0.576	1.59	3.01	0.102	0.355	-2.21	-4.62	0.699
ASV359	3.98	2.01	3.81	2.33	3.32	2.01	2.37	2.01	2.01	2.01	2.01	2.01	1.26e-05	0.00114	-7.37	-166	0.000408	0.00454	-5.98	-63.1	0.000257	0.00386	-4.72	-26.3	0.0536	0.17	-2.74	-6.69	0.0389	0.134	-1.48	-2.79	0.135	0.433	-1.48	-2.8	1	1	0	0	1	1	0	0	1	1	0	0	1
ASV636	2.43	2.82	2.45	3.11	2.01	2.59	2.66	2.81	3.22	3.4	2.27	3.06	0.00202	0.0127	3.92	15.1	0.00294	0.0172	3.8	13.9	2.25e-05	0.000925	4.83	28.4	0.0307	0.119	-1.31	-2.47	0.822	0.967	-0.276	-1.21	0.137	0.433	2.06	4.17	0.105	0.468	2.3	4.93	0.00704	0.0629	3.9	15	0.0848	0.326	-1.91	-3.75	0.856
ASV229	5.23	6.09	5.77	5.97	3.32	4.75	4.52	4.91	5.62	5.05	3.2	3.33	0.295	0.566	1.31	2.48	0.631	0.843	0.594	1.51	0.141	0.329	1.83	3.56	0.0215	0.0967	-3.01	-8.05	0.171	0.355	-1.77	-3.41	0.145	0.444	2.17	4.49	0.643	0.927	-0.703	-1.63	0.0388	0.158	3.33	10.1	0.0132	0.12	-3.84	-14.4	0.911
ASV209	3.27	3.23	3.36	3.25	2.72	3.48	5.16	4.99	4.33	5.6	3.63	4.2	0.988	0.995	-0.0219	-1.02	0.94	0.986	-0.111	-1.08	0.127	0.305	2.31	4.97	0.0594	0.178	-2.92	-7.55	0.742	0.915	-0.492	-1.41	0.147	0.444	-2.93	-7.6	0.256	0.794	-2.2	-4.61	0.763	0.943	-0.6	-1.52	0.366	0.614	-1.53	-2.89	0.973
ASV323	4.35	3.42	4.28	3.01	4.04	2.61	2.34	2.01	2.24	2.01	2.01	2.01	0.201	0.442	1.81	3.5	0.664	0.874	0.598	1.51	0.473	0.698	-0.996	-1.99	0.749	0.85	0.433	1.35	0.41	0.586	-1.16	-2.24	0.154	0.458	-1.34	-2.53	0.314	0.798	-0.624	-1.54	1	1	0	0	0.242	0.522	-0.624	-1.54	1
ASV583	3.91	3.31	4	3.47	3.41	2.44	4.64	2.83	4.12	2.9	3.02	3.12	0.83	0.95	0.243	1.18	0.545	0.818	0.691	1.61	0.659	0.843	-0.472	-1.39	0.291	0.477	-1.17	-2.25	0.0503	0.164	-2.33	-5.04	0.157	0.465	-2	-4	0.267	0.798	-1.51	-2.84	0.985	1	0.0251	1.02	0.338	0.601	-1.17	-2.25	0.801
ASV264	5.24	5.52	4.94	5.72	3.37	3.17	3.49	5.26	3.85	5	3.86	5.25	0.207	0.449	1.52	2.87	0.0841	0.233	2.11	4.33	0.246	0.458	1.39	2.62	0.743	0.847	0.376	1.3	0.771	0.929	-0.351	-1.28	0.162	0.474	1.96	3.88	0.111	0.486	2.24	4.72	0.44	0.726	1.17	2.25	0.421	0.647	1.03	2.04	0.979
ASV120	7.65	6.42	6.72	6.55	4.98	2.79	6.91	8.28	6.12	9.08	5.77	6.37	0.0858	0.252	-2.14	-4.4	0.103	0.262	-2.02	-4.04	0.0134	0.0539	-3.2	-9.21	0.219	0.393	-1.45	-2.74	0.037	0.13	-2.64	-6.24	0.163	0.474	1.99	3.96	0.0724	0.383	2.59	6.01	0.739	0.937	-0.53	-1.44	0.088	0.331	2.34	5.05	0.642
ASV292	3.56	3.82	3.58	3.65	2.89	3.25	3.36	6.15	5.52	6.8	3.54	6.44	0.398	0.675	0.993	1.99	0.813	0.94	-0.274	-1.21	0.479	0.703	0.802	1.74	0.363	0.546	-1.03	-2.04	0.968	1	0.0464	1.03	0.166	0.48	1.99	3.99	0.346	0.817	1.35	2.54	0.266	0.568	1.72	3.29	0.892	0.957	-0.179	-1.13	0.908
ASV48	6.63	7.58	7.09	7.66	5.25	5.99	7.3	6.57	9.03	6.68	6.4	5.62	0.712	0.907	0.493	1.41	0.985	0.995	-0.0245	-1.02	0.99	1	-0.0162	-1.01	0.0486	0.164	-2.78	-6.88	0.0567	0.18	-2.77	-6.84	0.171	0.49	-2.43	-5.38	0.106	0.468	-2.95	-7.75	0.38	0.68	-1.66	-3.16	0.16	0.434	-2.21	-4.62	0.632
ASV387	3.84	3.83	3.96	3.72	3.04	2.88	6.23	4.24	5.73	5.09	5.35	3.82	0.582	0.822	0.643	1.56	0.624	0.841	0.568	1.48	0.396	0.614	0.975	1.97	0.627	0.766	-0.544	-1.46	0.908	1	-0.137	-1.1	0.175	0.494	-2.1	-4.28	0.39	0.833	-1.28	-2.43	0.419	0.715	-1.33	-2.52	0.676	0.819	-0.557	-1.47	0.715
ASV291	2.61	2.74	2.64	2.8	2.53	2.61	2.69	2.61	2.79	2.72	2.8	2.89	0.405	0.681	1.32	2.5	0.259	0.507	1.83	3.55	0.626	0.821	0.754	1.69	0.284	0.471	-1.69	-3.22	0.106	0.272	-2.76	-6.78	0.18	0.501	-2.77	-6.8	0.146	0.557	-3.09	-8.54	0.273	0.575	-2.52	-5.73	0.769	0.872	-0.514	-1.43	0.977
ASV149	3.92	3.56	4.18	3.65	2.94	2.43	3.06	3.71	4.17	2.79	2.28	2.91	0.0105	0.0491	-3.69	-12.9	0.00251	0.0149	-4.54	-23.3	0.27	0.48	-1.36	-2.57	0.00902	0.054	-3.67	-12.7	0.684	0.863	-0.486	-1.4	0.197	0.527	1.93	3.81	0.573	0.909	-0.873	-1.83	0.0397	0.159	2.89	7.39	0.00561	0.0725	-4.07	-16.8	0.858
ASV189	5.95	4.48	5.35	4.19	4.41	3.25	6.31	4.32	6.73	4.1	5.46	4.29	0.00872	0.0413	-3.57	-11.9	0.000822	0.0064	-4.88	-29.3	0.00739	0.0335	-3.58	-11.9	0.0385	0.139	-2.63	-6.21	0.26	0.441	-1.34	-2.53	0.215	0.569	-1.94	-3.83	0.115	0.488	-2.52	-5.73	0.0193	0.107	-4.79	-27.8	0.153	0.427	1.98	3.96	0.859
ASV734	2.73	2.5	2.36	2.52	2.67	2.46	3.09	3.28	3.13	3.8	2.97	3.08	0.672	0.889	0.514	1.43	0.118	0.293	1.89	3.71	0.907	0.998	-0.135	-1.1	0.284	0.471	1.22	2.33	0.513	0.688	-0.806	-1.75	0.218	0.57	1.83	3.55	0.369	0.833	1.31	2.48	0.39	0.689	1.36	2.57	0.873	0.948	0.211	1.16	0.882
ASV35	10.6	8.6	8.64	6.47	9.16	6.06	10.6	8.77	8.75	7.41	8.06	9.08	0.179	0.422	-1.65	-3.14	0.252	0.497	-1.4	-2.63	0.0153	0.0602	-3.19	-9.15	0.0548	0.171	2.37	5.19	0.633	0.816	0.578	1.49	0.22	0.573	1.75	3.37	0.0721	0.383	2.62	6.14	0.907	1	-0.184	-1.14	0.0267	0.187	3.17	9.02	0.823
ASV620	2.64	4.21	2.68	3.95	2.01	2.81	2.26	2.55	2.36	2.01	2.01	2.01	0.0151	0.066	2.87	7.33	0.0557	0.171	2.22	4.66	0.000167	0.00325	3.28	9.72	0.000596	0.00878	-2.72	-6.58	0.153	0.332	-1.66	-3.15	0.227	0.584	1.29	2.44	0.081	0.406	-1.46	-2.75	1	1	0	0	0.0427	0.224	-1.46	-2.75	1
ASV106	4.52	5.24	4.81	5.74	4.56	4.27	4.15	5.73	4.93	5.64	3.37	5.12	0.549	0.799	-0.833	-1.78	0.292	0.546	-1.49	-2.81	0.021	0.0791	-3.58	-12	0.0194	0.0919	3.53	11.5	0.312	0.498	1.44	2.71	0.241	0.608	1.94	3.84	0.756	0.955	0.51	1.42	0.713	0.929	0.656	1.58	0.835	0.918	-0.318	-1.25	0.929
ASV74	6.92	7.85	7.17	7.69	6.72	5.74	8.73	7.92	9.68	8.68	6.43	8.92	0.494	0.747	0.765	1.7	0.914	0.969	0.12	1.09	0.127	0.305	-1.76	-3.38	0.263	0.447	-1.25	-2.37	0.0115	0.0622	-3.12	-8.71	0.247	0.614	-1.65	-3.14	0.129	0.512	-2.22	-4.67	0.966	1	-0.0623	-1.04	0.173	0.455	-1.76	-3.38	0.793
ASV553	3.02	2.37	3.24	2.33	2.01	2.01	3.87	3.06	3.35	3.02	2.26	3.15	0.102	0.282	-2	-4	0.0244	0.0903	-2.81	-7.03	1	1	0	0	8.5e-05	0.00258	-4.29	-19.6	0.032	0.12	-1.48	-2.79	0.248	0.614	1.72	3.3	0.171	0.617	2.03	4.09	0.00308	0.0532	4.58	24	0.013	0.12	-3.27	-9.66	0.684
ASV19	12.5	13.5	11.7	13.4	10.7	12	13	13.8	12.9	13.6	11.4	12.9	0.394	0.674	0.559	1.47	0.129	0.313	1	2.01	0.356	0.583	0.605	1.52	0.0579	0.175	-1.25	-2.37	0.0168	0.0808	-1.64	-3.13	0.251	0.618	0.899	1.86	0.547	0.899	0.472	1.39	0.275	0.576	0.928	1.9	0.242	0.522	-0.865	-1.82	0.658
ASV324	2.82	3.28	2.61	3.17	2.98	3.03	3.64	4.06	3.55	4.89	3.57	3.49	0.0473	0.161	3.03	8.16	0.0146	0.0605	3.81	14	0.556	0.763	-0.847	-1.8	0.0231	0.0998	3.45	10.9	0.412	0.586	-1.21	-2.31	0.256	0.629	1.96	3.89	0.116	0.488	2.75	6.72	0.131	0.355	2.84	7.16	0.671	0.818	0.664	1.58	0.707
ASV488	2.39	2.66	2.65	2.7	2.19	2.43	4.13	3.73	4.25	3.96	4.15	3.66	0.972	0.993	-0.042	-1.03	0.844	0.943	-0.215	-1.16	0.0253	0.0896	2.14	4.42	0.0128	0.0692	-2.47	-5.53	0.924	1	-0.108	-1.08	0.266	0.648	-1.72	-3.29	0.283	0.798	-1.65	-3.14	0.408	0.704	-1.39	-2.62	0.625	0.794	-0.663	-1.58	0.811
ASV598	2.68	4.17	2.96	3.36	2.72	3.95	2.29	2.01	2.27	2.01	2.01	2.01	0.0831	0.246	2.14	4.4	0.132	0.319	1.82	3.52	0.0687	0.194	2.22	4.66	0.89	0.936	-0.152	-1.11	0.835	0.971	0.252	1.19	0.291	0.68	-0.918	-1.89	0.314	0.798	-0.754	-1.69	1	1	0	0	0.242	0.522	-0.754	-1.69	1
ASV376	2.28	3.57	2.32	3.82	2.01	3.48	3.84	2.83	4.25	2.84	3.12	2.89	0.00107	0.00767	4.96	31.2	0.00151	0.0104	4.89	29.6	1.22e-05	0.000894	6.44	87	0.0777	0.203	-1.4	-2.64	0.911	1	0.154	1.11	0.297	0.682	-1.8	-3.49	0.301	0.798	-1.79	-3.45	0.427	0.719	-1.47	-2.78	0.429	0.65	-1.21	-2.31	0.631
ASV29	11.8	11.7	10.7	11.1	10.3	9.69	12.9	12.7	12.1	12.2	11.1	10.8	0.3	0.573	-0.851	-1.8	0.536	0.811	-0.505	-1.42	0.00766	0.0335	-2.31	-4.98	0.714	0.826	0.293	1.23	0.0736	0.209	-1.52	-2.86	0.298	0.682	1.01	2.02	0.397	0.833	0.822	1.77	0.823	0.975	0.239	1.18	0.91	0.967	0.102	1.07	0.676
ASV401	3.93	2.57	3.74	2.56	3.44	2.93	4.49	5.29	4.97	4.83	3.22	4.07	0.9	0.97	-0.161	-1.12	0.986	0.995	-0.0229	-1.02	0.629	0.824	0.61	1.53	0.591	0.732	-0.669	-1.59	0.977	1	-0.0363	-1.03	0.298	0.682	1.62	3.08	0.903	0.987	0.19	1.14	0.0415	0.162	3.49	11.2	0.0849	0.326	-2.62	-6.15	0.71
ASV290	2.85	2.01	2.68	2.01	3.2	2.23	3.41	3.27	3.09	4.13	3.59	3.83	0.000562	0.00528	-4.74	-26.7	0.00683	0.0335	-2.78	-6.88	0.000379	0.00436	-5.74	-53.3	0.016	0.0815	3.59	12.1	0.264	0.441	0.638	1.56	0.32	0.708	-1.76	-3.39	0.312	0.798	1.66	3.17	0.585	0.858	-1.04	-2.06	0.0944	0.345	2.72	6.6	0.993
ASV425	3.64	2.72	3.72	2.67	3.21	2.19	4.53	4.58	5.47	4.82	3.26	4.26	0.0805	0.24	-2.23	-4.71	0.0168	0.0668	-3.15	-8.89	0.000385	0.00436	-4.58	-24	0.619	0.758	-0.599	-1.51	0.039	0.134	-2.03	-4.08	0.322	0.708	1.45	2.74	0.584	0.909	0.8	1.74	0.207	0.487	1.95	3.86	0.152	0.427	-2	-3.99	0.627
ASV215	4.35	3.44	3.96	3.38	3	2.94	8	5.34	8.16	6.01	6.88	5.24	0.917	0.98	-0.132	-1.1	0.903	0.967	0.153	1.11	0.824	0.945	0.276	1.21	0.377	0.559	-1.1	-2.14	0.448	0.619	-0.973	-1.96	0.326	0.712	-1.59	-3.02	0.467	0.899	-1.16	-2.23	0.875	1	-0.267	-1.2	0.409	0.639	-1.19	-2.29	0.866
ASV207	3.91	3.04	4.01	2.91	4.09	3.96	7.33	4.96	6.98	5.65	5.73	4.4	0.42	0.685	-1.13	-2.19	0.356	0.629	-1.3	-2.46	0.521	0.733	0.889	1.85	0.471	0.637	-0.986	-1.98	0.397	0.575	1.2	2.3	0.327	0.712	-1.74	-3.34	0.243	0.774	-2.11	-4.31	0.785	0.952	-0.505	-1.42	0.229	0.522	-1.93	-3.82	0.864
ASV232	4.04	6.6	4.52	6.4	4.12	5.64	3.73	3.75	4.37	4.37	3.44	3.07	0.243	0.501	1.55	2.92	0.211	0.451	1.66	3.17	0.2	0.413	1.7	3.25	0.403	0.584	-1.08	-2.11	0.435	0.608	-1.04	-2.06	0.331	0.715	-1.58	-3	0.411	0.854	-1.33	-2.51	0.459	0.742	1.2	2.31	0.167	0.448	-2.06	-4.16	0.789
ASV360	4.22	2.57	3.89	2.67	3.41	2.4	3.85	5.66	4.87	6.08	3.45	5.4	0.00524	0.0267	-3.82	-14.1	0.00382	0.0212	-4.05	-16.6	0.158	0.355	-1.68	-3.21	0.0425	0.147	-2.61	-6.1	0.832	0.969	-0.239	-1.18	0.339	0.717	1.41	2.66	0.59	0.913	0.794	1.73	0.0425	0.163	3.28	9.71	0.0742	0.308	-2.59	-6	0.954
ASV245	2.54	2.61	2.93	2.62	3.46	2.96	3.85	3.05	3.87	3.83	3.32	5.31	0.677	0.892	0.621	1.54	0.952	0.986	-0.09	-1.06	0.86	0.962	0.263	1.2	0.68	0.802	-0.605	-1.52	0.869	0.999	-0.252	-1.19	0.348	0.725	-1.83	-3.55	0.375	0.833	-1.72	-3.29	0.715	0.93	0.713	1.64	0.137	0.412	-2.7	-6.49	0.9
ASV24	6.82	7.36	5.86	5.61	8.9	7.5	5.26	6.65	5.85	7.55	7.08	5.81	0.711	0.907	-0.5	-1.41	0.698	0.893	0.521	1.43	0.179	0.386	-1.88	-3.68	0.00345	0.028	4.52	23	0.136	0.311	2.12	4.36	0.348	0.725	1.51	2.84	0.367	0.833	1.45	2.72	0.583	0.858	0.955	1.94	0.644	0.801	0.691	1.61	0.915
ASV171	4.55	3.63	4.57	3.44	3.76	3.92	5.85	6.48	6.48	6.31	7.03	6.47	0.765	0.932	-0.408	-1.33	0.791	0.937	-0.361	-1.28	0.808	0.931	0.329	1.26	0.833	0.905	-0.281	-1.21	0.766	0.929	0.409	1.33	0.354	0.729	-1.61	-3.05	0.582	0.909	-0.929	-1.9	0.542	0.82	-1.15	-2.21	0.711	0.836	-0.564	-1.48	0.686
ASV653	2.94	3.58	3.67	3.91	2.49	2.68	3.29	4.54	4.52	4.59	2.93	4.29	0.86	0.954	0.392	1.31	0.941	0.986	0.316	1.24	0.138	0.323	1.45	2.74	0.0307	0.119	-2.25	-4.74	0.315	0.498	-1.11	-2.16	0.355	0.729	1.23	2.34	0.859	0.969	0.239	1.18	0.108	0.306	2.21	4.63	0.0416	0.222	-2.62	-6.17	0.681
ASV86	6.28	6.37	5.25	6.86	5.49	5.61	8.21	6.99	8.79	8.4	7.95	7.11	0.985	0.995	-0.0228	-1.02	0.0686	0.199	2.25	4.76	0.00259	0.0159	-4.17	-18	0.000306	0.00595	5.11	34.6	0.288	0.471	-1.3	-2.47	0.358	0.73	1.3	2.47	0.203	0.68	1.81	3.52	0.592	0.865	0.825	1.77	0.737	0.848	0.443	1.36	0.745
ASV294	4.47	2.64	3.81	3.15	3.18	2.01	2.52	2.51	2.47	2.59	2.01	2.65	0.00338	0.0186	-4.58	-23.9	0.0782	0.221	-2.46	-5.5	1.15e-06	0.000209	-8.28	-312	0.0645	0.186	2.59	6.03	0.00192	0.0205	-3.23	-9.39	0.369	0.744	-1.36	-2.57	0.839	0.964	-0.276	-1.21	0.0347	0.149	2.03	4.09	0.0129	0.12	-2.52	-5.74	0.905
ASV482	4.69	4.18	5.08	4.84	3.38	2.79	3.27	3.5	4.26	4.06	3.28	3.64	0.722	0.911	-0.408	-1.33	0.55	0.819	-0.698	-1.62	0.0911	0.239	-1.89	-3.7	0.0757	0.201	-2.1	-4.28	0.00804	0.0498	-3.29	-9.77	0.375	0.749	1.18	2.27	0.799	0.955	-0.354	-1.28	0.456	0.741	1.08	2.11	0.287	0.559	-1.37	-2.59	0.968
ASV77	5.32	6.62	5.31	7.06	4.86	6.33	3.2	4.45	3.63	4.88	3.71	4.22	0.489	0.742	0.878	1.84	0.492	0.779	0.873	1.83	0.109	0.275	-2.14	-4.4	0.00151	0.0158	4.68	25.6	0.206	0.397	1.67	3.18	0.381	0.749	1.31	2.47	0.393	0.833	1.27	2.41	0.227	0.521	-2.22	-4.65	0.0607	0.274	2.77	6.84	0.688
ASV78	7.43	8.61	7.81	8.86	5.64	6.76	3.67	4.91	5.96	5.37	3.79	5.1	0.82	0.95	-0.287	-1.22	0.742	0.925	-0.415	-1.33	0.839	0.955	-0.255	-1.19	0.0248	0.104	-3.02	-8.1	0.038	0.133	-2.86	-7.24	0.381	0.749	1.31	2.48	0.674	0.927	-0.649	-1.57	0.241	0.534	1.89	3.71	0.0461	0.236	-3.05	-8.29	0.773
ASV113	7.73	9.03	7.54	9.32	4.97	6.95	8.34	8.97	8.91	9.57	6.1	6.97	0.0429	0.152	2.13	4.39	0.224	0.466	1.25	2.37	0.172	0.372	1.4	2.64	0.0331	0.123	-2.23	-4.69	0.0537	0.172	-2.07	-4.21	0.383	0.749	1.05	2.08	0.659	0.927	0.535	1.45	0.145	0.373	1.91	3.77	0.151	0.427	-1.68	-3.2	0.834
ASV176	6.57	5.23	6.82	5.27	6.45	4.85	8.19	6.91	8.29	6.78	6.99	6.05	0.302	0.574	-1.18	-2.26	0.288	0.542	-1.22	-2.32	0.335	0.562	-1.1	-2.14	0.4	0.582	-0.937	-1.91	0.474	0.648	-0.817	-1.76	0.386	0.749	-1.22	-2.33	0.398	0.833	-1.19	-2.28	0.474	0.755	-1.11	-2.16	0.57	0.759	-0.717	-1.64	0.688
ASV167	8	8.68	7.99	8.73	6.78	7.12	8.08	9.75	8.5	9.83	7.35	9.33	0.192	0.437	1.05	2.07	0.336	0.612	0.77	1.71	0.154	0.349	1.15	2.21	0.45	0.616	-0.594	-1.51	0.788	0.939	-0.218	-1.16	0.392	0.753	0.815	1.76	0.48	0.899	0.674	1.6	0.282	0.577	1.11	2.16	0.44	0.659	-0.691	-1.61	0.822
ASV431	3.84	4.24	4.47	4.91	3.63	3.27	5.54	4.55	6.39	5.03	5.35	4.34	0.514	0.763	-0.683	-1.61	0.589	0.829	-0.574	-1.49	0.936	1	-0.078	-1.06	0.0477	0.163	-2.12	-4.35	0.132	0.309	-1.62	-3.08	0.395	0.753	-1.13	-2.19	0.346	0.817	-1.26	-2.39	0.865	0.999	0.236	1.18	0.372	0.62	-1.07	-2.11	0.777
ASV251	6.2	6.72	6.27	7.64	4.13	5.12	4.56	4.75	5.58	4.69	3.71	4.98	0.833	0.95	0.246	1.19	0.796	0.937	0.303	1.23	0.745	0.896	0.377	1.3	0.08	0.206	-2.1	-4.29	0.101	0.264	-2.03	-4.08	0.398	0.753	1.17	2.25	0.797	0.955	-0.365	-1.29	0.638	0.888	0.705	1.63	0.424	0.647	-1.05	-2.07	0.989
ASV408	5.06	5.39	5.31	5.81	3.85	3.42	3.69	4.27	4.24	5.03	3.01	3.43	0.956	0.99	0.0605	1.04	0.989	0.996	-0.0158	-1.01	0.21	0.42	-1.37	-2.59	0.115	0.265	-1.77	-3.42	0.00992	0.0562	-3.13	-8.75	0.402	0.753	1.09	2.12	0.604	0.92	0.671	1.59	0.215	0.498	1.67	3.18	0.221	0.516	-1.45	-2.74	0.769
ASV580	3.6	4.06	3.03	4.51	2.3	2.64	3.47	3.56	3.23	3.97	2.5	3.52	0.621	0.845	0.582	1.5	0.574	0.828	0.667	1.59	0.379	0.607	0.866	1.82	0.0069	0.044	-3.19	-9.1	0.0181	0.082	-2.99	-7.92	0.406	0.753	1.15	2.22	0.13	0.512	2.08	4.24	0.342	0.658	1.38	2.59	0.947	0.995	-0.0789	-1.06	0.635
ASV115	4.52	4.77	4.8	5.66	3.55	3.86	3.31	4.99	4.21	5.05	2.56	4.57	0.721	0.911	0.54	1.45	0.894	0.961	0.202	1.15	0.787	0.923	-0.408	-1.33	0.14	0.294	-2.31	-4.95	0.0782	0.216	-2.92	-7.55	0.409	0.753	1.49	2.81	0.661	0.927	0.79	1.73	0.0459	0.169	4.06	16.7	0.0489	0.244	-3.71	-13.1	0.837
ASV307	4.14	3.94	3.56	3.96	3.57	3.42	6.95	6.07	6.4	6.15	5.58	6.39	0.796	0.933	0.318	1.25	0.319	0.587	1.23	2.35	0.341	0.565	-1.18	-2.26	0.535	0.691	0.749	1.68	0.192	0.383	-1.66	-3.17	0.416	0.753	-1.27	-2.41	0.599	0.917	-0.803	-1.74	0.755	0.938	0.502	1.42	0.314	0.581	-1.42	-2.68	0.945
ASV98	7.69	7.76	7.71	7.95	6.64	6.95	10.3	7.97	10.6	7.74	9.1	6.11	0.206	0.449	-1.33	-2.52	0.226	0.468	-1.28	-2.42	0.371	0.598	-0.931	-1.91	0.181	0.354	-1.38	-2.61	0.325	0.503	-1.04	-2.06	0.417	0.753	-1.04	-2.06	0.397	0.833	-1.09	-2.13	0.679	0.918	-0.574	-1.49	0.336	0.6	-1.12	-2.18	0.676
ASV742	2.91	2.01	2.89	2.01	2.58	2.01	2.83	3.42	3.1	2.67	2.99	2.85	0.000244	0.00302	-4.38	-20.8	0.000251	0.00326	-4.16	-17.9	0.00761	0.0335	-1.99	-3.96	0.0707	0.194	-2.17	-4.51	1	1	0	0	0.418	0.753	1.18	2.26	0.723	0.955	-0.513	-1.43	0.852	0.992	-0.297	-1.23	0.996	1	-0.00625	-1	0.899
ASV567	4.67	3.88	3.32	4.5	3.35	2.94	4.17	5.2	3.34	4.74	2.72	4.27	0.72	0.911	-0.392	-1.31	0.376	0.651	0.948	1.93	0.563	0.771	-0.609	-1.53	0.522	0.682	0.664	1.58	0.411	0.586	-0.893	-1.86	0.421	0.753	1.07	2.09	0.291	0.798	1.37	2.59	0.0489	0.175	2.71	6.52	0.171	0.455	-1.61	-3.05	0.858
ASV88	9.23	8.6	7.72	8.18	8.08	7.78	8.55	9.56	8.35	9.08	7.34	8.47	0.76	0.932	-0.316	-1.24	0.881	0.96	0.154	1.11	0.387	0.614	-0.9	-1.87	0.12	0.271	1.62	3.07	0.59	0.762	0.565	1.48	0.426	0.753	0.979	1.97	0.417	0.855	0.997	2	0.115	0.323	2.11	4.3	0.464	0.68	-0.847	-1.8	0.855
ASV212	7.02	6.08	7.07	6.51	4.98	4.34	5.83	7.51	6.74	7.99	4.54	7.53	0.619	0.843	0.523	1.44	0.837	0.943	0.216	1.16	0.353	0.579	0.973	1.96	0.0318	0.12	-2.33	-5.04	0.15	0.33	-1.58	-2.98	0.427	0.753	0.995	1.99	0.404	0.844	1.05	2.06	0.0257	0.124	3.08	8.45	0.0532	0.255	-2.39	-5.23	0.812
ASV244	6.03	5.6	4.32	4.96	5.52	4.26	5.08	6.1	4.93	5.32	3.37	5.04	0.664	0.88	-0.49	-1.4	0.628	0.842	-0.542	-1.46	0.254	0.466	-1.31	-2.48	0.168	0.34	1.56	2.95	0.485	0.657	0.795	1.73	0.427	0.753	1.06	2.09	0.325	0.798	1.31	2.48	0.0971	0.289	2.36	5.14	0.254	0.539	-1.41	-2.66	0.821
ASV84	8.56	8.05	9.85	9.54	6.93	5.15	5.84	6.25	7.33	7.48	4.35	6.35	0.359	0.651	-0.886	-1.85	0.643	0.854	-0.445	-1.36	0.000118	0.00268	-4.34	-20.3	0.972	0.992	-0.0333	-1.02	0.000384	0.00653	-3.93	-15.3	0.433	0.753	0.892	1.86	0.568	0.909	-0.668	-1.59	0.246	0.541	1.42	2.67	0.0245	0.178	-2.56	-5.89	0.724
ASV23	8.41	7.45	8.48	7.43	7.98	7.62	10.5	7.6	11.4	9.9	10.8	8.21	0.762	0.932	0.405	1.32	0.61	0.835	0.682	1.6	0.832	0.949	-0.283	-1.22	0.327	0.517	-1.31	-2.48	0.11	0.28	-2.27	-4.84	0.434	0.753	-1.31	-2.49	0.383	0.833	-1.47	-2.78	0.486	0.77	-1.3	-2.45	0.59	0.774	-0.808	-1.75	0.74
ASV349	3.55	3.86	3.43	3.58	3.06	2.69	4.06	3.78	4.37	3.6	4.24	3.46	0.79	0.932	-0.345	-1.27	0.857	0.951	0.23	1.17	0.014	0.0559	-3.57	-11.9	0.0835	0.21	2.33	5.03	0.262	0.441	-1.47	-2.77	0.436	0.755	-1.27	-2.41	0.31	0.798	-1.66	-3.15	0.845	0.989	-0.334	-1.26	0.717	0.838	-0.522	-1.44	0.65
ASV510	2.45	2.64	2.41	2.64	3.29	2.37	3.06	3.45	3.63	3.21	2.86	2.93	0.458	0.721	-0.859	-1.81	0.759	0.928	-0.338	-1.26	0.00795	0.0338	-3.55	-11.7	0.0281	0.113	2.8	6.97	0.698	0.879	-0.407	-1.33	0.439	0.756	-1.16	-2.24	0.646	0.927	-0.676	-1.6	0.981	1	0.0379	1.03	0.692	0.827	-0.533	-1.45	0.914
ASV99	7.6	6.99	6.87	6.46	6.56	5.6	6.61	5.97	7.45	6.66	6.6	5.94	0.606	0.834	0.613	1.53	0.976	0.995	0.0356	1.03	0.192	0.405	-1.59	-3.02	0.72	0.828	0.419	1.34	0.322	0.501	-1.21	-2.31	0.441	0.756	-1.14	-2.21	0.26	0.794	-1.71	-3.28	0.698	0.918	-0.622	-1.54	0.287	0.559	-1.45	-2.72	0.832
ASV416	3.75	3.44	3.62	3.76	2.4	2.78	3.42	3.52	2.86	3.7	2.25	3.22	0.942	0.99	-0.0916	-1.07	0.809	0.94	-0.303	-1.23	0.258	0.468	1.39	2.61	0.13	0.282	-1.88	-3.69	0.877	1	-0.195	-1.14	0.444	0.759	1.17	2.25	0.193	0.66	2.01	4.03	0.00206	0.044	5.09	34	0.00765	0.0851	-3.81	-14.1	0.688
ASV52	8.6	8.89	8.45	8.66	6.72	6.6	8.96	9.86	9.51	10.8	8.09	7.95	0.484	0.739	0.814	1.76	0.762	0.928	0.35	1.27	0.305	0.532	1.2	2.3	0.1	0.242	-1.95	-3.86	0.356	0.537	-1.1	-2.14	0.446	0.76	1.05	2.08	0.456	0.891	1.03	2.04	0.773	0.95	0.436	1.35	0.892	0.957	-0.175	-1.13	0.641
ASV49	7.89	9.03	8.01	9.33	6.85	7	10.8	10.6	11	10.4	8.91	10.9	0.614	0.84	0.545	1.46	0.771	0.929	0.314	1.24	0.533	0.745	0.672	1.59	0.0481	0.163	-2.2	-4.59	0.104	0.27	-1.84	-3.58	0.452	0.764	-1.01	-2.01	0.47	0.899	-0.967	-1.95	0.746	0.937	0.456	1.37	0.253	0.538	-1.41	-2.66	0.993
ASV358	2.88	3.2	3.06	2.69	3.01	3.08	3.23	4.38	3	3.4	2.82	4	0.952	0.99	-0.0822	-1.06	0.684	0.884	-0.563	-1.48	0.606	0.809	-0.652	-1.57	0.0134	0.0704	-3.7	-13	0.0135	0.0687	-3.78	-13.8	0.464	0.774	1.17	2.25	0.322	0.798	1.54	2.91	0.695	0.918	0.667	1.59	0.719	0.838	0.506	1.42	0.845
ASV437	5.59	5.05	5.39	4.73	3.31	3.58	4.07	4.56	5.28	5.38	4.31	3.57	0.98	0.994	0.0267	1.02	0.817	0.941	0.245	1.18	0.97	1	0.0378	1.03	0.124	0.273	-1.62	-3.07	0.0961	0.255	-1.82	-3.54	0.468	0.775	0.909	1.88	0.659	0.927	-0.569	-1.48	0.838	0.984	0.275	1.21	0.269	0.548	-1.32	-2.49	0.749
ASV211	4.61	3.64	4.79	3.77	4.48	3.79	6.6	5.9	6.65	6.1	6.87	5.02	0.467	0.724	-0.938	-1.92	0.452	0.736	-0.97	-1.96	0.44	0.668	-0.997	-2	0.957	0.981	-0.0674	-1.05	0.942	1	-0.0936	-1.07	0.483	0.785	-1.12	-2.18	0.66	0.927	-0.691	-1.61	0.292	0.59	-1.95	-3.86	0.405	0.635	1.2	2.3	0.975
ASV146	2.6	4.22	2.85	4.19	2.49	3.8	3.61	3.82	4.16	4.1	2.83	4.52	0.0535	0.174	3.3	9.88	0.0399	0.135	3.55	11.7	0.0885	0.234	2.83	7.1	0.437	0.609	-1.2	-2.29	0.247	0.434	-1.92	-3.78	0.487	0.787	1.31	2.48	0.3	0.798	1.97	3.91	0.282	0.577	2.2	4.59	0.526	0.724	-1.13	-2.19	0.69
ASV342	3.15	3.57	3.15	3.83	3.24	3.53	2.32	2.84	2.01	2.42	2.7	2.44	0.662	0.88	-0.54	-1.45	0.289	0.543	1.33	2.51	0.845	0.955	-0.25	-1.19	0.00291	0.0256	4.32	20	0.0476	0.157	2.74	6.7	0.487	0.787	0.832	1.78	0.175	0.617	1.13	2.18	0.0445	0.166	-3.76	-13.6	0.000302	0.0117	4.8	27.9	0.98
ASV410	4.15	5.11	3.9	5.48	3.83	4.15	3.06	2.83	2.76	3.65	2.26	3.22	0.211	0.453	1.48	2.79	0.0631	0.187	2.27	4.82	0.708	0.875	0.431	1.35	0.679	0.802	-0.469	-1.38	0.0652	0.201	-2.31	-4.95	0.496	0.792	-0.898	-1.86	0.855	0.969	0.245	1.18	0.0518	0.182	2.37	5.15	0.0265	0.187	-2.57	-5.93	0.782
ASV25	11	11.6	10.5	11	9.51	10.2	13	11.9	12.8	12.3	11.7	10.7	0.562	0.812	-0.483	-1.4	0.555	0.822	-0.491	-1.41	0.395	0.614	0.707	1.63	0.127	0.278	-1.27	-2.41	0.935	1	-0.0686	-1.05	0.499	0.795	-0.689	-1.61	0.535	0.899	-0.63	-1.55	0.882	1	0.161	1.12	0.71	0.836	-0.344	-1.27	0.699
ASV316	4.99	6.17	4.79	5.86	4.05	3.73	4.06	3.96	4.3	4.59	3.72	4.65	0.845	0.951	-0.239	-1.18	0.969	0.994	-0.0475	-1.03	0.501	0.715	-0.81	-1.75	0.179	0.354	-1.66	-3.15	0.0626	0.195	-2.42	-5.34	0.505	0.801	0.957	1.94	0.197	0.665	1.87	3.65	0.0302	0.137	3.48	11.2	0.516	0.719	-0.851	-1.8	0.653
ASV4	10.7	10.3	11	9.56	11.4	10.5	7.31	10.4	8.84	11.4	8.63	9.92	0.951	0.99	0.0861	1.06	0.866	0.953	-0.237	-1.18	0.93	1	0.123	1.09	0.551	0.698	-0.828	-1.78	0.743	0.915	-0.468	-1.38	0.506	0.801	1.11	2.16	0.626	0.927	0.815	1.76	0.947	1	0.123	1.09	0.633	0.794	0.747	1.68	0.978
ASV273	2.64	2.99	2.88	2.01	2.01	2.01	4.04	4.12	3.88	3.58	3.43	3.42	0.55	0.799	0.693	1.62	0.0257	0.0947	-1.99	-3.99	1	1	0	0	0.0174	0.0838	-1.99	-3.99	1	1	0	0	0.517	0.804	1.07	2.1	0.507	0.899	-1.15	-2.21	0.903	1	0.221	1.17	0.619	0.788	-0.772	-1.71	0.757
ASV519	2.96	3.46	2.95	3.38	3.47	2.68	3.71	4.88	2.97	2.86	2.77	3.96	0.758	0.932	0.339	1.26	0.984	0.995	0.024	1.02	0.194	0.406	-1.57	-2.96	0.0358	0.131	2.53	5.78	0.409	0.586	0.941	1.92	0.52	0.804	0.915	1.89	0.288	0.798	1.47	2.76	0.888	1	-0.225	-1.17	0.0709	0.299	2.48	5.58	0.634
ASV239	5.8	7.49	6.35	7.76	4.77	6.13	6.79	7.18	7.92	6.88	5.99	6.17	0.037	0.137	2.11	4.3	0.0381	0.131	2.1	4.27	0.154	0.349	1.4	2.65	0.839	0.905	-0.193	-1.14	0.374	0.553	-0.885	-1.85	0.521	0.804	0.744	1.67	0.675	0.927	-0.496	-1.41	0.474	0.755	0.895	1.86	0.175	0.455	-1.5	-2.83	0.935
ASV203	5.51	7.36	6.1	7.53	3.42	5.42	6.32	7.07	6.78	7.29	4.86	6.95	0.414	0.682	0.901	1.87	0.457	0.739	0.82	1.77	0.0546	0.161	2.15	4.45	0.00394	0.0302	-3.42	-10.7	0.0727	0.209	-2.09	-4.25	0.543	0.822	0.796	1.74	0.987	1	-0.0219	-1.02	0.579	0.855	0.789	1.73	0.753	0.857	-0.384	-1.31	0.78
ASV62	9.2	6.71	8.93	6.48	8.01	5.71	8.84	6.86	9.35	8.27	7.35	6.22	0.0426	0.152	-2.53	-5.77	0.028	0.101	-2.77	-6.82	0.0571	0.167	-2.35	-5.09	0.24	0.418	-1.37	-2.59	0.424	0.601	-0.95	-1.93	0.548	0.822	0.834	1.78	0.497	0.899	0.941	1.92	0.374	0.673	1.34	2.52	0.695	0.829	-0.51	-1.42	0.944
ASV33	8.38	9.6	8.12	10	7.18	8.01	8.97	10.2	10.7	10.9	8.95	10.1	0.152	0.378	1.72	3.29	0.219	0.458	1.47	2.76	0.146	0.334	1.74	3.35	0.118	0.27	-1.86	-3.64	0.194	0.383	-1.58	-3	0.551	0.822	0.834	1.78	0.654	0.927	-0.644	-1.56	0.785	0.952	0.418	1.34	0.649	0.803	-0.598	-1.51	0.777
ASV83	7.85	6.41	8.22	6.57	7.6	5.72	8.83	8.99	8.96	10.1	6.54	8.53	0.642	0.861	-0.507	-1.42	0.52	0.796	-0.704	-1.63	0.136	0.322	-1.67	-3.18	0.0934	0.229	-1.86	-3.63	0.0176	0.082	-2.82	-7.08	0.558	0.827	0.759	1.69	0.546	0.899	0.784	1.72	0.21	0.489	1.76	3.39	0.388	0.626	-1.06	-2.09	0.957
ASV165	7.67	8.64	7.42	9.15	6.79	6.6	7.79	8.59	8.21	9	5.72	8.22	0.39	0.674	-0.725	-1.65	0.688	0.884	-0.337	-1.26	0.519	0.733	-0.539	-1.45	0.0955	0.233	-1.4	-2.64	0.0658	0.202	-1.6	-3.04	0.561	0.829	0.581	1.5	0.397	0.833	0.845	1.8	0.543	0.82	0.66	1.58	0.699	0.831	-0.359	-1.28	0.646
ASV656	2.48	3.44	2.9	3.49	2.58	2.68	2.3	2.46	2.92	2.01	2.01	2.01	0.145	0.366	1.78	3.44	0.144	0.343	1.79	3.46	0.939	1	0.241	1.18	0.177	0.353	-1.52	-2.87	0.018	0.082	-3.07	-8.39	0.575	0.832	0.562	1.48	0.0248	0.178	-2.25	-4.76	1	1	0	0	0.00906	0.0979	-2.25	-4.76	1
ASV162	4.58	2.39	4.54	2.34	4.06	2.01	9.41	4.14	10.1	4.91	9	6.11	0.00108	0.00767	-4.7	-25.9	0.000282	0.00349	-5.35	-40.6	1.29e-05	0.000894	-5.87	-58.4	0.361	0.546	-1.1	-2.15	0.0283	0.113	-1.62	-3.08	0.585	0.837	-0.822	-1.77	0.469	0.899	-1.1	-2.14	0.402	0.699	-1.43	-2.7	0.998	1	-0.00313	-1	0.844
ASV112	5.51	4.81	5.45	4.44	4.95	4.14	6.18	6.67	6.52	7.32	5.94	7.13	0.981	0.994	-0.0338	-1.02	0.872	0.954	-0.231	-1.17	0.965	1	-0.0627	-1.04	0.282	0.471	-1.55	-2.92	0.351	0.531	-1.38	-2.6	0.595	0.839	-0.944	-1.92	0.595	0.916	-0.943	-1.92	0.786	0.952	-0.523	-1.44	0.581	0.767	-0.888	-1.85	0.817
ASV163	5.5	4.92	4.06	4.49	6.23	5.27	7.19	8.16	6.11	7.38	8.16	7.8	0.888	0.968	0.165	1.12	0.771	0.929	-0.339	-1.26	0.503	0.716	-0.792	-1.73	0.0121	0.068	3.17	9	0.033	0.121	2.72	6.57	0.599	0.839	0.735	1.66	0.561	0.909	0.811	1.75	0.302	0.602	-1.72	-3.31	0.0323	0.19	3	7.98	0.778
ASV135	8.37	9.08	8.5	9.92	6.41	5.33	7.64	8.18	7.75	8.56	4.88	6.5	0.772	0.932	0.265	1.2	0.885	0.96	-0.132	-1.1	0.744	0.896	-0.297	-1.23	0.00617	0.0411	-2.65	-6.26	0.00508	0.0379	-2.81	-7.02	0.601	0.839	0.572	1.49	0.775	0.955	-0.317	-1.25	0.574	0.855	0.666	1.59	0.239	0.522	-1.22	-2.33	0.852
ASV468	3.36	3.42	3.41	3.5	2.81	2.25	3.35	3.86	3.81	4.36	2.88	3.47	0.778	0.932	0.329	1.26	0.97	0.994	0.0417	1.03	0.0113	0.0466	-2.85	-7.19	0.884	0.935	-0.22	-1.16	0.00735	0.0477	-3.11	-8.62	0.614	0.848	0.71	1.64	0.749	0.955	0.453	1.37	0.327	0.635	1.45	2.73	0.243	0.522	-1.54	-2.91	0.746
ASV156	6.14	8.15	6.46	8.23	5.28	6.2	8.82	8.59	9.59	8.06	8.53	8.6	0.0203	0.0841	2.24	4.74	0.0472	0.15	1.89	3.72	0.247	0.458	1.08	2.11	0.475	0.639	-0.65	-1.57	0.127	0.306	-1.47	-2.77	0.621	0.854	0.547	1.46	0.775	0.955	-0.321	-1.25	0.429	0.719	0.948	1.93	0.227	0.522	-1.27	-2.42	0.998
ASV272	3.29	5.2	2.79	5.26	2.38	4.35	5.83	7.59	6.55	8.17	3.1	6.74	0.0145	0.0638	3.17	9	0.0107	0.0474	3.33	10.1	0.0311	0.104	2.62	6.16	0.256	0.439	-1.26	-2.4	0.12	0.298	-1.97	-3.92	0.622	0.854	0.711	1.64	0.727	0.955	0.504	1.42	0.0329	0.143	3.4	10.6	0.0326	0.19	-3.13	-8.78	0.89
ASV230	3.46	3.41	3.32	3.74	3.44	3.19	4.52	3.72	4.01	3.74	4.42	4.41	0.388	0.674	1.26	2.39	0.207	0.445	1.86	3.64	0.212	0.42	-1.83	-3.56	0.595	0.735	0.751	1.68	0.0599	0.189	-2.94	-7.69	0.631	0.864	-0.865	-1.82	0.506	0.899	-1.21	-2.31	0.413	0.71	-1.69	-3.23	0.968	1	-0.0642	-1.05	0.791
ASV330	2.68	2.01	2.64	2.01	3.26	2.28	3.03	3.11	3.21	2.99	2.68	3.19	0.00016	0.00235	-6.8	-112	0.000288	0.00349	-6.07	-67.1	0.001	0.00748	-6.18	-72.6	0.445	0.613	1.17	2.25	0.139	0.316	1.05	2.07	0.658	0.879	0.81	1.75	0.978	1	0.051	1.04	0.615	0.865	0.984	1.98	0.521	0.722	-1.1	-2.14	0.938
ASV283	5.9	4.96	5.88	4.65	5.01	3.92	6.13	5.38	5.75	4.68	4.89	4.79	0.838	0.95	0.242	1.18	0.952	0.986	0.0715	1.05	0.476	0.7	-0.844	-1.79	0.54	0.694	-0.717	-1.64	0.184	0.37	-1.63	-3.1	0.661	0.879	-0.64	-1.56	0.475	0.899	-1.06	-2.08	0.865	0.999	0.264	1.2	0.277	0.554	-1.48	-2.79	0.924
ASV60	9.14	10.3	8.76	10.2	8.39	8.81	11.2	11.2	11	11.2	10.3	10.3	0.603	0.833	0.429	1.35	0.346	0.621	0.779	1.72	0.323	0.549	-0.823	-1.77	0.796	0.883	-0.21	-1.16	0.0368	0.13	-1.81	-3.51	0.671	0.885	0.42	1.34	0.831	0.963	0.211	1.16	0.788	0.952	0.291	1.22	0.532	0.729	-0.576	-1.49	0.67
ASV363	3.51	4.6	3.34	5.11	2.81	3	3.41	2.54	2.94	3.55	3.02	3.32	0.605	0.834	0.621	1.54	0.935	0.983	0.0985	1.07	0.552	0.76	-0.678	-1.6	0.0821	0.208	-2.12	-4.35	0.0251	0.106	-2.9	-7.46	0.679	0.894	-0.552	-1.47	0.957	1	0.0737	1.05	0.726	0.937	0.498	1.41	0.993	1	0.0149	1.01	0.774
ASV159	4.91	2.92	5.19	2.91	4.84	2.94	5.43	4.52	6.06	4.46	6.59	4.53	0.293	0.565	-1.55	-2.92	0.251	0.497	-1.7	-3.25	0.213	0.42	-1.84	-3.58	0.26	0.443	-1.63	-3.09	0.235	0.416	-1.77	-3.4	0.686	0.896	0.691	1.61	0.8	0.955	0.433	1.35	0.272	0.574	-2.32	-5	0.172	0.455	2.27	4.81	0.81
ASV508	3.4	3.49	3.56	3.63	3.13	3.64	4.46	3.85	4.5	4.83	3	3.61	0.583	0.822	0.658	1.58	0.664	0.874	0.521	1.44	0.517	0.732	0.771	1.71	0.722	0.828	-0.414	-1.33	0.892	1	-0.165	-1.12	0.689	0.896	-0.59	-1.5	0.483	0.899	-1.05	-2.07	0.776	0.95	-0.455	-1.37	0.604	0.788	-0.7	-1.63	0.949
ASV262	3.6	2.45	3.44	2.49	4.39	2.55	4.66	4.3	5.07	4.11	4.93	3.56	0.00244	0.0148	-4.14	-17.6	0.00777	0.0369	-3.48	-11.2	3.43e-05	0.0011	-6.78	-110	0.00673	0.0437	3.76	13.6	0.658	0.84	0.456	1.37	0.695	0.896	-0.595	-1.51	0.519	0.899	-0.984	-1.98	0.0479	0.175	-4.01	-16.1	0.0773	0.311	2.59	6.03	0.801
ASV58	8.35	8.73	8.43	8.51	7	7.11	10.2	9.08	11.1	10.7	8.8	9.85	0.0267	0.104	2.39	5.26	0.0217	0.0822	2.49	5.61	0.0321	0.107	2.3	4.94	0.185	0.357	-1.37	-2.58	0.147	0.328	-1.55	-2.93	0.695	0.896	0.481	1.4	0.829	0.963	0.267	1.2	0.38	0.68	1.17	2.25	0.443	0.661	-0.889	-1.85	0.994
ASV46	10.4	11.9	10.3	11.7	8.65	10.6	11.8	11.6	11.6	11.9	10.8	11.7	0.539	0.788	0.424	1.34	0.858	0.951	0.123	1.09	0.0995	0.258	1.15	2.22	0.00556	0.0384	-1.97	-3.92	0.182	0.37	-0.945	-1.93	0.697	0.896	-0.326	-1.25	0.864	0.971	0.142	1.1	0.607	0.865	-0.477	-1.39	0.307	0.578	0.788	1.73	0.861
ASV100	5.15	8.02	5.63	7.69	3.44	6.96	6.43	6.33	6.32	7.31	4.5	5.98	0.00407	0.0218	4.25	19	0.013	0.0562	3.54	11.7	0.0227	0.0826	3.19	9.11	0.308	0.494	-1.31	-2.49	0.216	0.399	-1.67	-3.18	0.698	0.896	-0.616	-1.53	0.975	1	0.0486	1.03	0.634	0.884	0.798	1.74	0.342	0.601	-1.4	-2.64	0.722
ASV116	8.04	6.5	8.16	6.09	7.02	5.6	7.88	5.85	7.39	5.98	6.47	6.51	0.165	0.397	-1.68	-3.2	0.21	0.451	-1.5	-2.83	0.124	0.299	-1.87	-3.65	0.67	0.796	-0.489	-1.4	0.472	0.646	-0.857	-1.81	0.7	0.896	0.536	1.45	0.326	0.798	1.36	2.58	0.103	0.299	2.48	5.58	0.56	0.751	-0.761	-1.7	0.828
ASV549	4.17	3.1	4.28	2.63	3.85	2.22	3.29	3.46	3.72	3.68	3.41	3.03	0.342	0.632	-1.08	-2.12	0.0469	0.15	-2.33	-5.04	0.000582	0.00533	-4.07	-16.8	0.926	0.956	0.105	1.08	0.0673	0.202	-1.63	-3.09	0.711	0.905	0.509	1.42	0.79	0.955	-0.366	-1.29	0.962	1	0.0722	1.05	0.878	0.951	0.193	1.14	0.69
ASV566	2.99	4.25	3.01	4.84	2.75	3.39	3.2	2.85	3.75	3.51	2.26	2.75	0.0636	0.197	2.09	4.26	0.0211	0.0806	2.67	6.37	0.341	0.565	0.986	1.98	0.517	0.678	-0.65	-1.57	0.0463	0.154	-2.34	-5.05	0.748	0.937	-0.379	-1.3	0.542	0.899	-0.765	-1.7	0.0847	0.264	1.89	3.71	0.0204	0.161	-2.5	-5.65	0.998
ASV341	3.47	3.08	3.68	2.68	3.14	3.74	4.5	3.02	3.96	4.1	4.08	3.57	0.103	0.283	-2.35	-5.1	0.0128	0.0559	-3.82	-14.1	0.678	0.857	0.559	1.47	0.145	0.3	-2.04	-4.1	0.0978	0.259	2.35	5.08	0.768	0.952	-0.495	-1.41	0.849	0.969	-0.318	-1.25	0.669	0.916	0.75	1.68	0.221	0.516	-1.94	-3.84	0.654
ASV102	2.78	3.91	3.09	3.8	2.91	3.76	3.68	3.28	4.33	4.31	3.27	3.96	0.369	0.66	1.52	2.87	0.976	0.995	-0.05	-1.04	0.353	0.579	1.57	2.97	0.0393	0.139	-3.79	-13.8	0.22	0.401	-2.17	-4.5	0.774	0.952	-0.586	-1.5	0.501	0.899	-1.42	-2.67	0.511	0.79	1.41	2.65	0.0659	0.29	-3.89	-14.8	0.656
ASV17	9.69	10.6	9.44	10.7	8.28	9.8	12.5	13.1	13	13.2	10.3	13	0.741	0.924	0.362	1.28	0.786	0.937	0.296	1.23	0.964	1	-0.0499	-1.04	0.0407	0.143	-2.32	-5	0.0249	0.106	-2.67	-6.36	0.779	0.956	0.368	1.29	0.95	1	0.0817	1.06	0.458	0.742	1.05	2.07	0.314	0.581	-1.25	-2.38	0.855
ASV3	13	11.6	12.8	11.5	12.8	10.9	13.5	11.3	13.8	12.2	13.7	13.1	0.969	0.993	-0.0417	-1.03	0.909	0.967	-0.12	-1.09	0.788	0.923	0.284	1.22	0.717	0.827	-0.377	-1.3	0.979	1	0.028	1.02	0.781	0.957	-0.357	-1.28	0.662	0.927	-0.565	-1.48	0.467	0.751	-1.06	-2.08	0.929	0.982	0.104	1.07	0.793
ASV186	4.31	3.75	4.46	3.8	4.17	3.91	6.44	5.23	6.6	5.9	5.5	5.07	0.944	0.99	-0.0956	-1.07	0.983	0.995	0.029	1.02	0.913	0.999	0.147	1.11	0.316	0.504	-1.36	-2.57	0.374	0.553	-1.24	-2.37	0.789	0.961	-0.443	-1.36	0.965	1	0.0721	1.05	0.7	0.918	0.677	1.6	0.404	0.635	-1.29	-2.44	0.724
ASV500	4.3	3.05	4.78	3.48	3.69	2.88	6.22	4.97	6.46	5.3	5.5	5.42	0.644	0.861	-0.456	-1.37	0.854	0.951	-0.181	-1.13	0.308	0.535	-0.991	-1.99	0.628	0.766	-0.466	-1.38	0.194	0.383	-1.28	-2.42	0.798	0.961	-0.314	-1.24	0.509	0.899	-0.821	-1.77	0.88	1	-0.202	-1.15	0.517	0.719	-0.733	-1.66	0.936
ASV101	7.49	8.25	7.52	7.63	6.06	6.52	9.21	8.79	9.7	9.01	7.5	9.47	0.426	0.686	0.852	1.8	0.498	0.784	0.723	1.65	0.732	0.891	-0.365	-1.29	0.57	0.714	-0.596	-1.51	0.13	0.309	-1.68	-3.21	0.819	0.97	-0.295	-1.23	0.675	0.927	-0.545	-1.46	0.96	1	-0.0706	-1.05	0.49	0.709	-0.826	-1.77	0.815
ASV343	4.49	4.04	4.77	4.52	3.85	2.33	4.55	3.39	5.64	3.6	3.93	4.47	0.138	0.358	-1.96	-3.88	0.128	0.312	-2.01	-4.04	0.00433	0.0233	-3.88	-14.8	0.194	0.368	-1.66	-3.15	0.00821	0.05	-3.53	-11.5	0.847	0.976	-0.292	-1.22	0.795	0.955	-0.394	-1.31	0.689	0.918	0.643	1.56	0.523	0.723	-0.891	-1.85	0.933
ASV269	6.27	7.08	6.81	6.96	4.1	5.71	4.8	5.46	6.2	6.12	3.44	5.26	0.786	0.932	0.29	1.22	0.971	0.994	0.0393	1.03	0.232	0.444	1.28	2.42	0.0217	0.0967	-2.56	-5.91	0.228	0.412	-1.33	-2.51	0.85	0.976	-0.245	-1.18	0.792	0.955	-0.342	-1.27	0.0883	0.269	2.31	4.94	0.00989	0.102	-3.38	-10.4	0.628
ASV53	4.85	3.87	4.95	4.79	5.01	5.41	6.27	4.19	6.71	6.79	6.78	4.83	0.161	0.392	-2.39	-5.25	0.0578	0.175	-3.39	-10.5	0.622	0.821	0.793	1.73	0.284	0.471	-1.74	-3.34	0.156	0.335	2.44	5.44	0.855	0.976	-0.357	-1.28	0.83	0.963	-0.419	-1.34	0.744	0.937	0.682	1.6	0.249	0.533	-2.17	-4.51	0.643
ASV366	3.3	4.46	3.25	4.51	2.52	2.91	3.48	4.53	3.55	4.64	3.03	3.98	0.368	0.66	1.16	2.24	0.217	0.457	1.62	3.07	0.394	0.614	0.935	1.91	0.0109	0.0635	-3.32	-9.98	0.00591	0.0419	-4	-16	0.855	0.976	0.279	1.21	0.952	1	0.0925	1.07	0.607	0.865	0.843	1.79	0.648	0.803	-0.646	-1.56	0.953
ASV491	3.63	2.81	3.99	2.5	3.34	2.6	5.28	5.26	5.81	4.97	4.69	4.78	0.571	0.821	-0.601	-1.52	0.00437	0.0236	-3.21	-9.28	0.0806	0.22	-1.83	-3.55	0.415	0.593	-0.864	-1.82	0.555	0.729	0.525	1.44	0.856	0.976	0.238	1.18	0.982	1	-0.0296	-1.02	0.736	0.937	-0.492	-1.41	0.986	1	-0.0208	-1.01	0.752
ASV160	4.46	3.4	4.69	3.76	4.75	3.71	8	7.23	8.3	7.46	7.03	6.96	0.268	0.53	-1.48	-2.8	0.194	0.422	-1.76	-3.38	0.541	0.749	-0.802	-1.74	0.495	0.657	-0.882	-1.84	0.955	1	0.0745	1.05	0.857	0.976	-0.286	-1.22	0.756	0.955	0.486	1.4	0.758	0.939	0.525	1.44	0.713	0.836	-0.538	-1.45	0.787
ASV441	4.41	4.66	5.48	5.55	3.02	4.07	5.47	4.28	6.26	6.28	4.4	5.84	0.863	0.954	-0.168	-1.12	0.836	0.943	-0.204	-1.15	0.194	0.406	1.23	2.35	0.0206	0.0951	-2.31	-4.97	0.383	0.561	-0.873	-1.83	0.858	0.976	-0.216	-1.16	0.819	0.963	-0.276	-1.21	0.91	1	-0.149	-1.11	0.954	0.998	0.0642	1.05	0.89
ASV121	7.11	6.63	6.26	6.32	6.46	6.25	8.48	9.14	8.13	8.05	7.9	8.44	0.966	0.993	0.047	1.03	0.812	0.94	0.266	1.2	0.959	1	-0.0572	-1.04	0.689	0.807	0.442	1.36	0.917	1	0.119	1.09	0.859	0.976	0.239	1.18	0.771	0.955	0.391	1.31	0.914	1	0.159	1.12	0.815	0.904	0.292	1.22	0.97
ASV110	8.06	7.65	7.32	7.1	6.32	5.83	7.15	7.97	8.06	8.34	6.16	7.28	0.846	0.951	0.181	1.13	0.508	0.787	0.618	1.53	0.000597	0.00533	-3.67	-12.7	0.000845	0.0104	3.43	10.8	0.372	0.553	-0.851	-1.8	0.862	0.977	0.195	1.14	0.965	1	0.0496	1.03	0.0931	0.28	-2.32	-4.99	0.0774	0.311	1.89	3.72	0.719
ASV708	2.26	2.01	2.01	2.01	2.01	2.01	3.07	3.34	3.01	2.87	2.97	3.07	0.124	0.328	-1	-2.01	1	1	0	0	1	1	0	0	1	1	0	0	1	1	0	0	0.871	0.98	0.249	1.19	0.687	0.938	0.606	1.52	0.453	0.74	1.21	2.31	0.668	0.818	-0.595	-1.51	0.996
ASV345	4.55	5.38	4.89	5.37	4.37	3.48	4.5	5.48	5.87	6.13	3.7	5.63	0.195	0.438	1.46	2.76	0.169	0.383	1.55	2.94	0.0282	0.0961	-2.59	-6.02	0.202	0.372	1.42	2.68	0.0231	0.099	-2.72	-6.6	0.884	0.98	-0.197	-1.15	0.914	0.993	0.143	1.1	0.754	0.938	0.449	1.37	0.455	0.671	-0.928	-1.9	0.692
ASV130	7.83	7.84	7.35	8.1	6.91	7.12	6.57	8.3	7.7	9.06	7.25	7.77	0.782	0.932	-0.254	-1.19	0.769	0.929	0.269	1.21	0.484	0.703	-0.644	-1.56	0.702	0.816	0.345	1.27	0.542	0.722	-0.569	-1.48	0.885	0.98	0.159	1.12	0.708	0.951	0.41	1.33	0.136	0.36	-1.98	-3.94	0.0557	0.262	2.02	4.06	0.775
ASV404	2.94	3.98	2.93	3.53	2.59	2.74	5.49	5.52	6.16	5.81	3.4	6.65	0.177	0.421	1.57	2.98	0.0944	0.249	1.97	3.91	0.439	0.668	0.797	1.74	0.349	0.537	-0.962	-1.95	0.0771	0.216	-2.13	-4.38	0.887	0.98	-0.203	-1.15	0.9	0.987	0.179	1.13	0.136	0.36	2.27	4.82	0.113	0.381	-2.18	-4.53	0.956
ASV6	12.4	13.6	12.5	13.5	12.8	13.2	14.6	13.7	14.6	13.7	14.3	14	0.502	0.75	0.548	1.46	0.63	0.843	0.393	1.31	0.687	0.859	0.329	1.26	0.93	0.958	0.0709	1.05	0.994	1	0.00668	1	0.896	0.98	-0.129	-1.09	0.599	0.917	-0.525	-1.44	0.956	1	-0.0603	-1.04	0.664	0.817	-0.396	-1.32	0.952
ASV414	2.96	3.37	2.78	3.55	2.01	2.41	3.95	3.59	5.28	3.48	2.27	3.84	0.179	0.422	1.72	3.29	0.28	0.534	1.4	2.64	0.0047	0.0251	2.39	5.24	0.000232	0.00487	-4.08	-16.9	0.0257	0.106	-3.09	-8.5	0.897	0.98	0.202	1.15	0.309	0.798	-1.69	-3.23	0.00577	0.0576	4.41	21.3	0.000322	0.0117	-6.34	-80.8	0.898
ASV223	3.82	3.97	4.01	3.92	3.56	3.02	5.78	3.86	6.06	3.8	4.86	5.02	0.238	0.495	-1.67	-3.18	0.0807	0.226	-2.57	-5.92	0.57	0.777	0.775	1.71	0.0969	0.236	-2.36	-5.13	0.482	0.655	0.982	1.97	0.897	0.98	-0.216	-1.16	0.98	1	-0.0412	-1.03	0.398	0.699	1.49	2.82	0.546	0.743	-0.929	-1.9	0.751
ASV608	2.95	2.84	3.07	3.02	2.91	2.72	2.61	2.45	2.66	2.01	2.35	2.01	0.234	0.489	-1.51	-2.85	0.24	0.482	-1.5	-2.84	0.496	0.71	0.822	1.77	0.0555	0.171	-2.45	-5.47	0.919	1	-0.127	-1.09	0.899	0.98	-0.274	-1.21	0.0295	0.192	-2.28	-4.86	0.129	0.355	-1.29	-2.45	0.396	0.631	-0.989	-1.99	1
ASV158	5.52	4.84	6.09	4.51	6.01	4.9	8.02	6.83	7.9	7.12	7.37	5.7	0.537	0.787	-0.772	-1.71	0.31	0.575	-1.29	-2.44	0.269	0.48	-1.4	-2.65	0.821	0.897	-0.276	-1.21	0.754	0.924	-0.394	-1.31	0.903	0.98	0.182	1.13	0.852	0.969	0.277	1.21	0.791	0.952	0.429	1.35	0.977	1	0.0405	1.03	0.912
ASV153	5.36	6.26	6.09	6.81	3.77	5.24	9.09	7.4	9.89	7.69	6.42	6.43	0.475	0.729	0.809	1.75	0.62	0.841	0.559	1.47	0.288	0.507	1.2	2.29	0.0393	0.139	-2.41	-5.31	0.134	0.31	-1.77	-3.41	0.909	0.98	0.155	1.11	0.383	0.833	-1.24	-2.36	0.515	0.794	0.953	1.94	0.0774	0.311	-2.37	-5.16	0.911
ASV257	5	5.3	5.91	3.76	3.87	2.43	3.63	3.75	4.74	4.22	3.28	2.91	0.462	0.724	-0.821	-1.77	0.0413	0.138	-2.41	-5.3	0.00339	0.0197	-3.29	-9.76	0.0686	0.192	-2.08	-4.23	0.00676	0.046	-2.96	-7.79	0.911	0.98	0.147	1.11	0.758	0.955	-0.408	-1.33	0.89	1	0.191	1.14	0.379	0.624	-1.07	-2.1	0.757
ASV168	6.09	5.75	5.76	5.95	4.28	4.92	8.48	8.5	9.59	9.27	7.34	8.35	0.706	0.905	0.41	1.33	0.37	0.645	0.978	1.97	0.687	0.859	0.433	1.35	0.164	0.334	-1.51	-2.85	0.0733	0.209	-2.06	-4.16	0.92	0.98	-0.131	-1.1	0.795	0.955	-0.343	-1.27	0.426	0.719	1.12	2.17	0.289	0.559	-1.31	-2.48	0.922
ASV470	2.52	4.06	2.99	4.72	2.8	3.56	2.55	2.43	3.19	2.33	2.33	2.44	0.000537	0.00514	4.28	19.4	0.00248	0.0148	3.76	13.6	0.243	0.455	1.23	2.35	0.476	0.639	-0.726	-1.65	0.00893	0.0523	-3.26	-9.57	0.924	0.98	-0.101	-1.07	0.0456	0.265	-2.58	-5.96	0.951	1	-0.092	-1.07	0.0455	0.236	-2.29	-4.88	0.876
ASV713	4.06	3.29	3.55	2.53	2.81	2.54	3.55	2.77	3.23	2.72	2.61	3.34	0.115	0.309	-1.84	-3.59	0.0362	0.127	-2.42	-5.34	0.0623	0.179	-2.06	-4.18	0.701	0.816	-0.429	-1.35	0.933	1	-0.0744	-1.05	0.924	0.98	-0.133	-1.1	0.512	0.899	-0.921	-1.89	0.138	0.362	1.99	3.97	0.034	0.19	-2.75	-6.72	0.917
ASV554	3.52	2.81	3.42	3.33	2.67	2.58	4.75	5.11	5.17	5.84	4.52	5.19	0.952	0.99	-0.0615	-1.04	0.864	0.953	0.181	1.13	0.322	0.549	-0.966	-1.95	0.646	0.776	-0.461	-1.38	0.121	0.298	-1.61	-3.05	0.926	0.98	0.122	1.09	0.829	0.963	-0.285	-1.22	0.61	0.865	0.719	1.65	0.554	0.747	-0.721	-1.65	0.852
ASV498	3.52	3.95	3.89	4.1	3.19	3.53	3.69	4.64	4.01	4.77	3.87	3.95	0.913	0.978	-0.135	-1.1	0.772	0.929	0.352	1.28	0.619	0.821	-0.616	-1.53	0.413	0.593	0.999	2	0.98	1	0.0306	1.02	0.929	0.98	-0.131	-1.1	0.824	0.963	0.32	1.25	0.824	0.975	-0.356	-1.28	0.961	0.999	0.0657	1.05	0.72
ASV727	2.58	3.45	2.83	2.9	2.6	2.73	2.75	3.09	2.67	3.25	2.83	3.31	0.117	0.312	1.89	3.7	0.376	0.651	1.05	2.07	0.523	0.734	0.693	1.62	0.295	0.481	-1.15	-2.22	0.212	0.399	-1.5	-2.83	0.947	0.99	0.0948	1.07	0.257	0.794	1.54	2.9	0.832	0.979	0.319	1.25	0.583	0.768	0.676	1.6	0.743
ASV190	6.4	6.74	6.35	7.33	4.75	5.54	7.19	6.71	7.38	8.08	5.19	6.89	0.213	0.453	1.32	2.49	0.168	0.381	1.46	2.76	0.0279	0.0958	-2.45	-5.46	0.105	0.251	1.71	3.28	0.0478	0.157	-2.2	-4.59	0.952	0.99	-0.0761	-1.05	0.987	1	0.0212	1.01	0.673	0.918	0.57	1.48	0.294	0.563	-1.24	-2.37	0.64
ASV172	3.08	3.77	2.97	3.85	2.01	3.45	3.5	4.39	5.74	5.27	3.41	3.82	0.039	0.142	3.28	9.71	0.0717	0.206	2.82	7.04	0.000242	0.00386	5.46	43.9	0.00054	0.00823	-4.83	-28.3	0.162	0.343	-2.19	-4.55	0.961	0.992	0.0877	1.06	0.572	0.909	-1.04	-2.05	0.598	0.865	1	2	0.181	0.463	-2.33	-5.02	0.889
ASV391	2.89	4.18	3.38	4.86	3.16	3.54	2.78	2.49	3.32	2.44	2.34	2.6	0.935	0.99	-0.0921	-1.07	0.991	0.996	-0.0137	-1.01	0.711	0.876	-0.389	-1.31	0.0349	0.129	-2.46	-5.52	0.0197	0.0882	-2.84	-7.16	0.976	0.998	-0.0258	-1.02	0.42	0.857	-0.954	-1.94	0.609	0.865	0.575	1.49	0.262	0.547	-1.17	-2.24	0.78
ASV347	3.9	3.17	3.76	3.21	3.39	2.43	3.81	3.74	3.8	3.97	3.61	3.46	0.781	0.932	-0.384	-1.3	0.254	0.5	1.59	3.01	0.0849	0.229	-2.43	-5.4	0.698	0.815	0.52	1.43	0.0208	0.0914	-3.5	-11.3	0.985	1	-0.0304	-1.02	0.748	0.955	0.522	1.44	0.889	1	-0.249	-1.19	0.971	1	0.0541	1.04	0.71
ASV596	3.82	3.19	4.02	3.69	2.77	2.69	4.06	3.84	4.34	3.19	3.22	2.92	0.367	0.66	-1.01	-2.01	0.609	0.835	-0.577	-1.49	0.602	0.809	0.524	1.44	0.0496	0.164	-2.18	-4.54	0.327	0.504	-1.08	-2.12	0.989	1	-0.0192	-1.01	0.65	0.927	-0.632	-1.55	0.344	0.659	1.3	2.47	0.0469	0.237	-2.63	-6.19	0.663
ASV564	2.01	2.41	2.01	2.6	2.01	2.33	4.14	4.08	3.68	5.22	3.29	3.98	0.00342	0.0186	2.36	5.13	0.00337	0.0193	2.36	5.12	0.0358	0.116	1.44	2.72	1	1	0	0	0.366	0.545	-0.916	-1.89	0.991	1	-0.0154	-1.01	0.375	0.833	1.27	2.4	0.131	0.355	2.32	4.99	0.352	0.608	-1.23	-2.35	0.914
ASV380	3.25	3.54	3.3	3.85	3.42	2.6	4.56	3.96	5.54	3.77	4	3.79	0.409	0.681	1.04	2.06	0.546	0.818	0.752	1.68	0.0576	0.167	-2.49	-5.6	0.352	0.538	1.16	2.23	0.107	0.273	-2.08	-4.24	0.993	1	0.0131	1.01	0.363	0.833	-1.47	-2.77	0.251	0.545	1.86	3.63	0.0502	0.248	-3.03	-8.14	0.864
ASV513	4.06	3.71	5.25	4.42	2.98	2.61	3.38	3.37	3.97	3.8	2.65	2.99	0.936	0.99	0.0918	1.07	0.905	0.967	-0.138	-1.1	0.687	0.859	-0.434	-1.35	0.0168	0.0838	-2.89	-7.41	0.0107	0.0589	-3.19	-9.1	0.994	1	0.00985	1.01	0.452	0.885	0.987	1.98	0.0868	0.268	2.36	5.15	0.294	0.563	-1.21	-2.32	0.916
ASV67	2.77	5.48	2.49	5.1	2.26	3.49	2.01	2.01	2.57	2.5	2.01	2.65	0.000175	0.00245	4.92	30.2	7.82e-05	0.00194	5.23	37.6	0.00244	0.0153	3.32	10	0.351	0.537	-0.746	-1.68	0.0292	0.115	-2.65	-6.3	1	1	0	0	0.993	1	0.109	1.08	0.0121	0.088	2.05	4.15	0.0427	0.224	-1.55	-2.93	0.752
ASV444	2.36	3.43	2.4	3.53	2.26	2.95	2.01	2.01	2.31	2.34	2.01	2.44	0.00187	0.012	4.2	18.4	0.00342	0.0194	3.93	15.2	0.00493	0.0261	3.31	9.91	0.106	0.251	-1.59	-3.01	0.0856	0.231	-2.21	-4.63	1	1	0	0	0.837	0.964	-0.201	-1.15	0.147	0.374	1.03	2.04	0.098	0.347	-1.05	-2.07	0.876
[truncated: 11 more columns]

## Sheet: Age 2.5 presort
	Celiac_vs_Control_in_Presort_Age2.5.p	Celiac_vs_Control_in_Presort_Age2.5.FDR	Celiac_vs_Control_in_Presort_Age2.5.logFC	Celiac_vs_Control_in_Presort_Age2.5.FC	Kingdom	Phylum	Class	Order	Family	Genus	Species	Taxa
ASV80	7.24e-06	0.00114	9.26	614	Bacteria	Firmicutes	Negativicutes	Selenomonadales	Veillonellaceae	Dialister		Dialister
ASV226	2.98e-06	0.00114	8	257	Bacteria	Firmicutes	Clostridia	Clostridiales	Ruminococcaceae	Gemmiger		Gemmiger
ASV274	4.23e-05	0.00157	7.25	152	Bacteria	Firmicutes	Clostridia	Clostridiales	Ruminococcaceae			Ruminococcaceae
ASV278	0.000102	0.002	6.95	123	Bacteria	Firmicutes	Clostridia	Clostridiales	Lachnospiraceae	Clostridium_XlVa		Clostridium_XlVa
ASV305	0.000507	0.00514	6.22	74.6	Bacteria	Firmicutes	Clostridia	Clostridiales	Ruminococcaceae			Ruminococcaceae
ASV199	9.2e-05	0.00193	6.22	74.5	Bacteria	Firmicutes	Clostridia	Clostridiales	Lachnospiraceae	Roseburia		Roseburia
ASV300	0.000196	0.00261	6.09	67.9	Bacteria	Firmicutes	Clostridia	Clostridiales	Eubacteriaceae	Acetobacterium		Acetobacterium
ASV225	0.00014	0.00231	6.07	67.1	Bacteria	Bacteroidetes	Bacteroidia	Bacteroidales	Bacteroidaceae	Bacteroides		Bacteroides
ASV540	9.05e-06	0.00114	6.04	65.6	Bacteria	Firmicutes	Clostridia	Clostridiales	Ruminococcaceae	Oscillibacter		Oscillibacter
ASV144	0.00128	0.00872	5.6	48.5	Bacteria	Firmicutes	Negativicutes	Selenomonadales	Veillonellaceae	Dialister	propionicifaciens	Dialister propionicifaciens
ASV545	7.39e-05	0.00172	5.38	41.7	Bacteria	Firmicutes	Clostridia	Clostridiales	Lachnospiraceae	Roseburia		Roseburia
ASV812	3.05e-05	0.00139	5.18	36.2	Bacteria	Firmicutes	Clostridia	Clostridiales	Ruminococcaceae			Ruminococcaceae
ASV376	0.00107	0.00767	4.96	31.2	Bacteria	Firmicutes	Clostridia	Clostridiales	Lachnospiraceae			Lachnospiraceae
ASV179	0.00219	0.0134	4.92	30.3	Bacteria	Firmicutes	Clostridia	Clostridiales	Ruminococcaceae	Gemmiger		Gemmiger
ASV67	0.000175	0.00245	4.92	30.2	Bacteria	Firmicutes	Bacilli	Lactobacillales	Enterococcaceae	Enterococcus		Enterococcus
ASV462	0.000117	0.0022	4.79	27.7	Bacteria	Firmicutes	Clostridia	Clostridiales	Lachnospiraceae			Lachnospiraceae
ASV228	0.00336	0.0186	4.39	20.9	Bacteria	Bacteroidetes	Bacteroidia	Bacteroidales	Porphyromonadaceae	Porphyromonas	asaccharolytica	Porphyromonas asaccharolytica
ASV69	0.00216	0.0134	4.32	20	Bacteria	Firmicutes	Clostridia	Clostridiales	Ruminococcaceae	Clostridium_IV		Clostridium_IV
ASV470	0.000537	0.00514	4.28	19.4	Bacteria	Firmicutes	Erysipelotrichia	Erysipelotrichales	Erysipelotrichaceae	Eggerthia		Eggerthia
ASV418	0.000803	0.00634	4.28	19.4	Bacteria	Firmicutes	Clostridia					Clostridia
ASV100	0.00407	0.0218	4.25	19	Bacteria	Firmicutes	Clostridia	Clostridiales	Lachnospiraceae	Roseburia		Roseburia
ASV444	0.00187	0.012	4.2	18.4	Bacteria	Firmicutes	Clostridia	Clostridiales	Lachnospiraceae	Dorea		Dorea
ASV194	0.013	0.0583	4.16	17.8	Bacteria	Proteobacteria	Gammaproteobacteria	Enterobacteriales	Enterobacteriaceae			Enterobacteriaceae
ASV434	0.000986	0.00736	4.13	17.5	Bacteria	Firmicutes	Clostridia	Clostridiales	Lachnospiraceae			Lachnospiraceae
ASV38	0.019	0.0814	3.97	15.7	Bacteria	Proteobacteria	Gammaproteobacteria	Enterobacteriales	Enterobacteriaceae	Enterobacter		Enterobacter
ASV636	0.00202	0.0127	3.92	15.1	Bacteria	Firmicutes	Clostridia	Clostridiales	Lachnospiraceae	Ruminococcus2		Ruminococcus2
ASV392	0.00498	0.0256	3.78	13.7	Bacteria	Firmicutes	Clostridia	Clostridiales	Lachnospiraceae	Anaerostipes		Anaerostipes
ASV175	0.0259	0.102	3.77	13.7	Bacteria	Firmicutes	Clostridia	Clostridiales	Lachnospiraceae	Clostridium_XlVb		Clostridium_XlVb
ASV371	0.00785	0.0378	3.63	12.4	Bacteria	Firmicutes	Clostridia	Clostridiales	Ruminococcaceae	Oscillibacter		Oscillibacter
ASV174	0.0228	0.0928	3.53	11.5	Bacteria	Bacteroidetes	Bacteroidia	Bacteroidales	Bacteroidaceae	Bacteroides		Bacteroides
ASV210	0.0126	0.0574	3.51	11.4	Bacteria	Proteobacteria	Gammaproteobacteria	Enterobacteriales	Enterobacteriaceae	Escherichia/Shigella	dysenteriae	Escherichia/Shigella dysenteriae
ASV543	0.00124	0.00852	3.42	10.7	Bacteria	Firmicutes	Clostridia	Clostridiales				Clostridiales
ASV146	0.0535	0.174	3.3	9.88	Bacteria	Firmicutes	Clostridia	Clostridiales	Ruminococcaceae			Ruminococcaceae
ASV172	0.039	0.142	3.28	9.71	Bacteria	Bacteroidetes	Bacteroidia	Bacteroidales	Bacteroidaceae	Bacteroides	vulgatus	Bacteroides vulgatus
ASV887	0.00474	0.0246	3.18	9.09	Bacteria	Firmicutes	Negativicutes	Selenomonadales	Veillonellaceae	Dialister		Dialister
ASV272	0.0145	0.0638	3.17	9	Bacteria	Firmicutes	Clostridia	Clostridiales	Clostridiales_Incertae_Sedis_XIII	Mogibacterium		Mogibacterium
ASV448	0.0138	0.0614	3.13	8.75	Bacteria	Bacteroidetes	Bacteroidia	Bacteroidales	Prevotellaceae	Paraprevotella		Paraprevotella
ASV320	0.0193	0.0816	3.06	8.34	Bacteria	Firmicutes	Clostridia	Clostridiales	Lachnospiraceae			Lachnospiraceae
ASV324	0.0473	0.161	3.03	8.16	Bacteria	Firmicutes						Firmicutes
ASV166	0.0476	0.161	3.02	8.14	Bacteria	Firmicutes	Clostridia	Clostridiales	Ruminococcaceae	Oscillibacter		Oscillibacter
ASV260	0.0246	0.0979	2.98	7.89	Bacteria							Bacteria
ASV286	0.046	0.158	2.88	7.38	Bacteria	Firmicutes	Clostridia	Clostridiales	Ruminococcaceae	Oscillibacter		Oscillibacter
ASV620	0.0151	0.066	2.87	7.33	Bacteria	Firmicutes	Clostridia	Clostridiales	Lachnospiraceae	Lactonifactor		Lactonifactor
ASV603	0.0371	0.137	2.81	7.03	Bacteria	Firmicutes	Clostridia	Clostridiales	Lachnospiraceae	Ruminococcus2		Ruminococcus2
ASV270	0.0243	0.0973	2.78	6.88	Bacteria	Firmicutes	Clostridia	Clostridiales				Clostridiales
ASV234	0.0451	0.157	2.73	6.61	Bacteria	Firmicutes	Clostridia	Clostridiales	Ruminococcaceae			Ruminococcaceae
ASV206	0.055	0.176	2.67	6.38	Bacteria	Actinobacteria	Actinobacteria	Coriobacteriales	Coriobacteriaceae	Slackia	piriformis	Slackia piriformis
ASV231	0.0764	0.23	2.66	6.33	Bacteria	Firmicutes	Clostridia	Clostridiales	Lachnospiraceae			Lachnospiraceae
ASV616	0.00329	0.0185	2.55	5.87	Bacteria	Firmicutes	Clostridia	Clostridiales	Ruminococcaceae	Sporobacter		Sporobacter
ASV451	0.0319	0.122	2.54	5.8	Bacteria	Firmicutes	Clostridia	Clostridiales	Ruminococcaceae			Ruminococcaceae
ASV193	0.0454	0.158	2.46	5.5	Bacteria	Firmicutes	Clostridia	Clostridiales	Lachnospiraceae	Hungatella		Hungatella
ASV356	0.0394	0.142	2.45	5.46	Bacteria	Firmicutes	Clostridia	Clostridiales	Lachnospiraceae	Blautia		Blautia
ASV58	0.0267	0.104	2.39	5.26	Bacteria	Bacteroidetes	Bacteroidia	Bacteroidales	Bacteroidaceae	Bacteroides		Bacteroides
ASV489	0.101	0.281	2.39	5.25	Bacteria	Firmicutes	Clostridia	Clostridiales				Clostridiales
ASV564	0.00342	0.0186	2.36	5.13	Bacteria	Firmicutes	Clostridia	Clostridiales	Ruminococcaceae	Sporobacter		Sporobacter
ASV763	0.0487	0.163	2.35	5.09	Bacteria	Firmicutes	Erysipelotrichia	Erysipelotrichales	Erysipelotrichaceae			Erysipelotrichaceae
ASV484	0.0418	0.15	2.31	4.97	Bacteria	Firmicutes	Clostridia	Clostridiales	Lachnospiraceae			Lachnospiraceae
ASV156	0.0203	0.0841	2.24	4.74	Bacteria	Firmicutes	Clostridia	Clostridiales	Lachnospiraceae			Lachnospiraceae
ASV384	0.0934	0.265	2.17	4.5	Bacteria	Firmicutes	Clostridia	Clostridiales	Lachnospiraceae			Lachnospiraceae
ASV75	0.128	0.335	2.15	4.44	Bacteria	Firmicutes	Erysipelotrichia	Erysipelotrichales	Erysipelotrichaceae			Erysipelotrichaceae
ASV125	0.16	0.391	2.14	4.41	Bacteria	Proteobacteria	Gammaproteobacteria	Enterobacteriales	Enterobacteriaceae			Enterobacteriaceae
ASV598	0.0831	0.246	2.14	4.4	Bacteria	Firmicutes	Clostridia	Clostridiales	Lachnospiraceae			Lachnospiraceae
ASV113	0.0429	0.152	2.13	4.39	Bacteria	Firmicutes	Clostridia	Clostridiales	Ruminococcaceae	Oscillibacter		Oscillibacter
ASV421	0.0434	0.153	2.13	4.38	Bacteria	Firmicutes	Clostridia	Clostridiales	Lachnospiraceae	Clostridium_XlVa		Clostridium_XlVa
ASV239	0.037	0.137	2.11	4.3	Bacteria	Firmicutes	Clostridia	Clostridiales	Ruminococcaceae	Clostridium_IV	leptum	Clostridium_IV leptum
ASV566	0.0636	0.197	2.09	4.26	Bacteria	Firmicutes	Clostridia	Clostridiales	Lachnospiraceae	Blautia	hydrogenotrophica	Blautia hydrogenotrophica
ASV692	0.0924	0.264	2.09	4.26	Bacteria	Bacteroidetes	Bacteroidia	Bacteroidales	Porphyromonadaceae	Barnesiella		Barnesiella
ASV111	0.0644	0.198	2.06	4.18	Bacteria	Firmicutes	Clostridia	Clostridiales	Lachnospiraceae	Fusicatenibacter		Fusicatenibacter
ASV456	0.0874	0.255	2.06	4.18	Bacteria	Firmicutes	Clostridia	Clostridiales	Lachnospiraceae	Blautia		Blautia
ASV661	0.0999	0.281	1.98	3.96	Bacteria	Firmicutes						Firmicutes
ASV396	0.139	0.358	1.97	3.93	Bacteria	Bacteroidetes	Bacteroidia	Bacteroidales	Prevotellaceae	Paraprevotella		Paraprevotella
ASV259	0.205	0.448	1.94	3.85	Bacteria	Firmicutes	Clostridia	Clostridiales	Ruminococcaceae	Ruminococcus		Ruminococcus
ASV268	0.211	0.453	1.94	3.85	Bacteria	Firmicutes	Clostridia	Clostridiales	Ruminococcaceae	Ruminococcus		Ruminococcus
ASV57	0.153	0.379	1.89	3.71	Bacteria	Firmicutes	Clostridia	Clostridiales	Lachnospiraceae	Ruminococcus2		Ruminococcus2
ASV727	0.117	0.312	1.89	3.7	Bacteria	Firmicutes	Clostridia	Clostridiales				Clostridiales
ASV447	0.08	0.24	1.86	3.64	Bacteria	Firmicutes	Clostridia	Clostridiales	Lachnospiraceae	Blautia		Blautia
ASV217	0.218	0.463	1.86	3.62	Bacteria	Firmicutes	Erysipelotrichia	Erysipelotrichales	Erysipelotrichaceae	Clostridium_XVIII		Clostridium_XVIII
ASV323	0.201	0.442	1.81	3.5	Bacteria	Firmicutes	Clostridia	Clostridiales				Clostridiales
ASV76	0.159	0.39	1.79	3.47	Bacteria	Firmicutes	Bacilli	Lactobacillales	Enterococcaceae	Enterococcus		Enterococcus
ASV656	0.145	0.366	1.78	3.44	Bacteria	Firmicutes	Clostridia	Clostridiales				Clostridiales
ASV124	0.139	0.358	1.76	3.39	Bacteria	Firmicutes	Clostridia	Clostridiales	Lachnospiraceae			Lachnospiraceae
ASV776	0.108	0.293	1.74	3.34	Bacteria	Bacteroidetes	Bacteroidia	Bacteroidales	Bacteroidaceae	Bacteroides		Bacteroides
ASV33	0.152	0.378	1.72	3.29	Bacteria	Bacteroidetes	Bacteroidia	Bacteroidales	Bacteroidaceae	Bacteroides	uniformis	Bacteroides uniformis
ASV414	0.179	0.422	1.72	3.29	Bacteria	Proteobacteria						Proteobacteria
ASV714	0.149	0.374	1.68	3.2	Bacteria	Firmicutes	Clostridia	Clostridiales	Defluviitaleaceae	Defluviitalea		Defluviitalea
ASV284	0.298	0.57	1.62	3.07	Bacteria	Firmicutes	Clostridia	Clostridiales				Clostridiales
ASV562	0.102	0.283	1.61	3.06	Bacteria	Firmicutes	Clostridia	Clostridiales	Lachnospiraceae	Blautia		Blautia
ASV289	0.193	0.438	1.61	3.05	Bacteria	Firmicutes	Negativicutes	Selenomonadales	Veillonellaceae	Veillonella		Veillonella
ASV423	0.163	0.394	1.6	3.04	Bacteria	Bacteroidetes	Bacteroidia	Bacteroidales	Bacteroidaceae	Bacteroides		Bacteroides
ASV85	0.353	0.646	1.61	3.04	Bacteria	Firmicutes	Erysipelotrichia	Erysipelotrichales	Erysipelotrichaceae	Holdemanella		Holdemanella
ASV404	0.177	0.421	1.57	2.98	Bacteria	Firmicutes	Clostridia	Clostridiales	Lachnospiraceae			Lachnospiraceae
ASV22	0.0885	0.257	1.57	2.97	Bacteria	Firmicutes	Bacilli	Lactobacillales	Streptococcaceae	Streptococcus		Streptococcus
ASV478	0.173	0.413	1.55	2.93	Bacteria	Firmicutes	Erysipelotrichia	Erysipelotrichales	Erysipelotrichaceae	Holdemania	filiformis	Holdemania filiformis
ASV213	0.199	0.441	1.55	2.93	Bacteria	Firmicutes	Negativicutes	Selenomonadales	Veillonellaceae	Veillonella		Veillonella
ASV232	0.243	0.501	1.55	2.92	Bacteria	Firmicutes	Clostridia	Clostridiales	Ruminococcaceae	Clostridium_III		Clostridium_III
ASV208	0.145	0.366	1.54	2.91	Bacteria	Actinobacteria	Actinobacteria	Coriobacteriales	Coriobacteriaceae	Gordonibacter		Gordonibacter
ASV264	0.207	0.449	1.52	2.87	Bacteria	Firmicutes	Bacilli	Lactobacillales	Streptococcaceae	Streptococcus		Streptococcus
ASV102	0.369	0.66	1.52	2.87	Bacteria	Firmicutes	Negativicutes	Selenomonadales	Acidaminococcaceae	Succiniclasticum		Succiniclasticum
ASV506	0.241	0.5	1.52	2.86	Bacteria	Firmicutes	Clostridia					Clostridia
ASV41	0.362	0.655	1.52	2.86	Bacteria	Firmicutes	Clostridia	Clostridiales	Ruminococcaceae	Ruminococcus		Ruminococcus
ASV218	0.0491	0.163	1.51	2.85	Bacteria	Firmicutes	Clostridia	Clostridiales	Ruminococcaceae			Ruminococcaceae
ASV36	0.186	0.43	1.51	2.85	Bacteria	Firmicutes	Clostridia	Clostridiales	Ruminococcaceae	Clostridium_IV		Clostridium_IV
ASV410	0.211	0.453	1.48	2.79	Bacteria	Firmicutes	Clostridia	Clostridiales	Lachnospiraceae	Clostridium_XlVa		Clostridium_XlVa
ASV345	0.195	0.438	1.46	2.76	Bacteria	Firmicutes	Clostridia	Clostridiales	Lachnospiraceae			Lachnospiraceae
ASV469	0.269	0.53	1.46	2.75	Bacteria	Firmicutes	Clostridia	Clostridiales	Clostridiaceae_1	Clostridium_sensu_stricto		Clostridium_sensu_stricto
ASV415	0.213	0.453	1.42	2.67	Bacteria	Actinobacteria	Actinobacteria	Actinomycetales	Actinomycetaceae	Actinomyces	turicensis	Actinomyces turicensis
ASV291	0.405	0.681	1.32	2.5	Bacteria	Actinobacteria	Actinobacteria	Coriobacteriales	Coriobacteriaceae	Adlercreutzia		Adlercreutzia
ASV190	0.213	0.453	1.32	2.49	Bacteria	Firmicutes	Clostridia	Clostridiales	Lachnospiraceae			Lachnospiraceae
ASV229	0.295	0.566	1.31	2.48	Bacteria	Firmicutes	Clostridia	Clostridiales	Lachnospiraceae	Eisenbergiella		Eisenbergiella
ASV655	0.287	0.557	1.26	2.4	Bacteria	Bacteroidetes	Bacteroidia	Bacteroidales	Porphyromonadaceae	Butyricimonas	virosa	Butyricimonas virosa
ASV230	0.388	0.674	1.26	2.39	Bacteria	Firmicutes	Clostridia	Clostridiales	Ruminococcaceae	Faecalibacterium		Faecalibacterium
ASV27	0.198	0.439	1.24	2.37	Bacteria	Firmicutes	Clostridia	Clostridiales	Lachnospiraceae	Dorea	longicatena	Dorea longicatena
ASV476	0.221	0.468	1.25	2.37	Bacteria	Firmicutes	Clostridia	Clostridiales	Ruminococcaceae			Ruminococcaceae
ASV66	0.412	0.682	1.23	2.35	Bacteria	Firmicutes	Clostridia	Clostridiales	Lachnospiraceae	Coprococcus		Coprococcus
ASV42	0.287	0.557	1.23	2.34	Bacteria	Firmicutes	Clostridia	Clostridiales	Lachnospiraceae	Ruminococcus2		Ruminococcus2
ASV198	0.322	0.608	1.22	2.33	Bacteria	Actinobacteria	Actinobacteria	Coriobacteriales	Coriobacteriaceae	Eggerthella	lenta	Eggerthella lenta
ASV47	0.195	0.438	1.21	2.31	Bacteria	Firmicutes	Clostridia	Clostridiales	Lachnospiraceae			Lachnospiraceae
ASV321	0.414	0.682	1.18	2.27	Bacteria	Firmicutes	Clostridia	Clostridiales	Ruminococcaceae	Ruminococcus		Ruminococcus
ASV592	0.308	0.583	1.17	2.25	Bacteria	Firmicutes	Clostridia	Clostridiales	Lachnospiraceae	Eisenbergiella		Eisenbergiella
ASV13	0.499	0.747	1.17	2.25	Bacteria	Verrucomicrobia	Verrucomicrobiae	Verrucomicrobiales	Verrucomicrobiaceae	Akkermansia		Akkermansia
ASV366	0.368	0.66	1.16	2.24	Bacteria	Firmicutes	Clostridia	Clostridiales	Lachnospiraceae	Clostridium_XlVb		Clostridium_XlVb
ASV322	0.264	0.53	1.15	2.21	Bacteria	Firmicutes	Clostridia	Clostridiales	Ruminococcaceae	Oscillibacter		Oscillibacter
ASV485	0.274	0.536	1.15	2.21	Bacteria	Firmicutes	Clostridia	Clostridiales	Lachnospiraceae	Lactonifactor	longoviformis	Lactonifactor longoviformis
ASV170	0.399	0.675	1.12	2.18	Bacteria	Bacteroidetes	Bacteroidia	Bacteroidales	Rikenellaceae	Alistipes	marseilloanorexicus	Alistipes marseilloanorexicus
ASV14	0.393	0.674	1.11	2.16	Bacteria	Actinobacteria	Actinobacteria	Bifidobacteriales	Bifidobacteriaceae	Bifidobacterium	bifidum	Bifidobacterium bifidum
ASV473	0.245	0.504	1.09	2.13	Bacteria	Firmicutes	Clostridia	Clostridiales	Ruminococcaceae	Butyricicoccus		Butyricicoccus
ASV167	0.192	0.437	1.05	2.07	Bacteria	Firmicutes	Clostridia	Clostridiales	Ruminococcaceae	Clostridium_IV		Clostridium_IV
ASV148	0.253	0.516	1.05	2.07	Bacteria	Firmicutes	Bacilli	Lactobacillales	Streptococcaceae	Streptococcus		Streptococcus
ASV380	0.409	0.681	1.04	2.06	Bacteria	Bacteroidetes	Bacteroidia	Bacteroidales	Porphyromonadaceae	Parabacteroides	distasonis	Parabacteroides distasonis
ASV560	0.345	0.635	1.04	2.05	Bacteria	Firmicutes	Clostridia	Clostridiales	Ruminococcaceae	Faecalibacterium		Faecalibacterium
ASV258	0.359	0.651	0.992	1.99	Bacteria	Firmicutes	Clostridia	Clostridiales	Lachnospiraceae	Clostridium_XlVa		Clostridium_XlVa
ASV292	0.398	0.675	0.993	1.99	Bacteria	Firmicutes	Clostridia	Clostridiales	Lachnospiraceae	Clostridium_XlVa		Clostridium_XlVa
ASV467	0.468	0.724	0.989	1.98	Bacteria	Bacteroidetes	Bacteroidia	Bacteroidales	Bacteroidaceae	Bacteroides		Bacteroides
ASV192	0.378	0.672	0.977	1.97	Bacteria	Firmicutes	Clostridia	Clostridiales	Ruminococcaceae	Butyricicoccus		Butyricicoccus
ASV306	0.382	0.674	0.956	1.94	Bacteria	Firmicutes	Clostridia	Clostridiales	Clostridiales_Incertae_Sedis_XIII			Clostridiales_Incertae_Sedis_XIII
ASV310	0.397	0.675	0.951	1.93	Bacteria	Firmicutes	Clostridia	Clostridiales	Lachnospiraceae	Clostridium_XlVa		Clostridium_XlVa
ASV710	0.394	0.674	0.924	1.9	Bacteria	Firmicutes	Clostridia	Clostridiales	Lachnospiraceae			Lachnospiraceae
ASV10	0.418	0.685	0.916	1.89	Bacteria	Firmicutes	Clostridia	Clostridiales	Ruminococcaceae	Ruminococcus	bromii	Ruminococcus bromii
ASV459	0.374	0.667	0.912	1.88	Bacteria	Actinobacteria	Actinobacteria	Coriobacteriales	Coriobacteriaceae	Parvibacter		Parvibacter
ASV203	0.414	0.682	0.901	1.87	Bacteria	Firmicutes	Clostridia	Clostridiales	Lachnospiraceae			Lachnospiraceae
ASV791	0.425	0.686	0.895	1.86	Bacteria	Bacteroidetes	Bacteroidia	Bacteroidales	Porphyromonadaceae	Odoribacter		Odoribacter
ASV353	0.438	0.698	0.877	1.84	Bacteria	Firmicutes	Clostridia	Clostridiales	Ruminococcaceae	Intestinimonas	butyriciproducens	Intestinimonas butyriciproducens
ASV77	0.489	0.742	0.878	1.84	Bacteria	Firmicutes	Clostridia	Clostridiales	Lachnospiraceae	Blautia		Blautia
ASV502	0.434	0.694	0.867	1.82	Bacteria	Bacteroidetes	Bacteroidia	Bacteroidales	Bacteroidaceae	Bacteroides		Bacteroides
ASV555	0.479	0.733	0.861	1.82	Bacteria	Firmicutes	Clostridia	Clostridiales				Clostridiales
ASV101	0.426	0.686	0.852	1.8	Bacteria	Firmicutes	Clostridia	Clostridiales	Lachnospiraceae	Roseburia	inulinivorans	Roseburia inulinivorans
ASV43	0.448	0.707	0.84	1.79	Bacteria	Firmicutes	Clostridia	Clostridiales	Lachnospiraceae	Blautia	obeum	Blautia obeum
ASV267	0.531	0.78	0.837	1.79	Bacteria	Firmicutes	Clostridia	Clostridiales	Ruminococcaceae	Sporobacter		Sporobacter
ASV238	0.581	0.822	0.837	1.79	Bacteria	Actinobacteria	Actinobacteria	Coriobacteriales	Coriobacteriaceae	Collinsella		Collinsella
ASV141	0.43	0.69	0.831	1.78	Bacteria	Firmicutes	Clostridia	Clostridiales				Clostridiales
ASV296	0.498	0.747	0.828	1.78	Bacteria	Firmicutes	Clostridia	Clostridiales	Lachnospiraceae			Lachnospiraceae
ASV595	0.409	0.681	0.819	1.76	Bacteria	Bacteroidetes	Bacteroidia	Bacteroidales	Porphyromonadaceae	Odoribacter		Odoribacter
ASV52	0.484	0.739	0.814	1.76	Bacteria	Bacteroidetes	Bacteroidia	Bacteroidales	Bacteroidaceae	Bacteroides	uniformis	Bacteroides uniformis
ASV70	0.332	0.623	0.806	1.75	Bacteria	Actinobacteria	Actinobacteria	Coriobacteriales	Coriobacteriaceae	Eggerthella	lenta	Eggerthella lenta
ASV153	0.475	0.729	0.809	1.75	Bacteria	Firmicutes	Clostridia	Clostridiales	Lachnospiraceae	Fusicatenibacter		Fusicatenibacter
ASV687	0.463	0.724	0.798	1.74	Bacteria	Firmicutes	Clostridia	Clostridiales	Lachnospiraceae	Blautia	glucerasea	Blautia glucerasea
ASV184	0.529	0.779	0.777	1.71	Bacteria	Firmicutes	Clostridia	Clostridiales	Lachnospiraceae	Blautia		Blautia
ASV74	0.494	0.747	0.765	1.7	Bacteria	Bacteroidetes	Bacteroidia	Bacteroidales	Bacteroidaceae	Bacteroides	ovatus	Bacteroides ovatus
ASV161	0.469	0.724	0.749	1.68	Bacteria	Firmicutes	Clostridia	Clostridiales	Lachnospiraceae	Clostridium_XlVa	scindens	Clostridium_XlVa scindens
ASV139	0.624	0.846	0.751	1.68	Bacteria	Firmicutes	Clostridia	Clostridiales	Ruminococcaceae	Clostridium_IV		Clostridium_IV
ASV589	0.497	0.747	0.737	1.67	Bacteria	Bacteroidetes	Bacteroidia	Bacteroidales	Bacteroidaceae	Bacteroides		Bacteroides
ASV142	0.584	0.822	0.71	1.64	Bacteria	Firmicutes	Clostridia	Clostridiales	Lachnospiraceae	Clostridium_XlVa		Clostridium_XlVa
ASV128	0.555	0.804	0.706	1.63	Bacteria	Firmicutes	Clostridia	Clostridiales	Lachnospiraceae			Lachnospiraceae
ASV733	0.508	0.757	0.695	1.62	Bacteria	Actinobacteria	Actinobacteria	Actinomycetales	Corynebacteriaceae	Corynebacterium		Corynebacterium
ASV273	0.55	0.799	0.693	1.62	Bacteria	Firmicutes	Clostridia	Clostridiales	Lachnospiraceae	Roseburia		Roseburia
ASV508	0.583	0.822	0.658	1.58	Bacteria	Firmicutes	Clostridia	Clostridiales	Ruminococcaceae	Sporobacter		Sporobacter
ASV68	0.41	0.681	0.649	1.57	Bacteria	Firmicutes	Clostridia	Clostridiales	Ruminococcaceae	Intestinimonas		Intestinimonas
ASV11	0.466	0.724	0.641	1.56	Bacteria	Firmicutes	Erysipelotrichia	Erysipelotrichales	Erysipelotrichaceae	Clostridium_XVIII		Clostridium_XVIII
ASV109	0.563	0.812	0.643	1.56	Bacteria	Bacteroidetes	Bacteroidia	Bacteroidales	Rikenellaceae	Alistipes	finegoldii	Alistipes finegoldii
ASV387	0.582	0.822	0.643	1.56	Bacteria	Firmicutes	Clostridia	Clostridiales	Ruminococcaceae			Ruminococcaceae
ASV32	0.599	0.833	0.643	1.56	Bacteria	Bacteroidetes	Bacteroidia	Bacteroidales	Bacteroidaceae	Bacteroides		Bacteroides
ASV363	0.605	0.834	0.621	1.54	Bacteria	Firmicutes	Clostridia	Clostridiales	Lachnospiraceae	Clostridium_XlVa		Clostridium_XlVa
ASV245	0.677	0.892	0.621	1.54	Bacteria	Bacteroidetes	Bacteroidia	Bacteroidales	Bacteroidaceae	Bacteroides	intestinalis	Bacteroides intestinalis
ASV99	0.606	0.834	0.613	1.53	Bacteria	Firmicutes	Erysipelotrichia	Erysipelotrichales	Erysipelotrichaceae	Clostridium_XVIII	saccharogumia	Clostridium_XVIII saccharogumia
ASV185	0.613	0.84	0.605	1.52	Bacteria	Firmicutes	Clostridia	Clostridiales	Lachnospiraceae	Eisenbergiella	tayi	Eisenbergiella tayi
ASV580	0.621	0.845	0.582	1.5	Bacteria	Firmicutes	Clostridia	Clostridiales				Clostridiales
ASV19	0.394	0.674	0.559	1.47	Bacteria	Firmicutes	Clostridia	Clostridiales	Lachnospiraceae	Anaerostipes	hadrus	Anaerostipes hadrus
ASV309	0.641	0.861	0.554	1.47	Bacteria	Firmicutes	Clostridia	Clostridiales	Lachnospiraceae			Lachnospiraceae
ASV398	0.641	0.861	0.551	1.47	Bacteria	Bacteroidetes	Bacteroidia	Bacteroidales	Bacteroidaceae	Bacteroides		Bacteroides
ASV399	0.649	0.865	0.555	1.47	Bacteria	Firmicutes	Clostridia	Clostridiales	Lachnospiraceae	Clostridium_XlVa		Clostridium_XlVa
ASV6	0.502	0.75	0.548	1.46	Bacteria	Firmicutes	Clostridia	Clostridiales	Ruminococcaceae	Faecalibacterium	prausnitzii	Faecalibacterium prausnitzii
ASV49	0.614	0.84	0.545	1.46	Bacteria	Firmicutes	Clostridia	Clostridiales	Lachnospiraceae	Roseburia	faecis	Roseburia faecis
ASV104	0.585	0.822	0.537	1.45	Bacteria	Firmicutes	Clostridia	Clostridiales	Lachnospiraceae			Lachnospiraceae
ASV350	0.687	0.894	0.533	1.45	Bacteria	Proteobacteria	Betaproteobacteria	Burkholderiales	Sutterellaceae	Sutterella	stercoricanis	Sutterella stercoricanis
ASV115	0.721	0.911	0.54	1.45	Bacteria	Firmicutes	Erysipelotrichia	Erysipelotrichales	Erysipelotrichaceae	Clostridium_XVIII	spiroforme	Clostridium_XVIII spiroforme
ASV212	0.619	0.843	0.523	1.44	Bacteria	Firmicutes	Clostridia	Clostridiales	Lachnospiraceae	Roseburia	hominis	Roseburia hominis
ASV734	0.672	0.889	0.514	1.43	Bacteria	Firmicutes	Clostridia	Clostridiales	Lachnospiraceae			Lachnospiraceae
ASV617	0.635	0.859	0.491	1.41	Bacteria	Firmicutes	Clostridia	Clostridiales	Lachnospiraceae			Lachnospiraceae
ASV759	0.68	0.892	0.495	1.41	Bacteria	Firmicutes	Clostridia	Clostridiales	Lachnospiraceae			Lachnospiraceae
ASV48	0.712	0.907	0.493	1.41	Bacteria	Firmicutes	Clostridia	Clostridiales	Lachnospiraceae	Roseburia	intestinalis	Roseburia intestinalis
ASV568	0.692	0.895	0.472	1.39	Bacteria	Firmicutes	Clostridia	Clostridiales	Lachnospiraceae			Lachnospiraceae
ASV63	0.713	0.907	0.474	1.39	Bacteria	Firmicutes	Clostridia	Clostridiales	Ruminococcaceae	Ruminococcus	bicirculans	Ruminococcus bicirculans
ASV570	0.683	0.893	0.452	1.37	Bacteria	Actinobacteria	Actinobacteria	Coriobacteriales	Coriobacteriaceae	Gordonibacter		Gordonibacter
ASV511	0.681	0.892	0.445	1.36	Bacteria	Firmicutes	Clostridia	Clostridiales	Ruminococcaceae	Pseudoflavonifractor		Pseudoflavonifractor
ASV60	0.603	0.833	0.429	1.35	Bacteria	Firmicutes	Clostridia	Clostridiales	Lachnospiraceae			Lachnospiraceae
ASV46	0.539	0.788	0.424	1.34	Bacteria	Firmicutes	Clostridia	Clostridiales	Lachnospiraceae	Dorea	formicigenerans	Dorea formicigenerans
ASV168	0.706	0.905	0.41	1.33	Bacteria	Firmicutes	Clostridia	Clostridiales	Lachnospiraceae	Clostridium_XlVa		Clostridium_XlVa
ASV61	0.75	0.931	0.397	1.32	Bacteria	Bacteroidetes	Bacteroidia	Bacteroidales	Porphyromonadaceae	Parabacteroides	merdae	Parabacteroides merdae
ASV23	0.762	0.932	0.405	1.32	Bacteria	Firmicutes	Negativicutes	Selenomonadales	Veillonellaceae	Dialister	invisus	Dialister invisus
ASV505	0.693	0.895	0.391	1.31	Bacteria	Firmicutes	Clostridia	Clostridiales	Ruminococcaceae	Anaerotruncus	colihominis	Anaerotruncus colihominis
ASV188	0.737	0.924	0.384	1.31	Bacteria	Bacteroidetes	Bacteroidia	Bacteroidales	Porphyromonadaceae	Odoribacter	splanchnicus	Odoribacter splanchnicus
ASV389	0.77	0.932	0.391	1.31	Bacteria							Bacteria
ASV653	0.86	0.954	0.392	1.31	Bacteria	Firmicutes	Clostridia	Clostridiales	Lachnospiraceae	Dorea		Dorea
ASV337	0.741	0.924	0.363	1.29	Bacteria	Firmicutes	Clostridia	Clostridiales	Ruminococcaceae	Gemmiger		Gemmiger
ASV150	0.781	0.932	0.368	1.29	Bacteria	Firmicutes	Clostridia	Clostridiales	Lachnospiraceae			Lachnospiraceae
ASV17	0.741	0.924	0.362	1.28	Bacteria	Firmicutes	Clostridia	Clostridiales	Lachnospiraceae	Roseburia		Roseburia
ASV72	0.769	0.932	0.347	1.27	Bacteria	Firmicutes	Clostridia	Clostridiales				Clostridiales
ASV519	0.758	0.932	0.339	1.26	Bacteria	Firmicutes	Clostridia	Clostridiales	Ruminococcaceae	Faecalibacterium		Faecalibacterium
ASV468	0.778	0.932	0.329	1.26	Bacteria	Firmicutes	Clostridia	Clostridiales				Clostridiales
ASV557	0.794	0.933	0.319	1.25	Bacteria	Firmicutes	Clostridia	Clostridiales	Lachnospiraceae	Roseburia		Roseburia
ASV307	0.796	0.933	0.318	1.25	Bacteria	Firmicutes	Clostridia	Clostridiales	Lachnospiraceae	Blautia		Blautia
ASV219	0.829	0.95	0.294	1.23	Bacteria	Firmicutes						Firmicutes
ASV269	0.786	0.932	0.29	1.22	Bacteria	Firmicutes	Clostridia	Clostridiales	Lachnospiraceae	Clostridium_XlVa	symbiosum	Clostridium_XlVa symbiosum
ASV28	0.835	0.95	0.292	1.22	Bacteria	Bacteroidetes	Bacteroidia	Bacteroidales	Bacteroidaceae	Bacteroides	dorei	Bacteroides dorei
ASV103	0.839	0.95	0.286	1.22	Bacteria	Firmicutes	Clostridia	Clostridiales				Clostridiales
ASV494	0.846	0.951	0.273	1.21	Bacteria	Firmicutes	Clostridia	Clostridiales				Clostridiales
ASV135	0.772	0.932	0.265	1.2	Bacteria	Firmicutes	Clostridia	Clostridiales	Ruminococcaceae	Flavonifractor	plautii	Flavonifractor plautii
ASV251	0.833	0.95	0.246	1.19	Bacteria	Firmicutes	Clostridia	Clostridiales	Lachnospiraceae	Clostridium_XlVa	glycyrrhizinilyticum	Clostridium_XlVa glycyrrhizinilyticum
ASV583	0.83	0.95	0.243	1.18	Bacteria	Firmicutes	Clostridia	Clostridiales	Lachnospiraceae	Anaerosporobacter		Anaerosporobacter
ASV283	0.838	0.95	0.242	1.18	Bacteria	Firmicutes	Clostridia	Clostridiales	Lachnospiraceae			Lachnospiraceae
ASV314	0.84	0.95	0.229	1.17	Bacteria	Actinobacteria	Actinobacteria	Bifidobacteriales	Bifidobacteriaceae	Bifidobacterium		Bifidobacterium
ASV400	0.834	0.95	0.223	1.17	Bacteria	Actinobacteria	Actinobacteria	Bifidobacteriales	Bifidobacteriaceae	Bifidobacterium		Bifidobacterium
ASV340	0.808	0.942	0.208	1.16	Bacteria	Firmicutes	Clostridia	Clostridiales	Lachnospiraceae	Clostridium_XlVa		Clostridium_XlVa
ASV155	0.824	0.95	0.201	1.15	Bacteria	Actinobacteria	Actinobacteria	Coriobacteriales	Coriobacteriaceae	Adlercreutzia		Adlercreutzia
ASV59	0.878	0.965	0.191	1.14	Bacteria	Firmicutes	Clostridia	Clostridiales	Lachnospiraceae	Ruminococcus2		Ruminococcus2
ASV303	0.899	0.97	0.187	1.14	Bacteria	Firmicutes	Clostridia	Clostridiales	Lachnospiraceae			Lachnospiraceae
ASV2	0.787	0.932	0.177	1.13	Bacteria	Firmicutes	Clostridia	Clostridiales	Lachnospiraceae	Blautia		Blautia
ASV110	0.846	0.951	0.181	1.13	Bacteria	Actinobacteria	Actinobacteria	Actinomycetales	Actinomycetaceae	Actinomyces	odontolyticus	Actinomyces odontolyticus
ASV339	0.853	0.952	0.172	1.13	Bacteria	Firmicutes	Clostridia	Clostridiales	Lachnospiraceae	Clostridium_XlVa		Clostridium_XlVa
ASV639	0.87	0.96	0.168	1.12	Bacteria	Firmicutes	Clostridia	Clostridiales	Lachnospiraceae	Clostridium_XlVa		Clostridium_XlVa
ASV163	0.888	0.968	0.165	1.12	Bacteria	Firmicutes	Clostridia	Clostridiales	Ruminococcaceae	Sporobacter		Sporobacter
ASV255	0.898	0.97	0.149	1.11	Bacteria	Firmicutes	Erysipelotrichia	Erysipelotrichales	Erysipelotrichaceae	Clostridium_XVIII		Clostridium_XVIII
ASV235	0.894	0.97	0.145	1.11	Bacteria	Firmicutes	Clostridia	Clostridiales	Lachnospiraceae	Anaerostipes	caccae	Anaerostipes caccae
ASV97	0.9	0.97	0.127	1.09	Bacteria	Firmicutes	Clostridia	Clostridiales	Ruminococcaceae	Butyricicoccus		Butyricicoccus
ASV535	0.921	0.982	0.107	1.08	Bacteria	Firmicutes	Clostridia	Clostridiales	Lachnospiraceae			Lachnospiraceae
ASV429	0.927	0.985	0.0962	1.07	Bacteria							Bacteria
ASV513	0.936	0.99	0.0918	1.07	Bacteria	Bacteroidetes	Bacteroidia	Bacteroidales	Bacteroidaceae	Anaerorhabdus		Anaerorhabdus
ASV533	0.94	0.99	0.0894	1.06	Bacteria	Firmicutes	Clostridia	Clostridiales	Lachnospiraceae	Roseburia		Roseburia
ASV4	0.951	0.99	0.0861	1.06	Bacteria	Verrucomicrobia	Verrucomicrobiae	Verrucomicrobiales	Verrucomicrobiaceae	Akkermansia	muciniphila	Akkermansia muciniphila
ASV18	0.943	0.99	0.0639	1.05	Bacteria	Firmicutes	Clostridia	Clostridiales	Lachnospiraceae	Blautia		Blautia
ASV408	0.956	0.99	0.0605	1.04	Bacteria	Firmicutes	Clostridia	Clostridiales	Clostridiales_Incertae_Sedis_XIII	Mogibacterium		Mogibacterium
ASV7	0.952	0.99	0.0602	1.04	Bacteria	Firmicutes	Clostridia	Clostridiales	Lachnospiraceae			Lachnospiraceae
ASV8	0.957	0.99	0.0445	1.03	Bacteria	Firmicutes	Clostridia	Clostridiales	Ruminococcaceae	Faecalibacterium	prausnitzii	Faecalibacterium prausnitzii
ASV249	0.973	0.993	0.0492	1.03	Bacteria	Firmicutes	Clostridia	Clostridiales				Clostridiales
ASV762	0.97	0.993	0.0486	1.03	Bacteria	Firmicutes	Clostridia	Clostridiales	Lachnospiraceae			Lachnospiraceae
ASV121	0.966	0.993	0.047	1.03	Bacteria	Firmicutes	Clostridia	Clostridiales	Lachnospiraceae			Lachnospiraceae
ASV227	0.979	0.994	0.0328	1.02	Bacteria	Firmicutes	Clostridia	Clostridiales	Lachnospiraceae	Blautia		Blautia
ASV437	0.98	0.994	0.0267	1.02	Bacteria	Firmicutes	Clostridia	Clostridiales	Lachnospiraceae	Clostridium_XlVa		Clostridium_XlVa
ASV151	0.98	0.994	0.0257	1.02	Bacteria	Firmicutes	Clostridia	Clostridiales	Lachnospiraceae	Clostridium_XlVa		Clostridium_XlVa
ASV769	0.989	0.995	0.014	1.01	Bacteria	Firmicutes	Clostridia	Clostridiales	Lachnospiraceae			Lachnospiraceae
ASV34	0.988	0.995	0.0118	1.01	Bacteria	Firmicutes	Clostridia	Clostridiales	Lachnospiraceae	Blautia	faecis	Blautia faecis
ASV93	1	1	0	0	Bacteria	Firmicutes	Clostridia	Clostridiales				Clostridiales
ASV331	1	1	0	0	Bacteria	Bacteroidetes	Flavobacteriia	Flavobacteriales	Flavobacteriaceae	Elizabethkingia		Elizabethkingia
ASV626	1	1	0	0	Bacteria	Proteobacteria	Gammaproteobacteria	Pseudomonadales	Pseudomonadaceae	Pseudomonas		Pseudomonas
ASV112	0.981	0.994	-0.0338	-1.02	Bacteria	Firmicutes	Clostridia	Clostridiales	Lachnospiraceae	Coprococcus	eutactus	Coprococcus eutactus
ASV209	0.988	0.995	-0.0219	-1.02	Bacteria	Firmicutes	Clostridia	Clostridiales	Lachnospiraceae			Lachnospiraceae
ASV86	0.985	0.995	-0.0228	-1.02	Bacteria	Firmicutes	Clostridia	Clostridiales	Lachnospiraceae			Lachnospiraceae
ASV3	0.969	0.993	-0.0417	-1.03	Bacteria	Actinobacteria	Actinobacteria	Bifidobacteriales	Bifidobacteriaceae	Bifidobacterium		Bifidobacterium
ASV488	0.972	0.993	-0.042	-1.03	Bacteria							Bacteria
ASV554	0.952	0.99	-0.0615	-1.04	Bacteria	Firmicutes	Clostridia	Clostridiales	Lachnospiraceae			Lachnospiraceae
ASV521	0.964	0.993	-0.0521	-1.04	Bacteria	Firmicutes	Clostridia	Clostridiales	Lachnospiraceae			Lachnospiraceae
ASV443	0.947	0.99	-0.0688	-1.05	Bacteria	Firmicutes	Clostridia	Clostridiales	Ruminococcaceae	Oscillibacter		Oscillibacter
ASV354	0.962	0.993	-0.066	-1.05	Bacteria	Firmicutes	Clostridia	Clostridiales	Lachnospiraceae			Lachnospiraceae
ASV358	0.952	0.99	-0.0822	-1.06	Bacteria	Firmicutes	Clostridia	Clostridiales	Ruminococcaceae	Faecalibacterium		Faecalibacterium
ASV64	0.926	0.985	-0.0915	-1.07	Bacteria	Firmicutes	Clostridia	Clostridiales	Ruminococcaceae	Sporobacter		Sporobacter
ASV416	0.942	0.99	-0.0916	-1.07	Bacteria	Firmicutes	Clostridia	Clostridiales	Lachnospiraceae	Roseburia		Roseburia
ASV391	0.935	0.99	-0.0921	-1.07	Bacteria	Firmicutes	Erysipelotrichia	Erysipelotrichales	Erysipelotrichaceae			Erysipelotrichaceae
ASV186	0.944	0.99	-0.0956	-1.07	Bacteria	Firmicutes	Clostridia	Clostridiales	Lachnospiraceae	Dorea		Dorea
ASV71	0.91	0.978	-0.112	-1.08	Bacteria	Firmicutes	Clostridia	Clostridiales	Lachnospiraceae	Clostridium_XlVa		Clostridium_XlVa
ASV719	0.913	0.978	-0.119	-1.09	Bacteria	Firmicutes	Clostridia	Clostridiales	Ruminococcaceae	Pseudoflavonifractor		Pseudoflavonifractor
ASV56	0.892	0.97	-0.143	-1.1	Bacteria	Bacteroidetes	Bacteroidia	Bacteroidales	Rikenellaceae	Alistipes	putredinis	Alistipes putredinis
ASV498	0.913	0.978	-0.135	-1.1	Bacteria	Firmicutes	Clostridia	Clostridiales	Ruminococcaceae			Ruminococcaceae
ASV215	0.917	0.98	-0.132	-1.1	Bacteria	Bacteroidetes	Bacteroidia	Bacteroidales	Rikenellaceae	Alistipes	obesi	Alistipes obesi
ASV333	0.879	0.965	-0.15	-1.11	Bacteria	Firmicutes	Clostridia	Clostridiales	Ruminococcaceae	Flavonifractor		Flavonifractor
ASV126	0.887	0.968	-0.155	-1.11	Bacteria	Proteobacteria	Deltaproteobacteria	Desulfovibrionales	Desulfovibrionaceae	Bilophila	wadsworthia	Bilophila wadsworthia
ASV441	0.863	0.954	-0.168	-1.12	Bacteria	Firmicutes	Clostridia	Clostridiales	Lachnospiraceae	Clostridium_XlVa	citroniae	Clostridium_XlVa citroniae
ASV107	0.88	0.965	-0.158	-1.12	Bacteria	Firmicutes	Clostridia	Clostridiales	Lachnospiraceae			Lachnospiraceae
ASV401	0.9	0.97	-0.161	-1.12	Bacteria	Firmicutes	Clostridia	Clostridiales	Lachnospiraceae			Lachnospiraceae
ASV147	0.881	0.965	-0.179	-1.13	Bacteria	Firmicutes	Clostridia	Clostridiales	Lachnospiraceae	Coprococcus	catus	Coprococcus catus
ASV5	0.762	0.932	-0.193	-1.14	Bacteria	Actinobacteria	Actinobacteria	Bifidobacteriales	Bifidobacteriaceae	Bifidobacterium		Bifidobacterium
ASV474	0.862	0.954	-0.187	-1.14	Bacteria	Firmicutes	Bacilli	Lactobacillales	Streptococcaceae	Streptococcus		Streptococcus
ASV9	0.856	0.954	-0.193	-1.14	Bacteria	Actinobacteria	Actinobacteria	Coriobacteriales	Coriobacteriaceae	Collinsella	aerofaciens	Collinsella aerofaciens
ASV132	0.837	0.95	-0.218	-1.16	Bacteria	Firmicutes	Clostridia	Clostridiales	Lachnospiraceae			Lachnospiraceae
ASV316	0.845	0.951	-0.239	-1.18	Bacteria	Firmicutes	Clostridia	Clostridiales	Ruminococcaceae	Clostridium_IV		Clostridium_IV
ASV89	0.849	0.952	-0.233	-1.18	Bacteria	Bacteroidetes	Bacteroidia	Bacteroidales	Rikenellaceae	Alistipes		Alistipes
ASV130	0.782	0.932	-0.254	-1.19	Bacteria	Firmicutes	Bacilli	Lactobacillales	Streptococcaceae	Streptococcus		Streptococcus
ASV87	0.839	0.95	-0.247	-1.19	Bacteria	Firmicutes	Clostridia	Clostridiales	Clostridiaceae_1	Clostridium_sensu_stricto		Clostridium_sensu_stricto
ASV177	0.852	0.952	-0.248	-1.19	Bacteria	Actinobacteria	Actinobacteria	Coriobacteriales	Coriobacteriaceae			Coriobacteriaceae
ASV21	0.819	0.95	-0.263	-1.2	Bacteria	Firmicutes	Erysipelotrichia	Erysipelotrichales	Erysipelotrichaceae	Clostridium_XVIII	ramosum	Clostridium_XVIII ramosum
ASV311	0.858	0.954	-0.262	-1.2	Bacteria	Firmicutes	Clostridia	Clostridiales	Lachnospiraceae	Roseburia		Roseburia
ASV12	0.763	0.932	-0.279	-1.21	Bacteria	Bacteroidetes	Bacteroidia	Bacteroidales	Bacteroidaceae	Bacteroides		Bacteroides
ASV472	0.82	0.95	-0.27	-1.21	Bacteria	Firmicutes	Clostridia	Clostridiales	Lachnospiraceae	Blautia		Blautia
ASV263	0.84	0.95	-0.279	-1.21	Bacteria	Firmicutes	Clostridia	Clostridiales	Clostridiaceae_1	Clostridium_sensu_stricto		Clostridium_sensu_stricto
ASV15	0.787	0.932	-0.29	-1.22	Bacteria	Firmicutes	Clostridia	Clostridiales	Ruminococcaceae	Gemmiger	formicilis	Gemmiger formicilis
ASV78	0.82	0.95	-0.287	-1.22	Bacteria	Firmicutes	Clostridia	Clostridiales	Lachnospiraceae			Lachnospiraceae
ASV282	0.787	0.932	-0.297	-1.23	Bacteria	Firmicutes	Clostridia	Clostridiales	Lachnospiraceae			Lachnospiraceae
ASV88	0.76	0.932	-0.316	-1.24	Bacteria	Firmicutes	Clostridia	Clostridiales	Peptostreptococcaceae	Terrisporobacter		Terrisporobacter
ASV31	0.788	0.932	-0.317	-1.25	Bacteria	Firmicutes	Clostridia	Clostridiales	Lachnospiraceae	Ruminococcus2		Ruminococcus2
ASV138	0.79	0.932	-0.324	-1.25	Bacteria	Firmicutes	Clostridia	Clostridiales	Ruminococcaceae	Oscillibacter		Oscillibacter
ASV349	0.79	0.932	-0.345	-1.27	Bacteria	Firmicutes	Clostridia	Clostridiales	Lachnospiraceae	Clostridium_XlVb		Clostridium_XlVb
ASV287	0.774	0.932	-0.349	-1.27	Bacteria	Firmicutes	Clostridia	Clostridiales	Lachnospiraceae			Lachnospiraceae
ASV428	0.778	0.932	-0.372	-1.29	Bacteria	Firmicutes	Clostridia	Clostridiales	Peptostreptococcaceae	Romboutsia	sedimentorum	Romboutsia sedimentorum
ASV313	0.795	0.933	-0.367	-1.29	Bacteria	Firmicutes	Clostridia	Clostridiales	Lachnospiraceae	Dorea		Dorea
ASV347	0.781	0.932	-0.384	-1.3	Bacteria	Firmicutes	Clostridia	Clostridiales	Lachnospiraceae			Lachnospiraceae
ASV567	0.72	0.911	-0.392	-1.31	Bacteria	Firmicutes	Clostridia	Clostridiales	Peptostreptococcaceae	Terrisporobacter		Terrisporobacter
ASV195	0.799	0.935	-0.386	-1.31	Bacteria	Firmicutes	Clostridia	Clostridiales				Clostridiales
ASV987	0.957	0.99	-0.385	-1.31	Bacteria	Firmicutes	Clostridia	Clostridiales	Ruminococcaceae	Anaerotruncus		Anaerotruncus
ASV402	0.741	0.924	-0.405	-1.32	Bacteria	Actinobacteria	Actinobacteria	Coriobacteriales	Coriobacteriaceae			Coriobacteriaceae
ASV482	0.722	0.911	-0.408	-1.33	Bacteria	Firmicutes	Erysipelotrichia	Erysipelotrichales	Erysipelotrichaceae	Holdemania		Holdemania
ASV171	0.765	0.932	-0.408	-1.33	Bacteria	Firmicutes	Clostridia	Clostridiales	Ruminococcaceae			Ruminococcaceae
ASV439	0.758	0.932	-0.418	-1.34	Bacteria	Firmicutes	Clostridia	Clostridiales	Ruminococcaceae	Ruminococcus		Ruminococcus
ASV326	0.69	0.895	-0.441	-1.36	Bacteria	Firmicutes	Erysipelotrichia	Erysipelotrichales	Erysipelotrichaceae	Clostridium_XVIII		Clostridium_XVIII
ASV500	0.644	0.861	-0.456	-1.37	Bacteria	Firmicutes	Clostridia	Clostridiales	Lachnospiraceae			Lachnospiraceae
ASV54	0.743	0.925	-0.453	-1.37	Bacteria	Firmicutes	Clostridia	Clostridiales	Ruminococcaceae			Ruminococcaceae
ASV40	0.588	0.822	-0.461	-1.38	Bacteria	Firmicutes	Clostridia	Clostridiales	Lachnospiraceae	Anaerostipes		Anaerostipes
ASV246	0.681	0.892	-0.465	-1.38	Bacteria	Firmicutes	Clostridia	Clostridiales	Ruminococcaceae			Ruminococcaceae
ASV25	0.562	0.812	-0.483	-1.4	Bacteria	Firmicutes	Clostridia	Clostridiales	Lachnospiraceae	Fusicatenibacter	saccharivorans	Fusicatenibacter saccharivorans
ASV244	0.664	0.88	-0.49	-1.4	Bacteria	Firmicutes	Clostridia	Clostridiales	Peptostreptococcaceae	Terrisporobacter	glycolicus	Terrisporobacter glycolicus
ASV24	0.711	0.907	-0.5	-1.41	Bacteria	Firmicutes	Clostridia	Clostridiales	Lachnospiraceae	Clostridium_XlVa		Clostridium_XlVa
ASV83	0.642	0.861	-0.507	-1.42	Bacteria	Bacteroidetes	Bacteroidia	Bacteroidales	Bacteroidaceae	Bacteroides		Bacteroides
ASV624	0.697	0.898	-0.51	-1.42	Bacteria	Firmicutes	Clostridia	Clostridiales	Lachnospiraceae	Dorea		Dorea
ASV346	0.686	0.894	-0.513	-1.43	Bacteria	Firmicutes	Clostridia	Clostridiales	Lachnospiraceae	Blautia		Blautia
ASV180	0.704	0.905	-0.517	-1.43	Bacteria	Firmicutes	Clostridia	Clostridiales	Ruminococcaceae	Ruminococcus	callidus	Ruminococcus callidus
ASV178	0.719	0.911	-0.516	-1.43	Bacteria	Firmicutes	Clostridia	Clostridiales	Ruminococcaceae	Clostridium_IV		Clostridium_IV
ASV114	0.736	0.924	-0.523	-1.44	Bacteria	Bacteroidetes	Bacteroidia	Bacteroidales	Bacteroidaceae	Bacteroides	massiliensis	Bacteroides massiliensis
ASV342	0.662	0.88	-0.54	-1.45	Bacteria	Firmicutes	Clostridia	Clostridiales	Lachnospiraceae	Blautia		Blautia
ASV92	0.644	0.861	-0.585	-1.5	Bacteria	Firmicutes	Clostridia	Clostridiales	Lachnospiraceae	Blautia		Blautia
ASV491	0.571	0.821	-0.601	-1.52	Bacteria	Firmicutes	Clostridia	Clostridiales	Lachnospiraceae			Lachnospiraceae
ASV95	0.588	0.822	-0.608	-1.52	Bacteria	Firmicutes	Clostridia	Clostridiales	Ruminococcaceae	Clostridium_IV		Clostridium_IV
ASV682	0.578	0.822	-0.61	-1.53	Bacteria	Firmicutes	Clostridia	Clostridiales	Ruminococcaceae			Ruminococcaceae
ASV39	0.602	0.833	-0.639	-1.56	Bacteria	Firmicutes	Clostridia	Clostridiales	Lachnospiraceae	Coprococcus	comes	Coprococcus comes
ASV637	0.519	0.767	-0.652	-1.57	Bacteria	Bacteroidetes	Bacteroidia	Bacteroidales	Porphyromonadaceae	Parabacteroides		Parabacteroides
ASV293	0.593	0.826	-0.673	-1.59	Bacteria	Firmicutes	Clostridia	Clostridiales	Lachnospiraceae	Lachnobacterium		Lachnobacterium
ASV431	0.514	0.763	-0.683	-1.61	Bacteria	Firmicutes	Clostridia	Clostridiales	Lachnospiraceae			Lachnospiraceae
ASV531	0.585	0.822	-0.691	-1.61	Bacteria	Firmicutes	Clostridia	Clostridiales	Lachnospiraceae			Lachnospiraceae
ASV224	0.617	0.843	-0.694	-1.62	Bacteria	Firmicutes	Clostridia					Clostridia
ASV165	0.39	0.674	-0.725	-1.65	Bacteria	Firmicutes	Clostridia	Clostridiales	Ruminococcaceae			Ruminococcaceae
ASV158	0.537	0.787	-0.772	-1.71	Bacteria	Firmicutes	Clostridia	Clostridiales	Ruminococcaceae	Sporobacter		Sporobacter
ASV301	0.586	0.822	-0.77	-1.71	Bacteria	Firmicutes	Clostridia	Clostridiales	Lachnospiraceae	Howardella	ureilytica	Howardella ureilytica
ASV253	0.573	0.821	-0.78	-1.72	Bacteria	Bacteroidetes	Bacteroidia	Bacteroidales	Bacteroidaceae	Bacteroides	ovatus	Bacteroides ovatus
ASV81	0.495	0.747	-0.791	-1.73	Bacteria	Firmicutes	Negativicutes	Selenomonadales	Veillonellaceae	Veillonella		Veillonella
ASV454	0.517	0.765	-0.788	-1.73	Bacteria	Firmicutes	Clostridia	Clostridiales	Lachnospiraceae	Blautia		Blautia
ASV685	0.487	0.741	-0.799	-1.74	Bacteria	Firmicutes	Clostridia	Clostridiales	Lachnospiraceae			Lachnospiraceae
ASV257	0.462	0.724	-0.821	-1.77	Bacteria	Firmicutes	Negativicutes	Selenomonadales	Veillonellaceae	Veillonella		Veillonella
ASV106	0.549	0.799	-0.833	-1.78	Bacteria	Firmicutes	Clostridia	Clostridiales	Ruminococcaceae	Flavonifractor		Flavonifractor
ASV29	0.3	0.573	-0.851	-1.8	Bacteria	Firmicutes	Clostridia	Clostridiales	Peptostreptococcaceae	Romboutsia		Romboutsia
ASV510	0.458	0.721	-0.859	-1.81	Bacteria	Firmicutes	Clostridia	Clostridiales	Lachnospiraceae	Clostridium_XlVb		Clostridium_XlVb
ASV298	0.472	0.726	-0.869	-1.83	Bacteria	Firmicutes	Clostridia	Clostridiales	Lachnospiraceae	Clostridium_XlVa		Clostridium_XlVa
ASV84	0.359	0.651	-0.886	-1.85	Bacteria	Firmicutes	Erysipelotrichia	Erysipelotrichales	Erysipelotrichaceae			Erysipelotrichaceae
ASV383	0.124	0.328	-0.9	-1.87	Bacteria	Proteobacteria	Alphaproteobacteria	Rhizobiales	Brucellaceae	Brucella		Brucella
ASV187	0.461	0.724	-0.902	-1.87	Bacteria	Firmicutes	Bacilli	Lactobacillales	Streptococcaceae	Lactococcus		Lactococcus
ASV1	0.27	0.53	-0.935	-1.91	Bacteria	Proteobacteria	Gammaproteobacteria	Enterobacteriales	Enterobacteriaceae	Escherichia/Shigella		Escherichia/Shigella
ASV706	0.41	0.681	-0.941	-1.92	Bacteria							Bacteria
ASV635	0.441	0.701	-0.943	-1.92	Bacteria	Firmicutes	Clostridia	Clostridiales	Lachnospiraceae	Eisenbergiella		Eisenbergiella
ASV211	0.467	0.724	-0.938	-1.92	Bacteria	Firmicutes	Clostridia	Clostridiales	Ruminococcaceae	Oscillibacter		Oscillibacter
ASV50	0.424	0.686	-0.979	-1.97	Bacteria	Firmicutes	Clostridia	Clostridiales	Lachnospiraceae	Ruminococcus2		Ruminococcus2
ASV458	0.392	0.674	-0.995	-1.99	Bacteria	Firmicutes	Clostridia	Clostridiales	Clostridiales_Incertae_Sedis_XI	Anaerococcus	vaginalis	Anaerococcus vaginalis
ASV708	0.124	0.328	-1	-2.01	Bacteria	Firmicutes	Clostridia	Clostridiales	Ruminococcaceae			Ruminococcaceae
ASV596	0.367	0.66	-1.01	-2.01	Bacteria	Firmicutes	Clostridia	Clostridiales				Clostridiales
ASV157	0.387	0.674	-1.01	-2.01	Bacteria	Bacteroidetes	Bacteroidia	Bacteroidales	Rikenellaceae	Alistipes	shahii	Alistipes shahii
ASV839	0.336	0.626	-1.03	-2.04	Bacteria	Firmicutes	Clostridia	Clostridiales	Ruminococcaceae	Ruminococcus		Ruminococcus
ASV736	0.389	0.674	-1.03	-2.04	Bacteria	Firmicutes	Clostridia	Clostridiales	Lachnospiraceae	Clostridium_XlVa		Clostridium_XlVa
ASV497	0.29	0.56	-1.03	-2.05	Bacteria	Firmicutes	Bacilli	Lactobacillales	Streptococcaceae	Streptococcus	sanguinis	Streptococcus sanguinis
ASV123	0.419	0.685	-1.07	-2.11	Bacteria	Firmicutes	Clostridia	Clostridiales	Lachnospiraceae	Blautia	obeum	Blautia obeum
ASV276	0.43	0.69	-1.07	-2.11	Bacteria	Firmicutes	Clostridia	Clostridiales	Lachnospiraceae	Blautia		Blautia
ASV549	0.342	0.632	-1.08	-2.12	Bacteria	Firmicutes	Clostridia	Clostridiales	Ruminococcaceae	Butyricicoccus		Butyricicoccus
ASV207	0.42	0.685	-1.13	-2.19	Bacteria	Firmicutes	Clostridia	Clostridiales	Ruminococcaceae			Ruminococcaceae
ASV152	0.446	0.707	-1.17	-2.24	Bacteria	Actinobacteria	Actinobacteria	Coriobacteriales	Coriobacteriaceae	Senegalimassilia	anaerobia	Senegalimassilia anaerobia
ASV176	0.302	0.574	-1.18	-2.26	Bacteria	Firmicutes	Clostridia	Clostridiales	Lachnospiraceae			Lachnospiraceae
ASV136	0.39	0.674	-1.18	-2.26	Bacteria	Firmicutes	Clostridia	Clostridiales	Lachnospiraceae	Clostridium_XlVa		Clostridium_XlVa
ASV551	0.268	0.53	-1.18	-2.27	Bacteria	Firmicutes	Clostridia	Clostridiales	Ruminococcaceae	Flavonifractor		Flavonifractor
ASV82	0.35	0.642	-1.19	-2.28	Bacteria	Firmicutes						Firmicutes
ASV137	0.41	0.681	-1.2	-2.3	Bacteria	Firmicutes	Clostridia	Clostridiales	Ruminococcaceae			Ruminococcaceae
ASV222	0.386	0.674	-1.22	-2.32	Bacteria	Firmicutes	Clostridia	Clostridiales	Ruminococcaceae	Faecalibacterium	prausnitzii	Faecalibacterium prausnitzii
ASV55	0.263	0.53	-1.22	-2.33	Bacteria	Firmicutes	Clostridia	Clostridiales	Clostridiaceae_1	Clostridium_sensu_stricto		Clostridium_sensu_stricto
ASV628	0.27	0.53	-1.24	-2.36	Bacteria	Firmicutes	Clostridia	Clostridiales				Clostridiales
ASV623	0.255	0.519	-1.25	-2.38	Bacteria	Firmicutes	Clostridia	Clostridiales	Ruminococcaceae	Sporobacter		Sporobacter
ASV372	0.327	0.615	-1.26	-2.39	Bacteria	Actinobacteria	Actinobacteria	Actinomycetales	Actinomycetaceae	Varibaculum		Varibaculum
ASV561	0.27	0.53	-1.31	-2.48	Bacteria	Firmicutes	Clostridia	Clostridiales	Eubacteriaceae	Anaerofustis	stercorihominis	Anaerofustis stercorihominis
ASV16	0.424	0.686	-1.33	-2.51	Bacteria	Verrucomicrobia	Verrucomicrobiae	Verrucomicrobiales	Verrucomicrobiaceae	Akkermansia		Akkermansia
ASV98	0.206	0.449	-1.33	-2.52	Bacteria	Firmicutes	Clostridia	Clostridiales	Ruminococcaceae	Clostridium_IV		Clostridium_IV
ASV433	0.192	0.437	-1.34	-2.53	Bacteria	Firmicutes	Clostridia	Clostridiales	Ruminococcaceae	Faecalibacterium		Faecalibacterium
ASV181	0.387	0.674	-1.34	-2.53	Bacteria	Firmicutes	Clostridia	Clostridiales				Clostridiales
ASV214	0.369	0.66	-1.36	-2.56	Bacteria	Firmicutes	Clostridia	Clostridiales	Lachnospiraceae	Clostridium_XlVb	lactatifermentans	Clostridium_XlVb lactatifermentans
ASV318	0.336	0.626	-1.39	-2.62	Bacteria	Firmicutes	Clostridia	Clostridiales				Clostridiales
ASV442	0.207	0.449	-1.39	-2.63	Bacteria	Firmicutes	Clostridia	Clostridiales	Lachnospiraceae			Lachnospiraceae
ASV117	0.228	0.48	-1.41	-2.66	Bacteria	Firmicutes	Erysipelotrichia	Erysipelotrichales	Erysipelotrichaceae	Turicibacter		Turicibacter
ASV607	0.231	0.483	-1.44	-2.72	Bacteria	Firmicutes	Clostridia	Clostridiales	Ruminococcaceae			Ruminococcaceae
ASV44	0.057	0.182	-1.46	-2.76	Bacteria	Firmicutes	Clostridia	Clostridiales	Peptostreptococcaceae	Intestinibacter	bartlettii	Intestinibacter bartlettii
ASV143	0.339	0.629	-1.47	-2.77	Bacteria	Bacteroidetes	Bacteroidia	Bacteroidales	Porphyromonadaceae	Barnesiella		Barnesiella
ASV160	0.268	0.53	-1.48	-2.8	Bacteria	Firmicutes	Clostridia	Clostridiales	Ruminococcaceae			Ruminococcaceae
ASV761	0.0595	0.185	-1.5	-2.83	Bacteria	Firmicutes	Clostridia	Clostridiales	Ruminococcaceae	Intestinimonas		Intestinimonas
ASV707	0.0595	0.185	-1.5	-2.83	Bacteria	Firmicutes	Clostridia	Clostridiales	Ruminococcaceae	Faecalibacterium		Faecalibacterium
ASV679	0.0595	0.185	-1.5	-2.83	Bacteria	Firmicutes	Clostridia	Clostridiales				Clostridiales
ASV608	0.234	0.489	-1.51	-2.85	Bacteria	Firmicutes	Clostridia	Clostridiales	Lachnospiraceae			Lachnospiraceae
ASV411	0.182	0.425	-1.52	-2.87	Bacteria	Bacteroidetes	Bacteroidia	Bacteroidales	Bacteroidaceae	Bacteroides		Bacteroides
ASV684	0.151	0.377	-1.53	-2.88	Bacteria	Firmicutes	Clostridia	Clostridiales	Lachnospiraceae			Lachnospiraceae
ASV541	0.263	0.53	-1.54	-2.9	Bacteria	Firmicutes	Clostridia	Clostridiales				Clostridiales
ASV159	0.293	0.565	-1.55	-2.92	Bacteria	Firmicutes	Clostridia	Clostridiales	Ruminococcaceae	Ruminococcus		Ruminococcus
ASV373	0.19	0.437	-1.55	-2.93	Bacteria	Firmicutes	Clostridia	Clostridiales	Clostridiales_Incertae_Sedis_XIII			Clostridiales_Incertae_Sedis_XIII
ASV649	0.183	0.427	-1.57	-2.97	Bacteria	Firmicutes	Clostridia	Clostridiales	Clostridiaceae_1	Clostridium_sensu_stricto		Clostridium_sensu_stricto
ASV275	0.251	0.515	-1.57	-2.97	Bacteria	Firmicutes	Clostridia	Clostridiales	Lachnospiraceae			Lachnospiraceae
ASV205	0.196	0.438	-1.58	-2.98	Bacteria	Actinobacteria	Actinobacteria	Actinomycetales	Actinomycetaceae	Actinomyces	odontolyticus	Actinomyces odontolyticus
ASV638	0.195	0.438	-1.59	-3.01	Bacteria	Firmicutes	Clostridia	Clostridiales	Clostridiaceae_1	Clostridium_sensu_stricto		Clostridium_sensu_stricto
ASV740	0.0295	0.114	-1.6	-3.03	Bacteria	Firmicutes	Clostridia	Clostridiales	Lachnospiraceae			Lachnospiraceae
ASV518	0.142	0.364	-1.6	-3.04	Bacteria	Firmicutes	Clostridia	Clostridiales	Lachnospiraceae	Fusicatenibacter		Fusicatenibacter
ASV201	0.185	0.43	-1.61	-3.06	Bacteria	Firmicutes	Erysipelotrichia	Erysipelotrichales	Erysipelotrichaceae	Coprobacillus	cateniformis	Coprobacillus cateniformis
ASV20	0.168	0.404	-1.62	-3.07	Bacteria	Actinobacteria	Actinobacteria	Bifidobacteriales	Bifidobacteriaceae	Bifidobacterium		Bifidobacterium
ASV35	0.179	0.422	-1.65	-3.14	Bacteria	Firmicutes	Clostridia	Clostridiales	Clostridiaceae_1	Clostridium_sensu_stricto		Clostridium_sensu_stricto
ASV223	0.238	0.495	-1.67	-3.18	Bacteria	Firmicutes	Clostridia	Clostridiales	Ruminococcaceae	Butyricicoccus		Butyricicoccus
ASV116	0.165	0.397	-1.68	-3.2	Bacteria	Firmicutes	Clostridia	Clostridiales	Lachnospiraceae			Lachnospiraceae
ASV403	0.18	0.422	-1.74	-3.33	Bacteria	Bacteroidetes	Bacteroidia	Bacteroidales	Rikenellaceae	Alistipes	indistinctus	Alistipes indistinctus
ASV378	0.201	0.442	-1.74	-3.33	Bacteria	Firmicutes	Clostridia	Clostridiales	Lachnospiraceae	Blautia		Blautia
ASV79	0.269	0.53	-1.74	-3.34	Bacteria	Bacteroidetes	Bacteroidia	Bacteroidales	Bacteroidaceae	Bacteroides		Bacteroides
ASV565	0.108	0.293	-1.83	-3.55	Bacteria	Firmicutes	Clostridia	Clostridiales	Ruminococcaceae			Ruminococcaceae
ASV713	0.115	0.309	-1.84	-3.59	Bacteria	Firmicutes	Clostridia	Clostridiales	Clostridiaceae_1	Clostridium_sensu_stricto	paraputrificum	Clostridium_sensu_stricto paraputrificum
ASV781	0.13	0.338	-1.87	-3.66	Bacteria	Firmicutes	Clostridia	Clostridiales	Lachnospiraceae	Dorea		Dorea
ASV233	0.144	0.366	-1.91	-3.76	Bacteria	Firmicutes	Erysipelotrichia	Erysipelotrichales	Erysipelotrichaceae	Turicibacter	sanguinis	Turicibacter sanguinis
ASV766	0.0969	0.274	-1.91	-3.77	Bacteria	Firmicutes	Clostridia	Clostridiales	Clostridiaceae_1	Clostridium_sensu_stricto		Clostridium_sensu_stricto
ASV73	0.11	0.298	-1.96	-3.88	Bacteria	Bacteroidetes	Bacteroidia	Bacteroidales	Bacteroidaceae	Bacteroides	caccae	Bacteroides caccae
ASV343	0.138	0.358	-1.96	-3.88	Bacteria	Firmicutes	Clostridia	Clostridiales				Clostridiales
ASV530	0.0917	0.264	-1.98	-3.96	Bacteria	Firmicutes	Clostridia	Clostridiales	Peptostreptococcaceae	Romboutsia		Romboutsia
ASV553	0.102	0.282	-2	-4	Bacteria	Bacteroidetes	Bacteroidia	Bacteroidales	Prevotellaceae	Prevotella		Prevotella
ASV657	0.0927	0.264	-2	-4.01	Bacteria	Firmicutes	Bacilli	Lactobacillales	Streptococcaceae	Lactococcus		Lactococcus
ASV677	0.115	0.309	-2.04	-4.11	Bacteria	Verrucomicrobia	Verrucomicrobiae	Verrucomicrobiales	Verrucomicrobiaceae	Akkermansia		Akkermansia
ASV96	0.126	0.332	-2.13	-4.36	Bacteria	Firmicutes	Clostridia	Clostridiales	Lachnospiraceae	Blautia		Blautia
ASV120	0.0858	0.252	-2.14	-4.4	Bacteria	Proteobacteria	Gammaproteobacteria	Pasteurellales	Pasteurellaceae	Haemophilus	parainfluenzae	Haemophilus parainfluenzae
ASV558	0.085	0.25	-2.15	-4.44	Bacteria							Bacteria
ASV825	0.0204	0.0841	-2.16	-4.48	Bacteria	Firmicutes						Firmicutes
ASV619	0.0516	0.168	-2.18	-4.53	Bacteria	Firmicutes	Clostridia	Clostridiales	Lachnospiraceae	Blautia		Blautia
ASV425	0.0805	0.24	-2.23	-4.71	Bacteria	Firmicutes	Clostridia	Clostridiales				Clostridiales
ASV406	0.0694	0.211	-2.24	-4.72	Bacteria	Firmicutes	Clostridia	Clostridiales	Ruminococcaceae	Sporobacter		Sporobacter
ASV122	0.155	0.381	-2.27	-4.82	Bacteria	Firmicutes	Clostridia	Clostridiales	Ruminococcaceae	Oscillibacter		Oscillibacter
ASV523	0.0578	0.183	-2.34	-5.05	Bacteria	Firmicutes	Bacilli	Lactobacillales	Leuconostocaceae	Leuconostoc		Leuconostoc
ASV341	0.103	0.283	-2.35	-5.1	Bacteria	Bacteroidetes	Bacteroidia	Bacteroidales	Prevotellaceae	Prevotella		Prevotella
ASV546	0.0361	0.135	-2.35	-5.11	Bacteria	Firmicutes	Clostridia	Clostridiales	Ruminococcaceae	Clostridium_IV		Clostridium_IV
ASV53	0.161	0.392	-2.39	-5.25	Bacteria	Bacteroidetes	Bacteroidia	Bacteroidales	Prevotellaceae	Prevotella	copri	Prevotella copri
ASV507	0.0676	0.207	-2.42	-5.37	Bacteria	Firmicutes	Clostridia	Clostridiales	Ruminococcaceae			Ruminococcaceae
ASV475	0.0267	0.104	-2.46	-5.48	Bacteria	Firmicutes	Clostridia	Clostridiales	Ruminococcaceae	Faecalibacterium		Faecalibacterium
ASV62	0.0426	0.152	-2.53	-5.77	Bacteria	Bacteroidetes	Bacteroidia	Bacteroidales	Bacteroidaceae	Bacteroides	ovatus	Bacteroides ovatus
ASV877	0.0193	0.0816	-2.53	-5.78	Bacteria	Firmicutes	Clostridia	Clostridiales	Lachnospiraceae	Blautia		Blautia
ASV30	0.0314	0.121	-2.56	-5.89	Bacteria	Firmicutes	Clostridia	Clostridiales	Ruminococcaceae	Faecalibacterium	prausnitzii	Faecalibacterium prausnitzii
ASV200	0.0502	0.166	-2.56	-5.91	Bacteria	Firmicutes	Clostridia	Clostridiales	Ruminococcaceae			Ruminococcaceae
ASV438	0.0549	0.176	-2.57	-5.95	Bacteria	Firmicutes	Clostridia	Clostridiales	Lachnospiraceae	Ruminococcus2		Ruminococcus2
ASV204	0.0486	0.163	-2.59	-6.02	Bacteria	Firmicutes	Clostridia	Clostridiales	Lachnospiraceae	Clostridium_XlVa		Clostridium_XlVa
ASV422	0.073	0.221	-2.61	-6.1	Bacteria	Firmicutes	Clostridia	Clostridiales				Clostridiales
ASV127	0.051	0.167	-2.65	-6.27	Bacteria	Firmicutes	Clostridia	Clostridiales	Lachnospiraceae	Blautia		Blautia
ASV552	0.00601	0.0298	-2.66	-6.31	Bacteria	Firmicutes	Clostridia	Clostridiales				Clostridiales
ASV597	0.0222	0.0911	-2.72	-6.61	Bacteria	Bacteroidetes	Bacteroidia	Bacteroidales	Bacteroidaceae	Bacteroides		Bacteroides
ASV572	0.00193	0.0122	-2.77	-6.82	Archaea	Euryarchaeota	Methanobacteria	Methanobacteriales	Methanobacteriaceae	Methanobrevibacter		Methanobrevibacter
ASV377	0.0384	0.14	-2.84	-7.14	Bacteria	Bacteroidetes	Bacteroidia	Bacteroidales	Bacteroidaceae	Bacteroides		Bacteroides
ASV304	0.0462	0.158	-2.85	-7.22	Bacteria	Firmicutes	Clostridia	Clostridiales	Ruminococcaceae			Ruminococcaceae
ASV26	0.0165	0.0712	-2.91	-7.54	Bacteria	Firmicutes	Clostridia	Clostridiales	Ruminococcaceae	Faecalibacterium		Faecalibacterium
ASV486	0.00578	0.0289	-2.92	-7.59	Bacteria	Firmicutes	Clostridia	Clostridiales	Lachnospiraceae	Blautia		Blautia
ASV579	0.00818	0.0391	-2.93	-7.6	Bacteria	Firmicutes	Clostridia	Clostridiales	Lachnospiraceae			Lachnospiraceae
ASV335	0.0325	0.123	-3.02	-8.14	Bacteria	Proteobacteria	Betaproteobacteria	Burkholderiales	Sutterellaceae	Sutterella	wadsworthensis	Sutterella wadsworthensis
ASV632	0.000736	0.00621	-3.06	-8.32	Bacteria	Firmicutes	Clostridia					Clostridia
ASV938	0.00183	0.0119	-3.15	-8.9	Bacteria	Firmicutes	Clostridia	Clostridiales				Clostridiales
ASV611	0.00933	0.0438	-3.18	-9.05	Bacteria	Firmicutes	Clostridia	Clostridiales	Ruminococcaceae	Butyricicoccus		Butyricicoccus
ASV183	0.0231	0.0931	-3.21	-9.24	Bacteria	Firmicutes	Clostridia	Clostridiales	Ruminococcaceae	Clostridium_IV		Clostridium_IV
ASV250	0.02	0.0837	-3.25	-9.53	Bacteria	Proteobacteria	Betaproteobacteria	Burkholderiales	Sutterellaceae	Parasutterella	excrementihominis	Parasutterella excrementihominis
ASV718	0.00183	0.0119	-3.47	-11.1	Bacteria	Firmicutes	Clostridia	Clostridiales	Ruminococcaceae			Ruminococcaceae
ASV584	0.00058	0.00536	-3.52	-11.5	Bacteria	Actinobacteria	Actinobacteria	Coriobacteriales	Coriobacteriaceae			Coriobacteriaceae
ASV189	0.00872	0.0413	-3.57	-11.9	Bacteria	Firmicutes	Clostridia	Clostridiales	Ruminococcaceae	Faecalibacterium		Faecalibacterium
ASV748	0.00052	0.00514	-3.58	-12	Bacteria	Firmicutes	Clostridia	Clostridiales	Ruminococcaceae			Ruminococcaceae
ASV576	0.000872	0.00669	-3.58	-12	Bacteria	Firmicutes	Clostridia	Clostridiales	Ruminococcaceae			Ruminococcaceae
ASV659	0.00434	0.0229	-3.64	-12.4	Bacteria	Firmicutes	Clostridia	Clostridiales	Ruminococcaceae			Ruminococcaceae
ASV51	0.0351	0.132	-3.68	-12.8	Bacteria	Firmicutes						Firmicutes
ASV149	0.0105	0.0491	-3.69	-12.9	Bacteria	Firmicutes	Clostridia	Clostridiales	Lachnospiraceae	Blautia		Blautia
ASV242	0.0137	0.0612	-3.69	-12.9	Bacteria	Firmicutes	Clostridia	Clostridiales	Lachnospiraceae	Clostridium_XlVa		Clostridium_XlVa
ASV463	0.00438	0.023	-3.7	-13	Bacteria	Firmicutes	Clostridia	Clostridiales	Peptostreptococcaceae	Intestinibacter		Intestinibacter
ASV471	0.00287	0.0165	-3.8	-13.9	Bacteria	Firmicutes	Clostridia	Clostridiales	Lachnospiraceae	Howardella		Howardella
ASV360	0.00524	0.0267	-3.82	-14.1	Bacteria	Firmicutes	Clostridia	Clostridiales	Lachnospiraceae			Lachnospiraceae
ASV622	0.00103	0.00757	-3.85	-14.4	Bacteria	Firmicutes	Clostridia	Clostridiales	Lachnospiraceae	Butyrivibrio	crossotus	Butyrivibrio crossotus
ASV446	0.00261	0.0154	-3.92	-15.2	Bacteria	Firmicutes	Clostridia	Clostridiales	Lachnospiraceae	Dorea		Dorea
ASV370	0.0115	0.0531	-4.05	-16.5	Bacteria	Firmicutes	Clostridia	Clostridiales	Ruminococcaceae			Ruminococcaceae
ASV419	0.00255	0.0153	-4.05	-16.6	Bacteria	Bacteroidetes	Bacteroidia	Bacteroidales	Prevotellaceae	Paraprevotella		Paraprevotella
ASV851	0.000759	0.00621	-4.07	-16.8	Bacteria	Firmicutes	Clostridia	Clostridiales	Lachnospiraceae	Ruminococcus2		Ruminococcus2
ASV91	0.012	0.0548	-4.11	-17.2	Bacteria	Firmicutes	Clostridia	Clostridiales	Ruminococcaceae	Gemmiger		Gemmiger
ASV297	0.00146	0.00984	-4.11	-17.3	Bacteria	Firmicutes	Clostridia	Clostridiales	Lachnospiraceae			Lachnospiraceae
ASV262	0.00244	0.0148	-4.14	-17.6	Bacteria	Firmicutes						Firmicutes
ASV544	0.000764	0.00621	-4.19	-18.3	Bacteria	Firmicutes	Clostridia	Clostridiales	Clostridiaceae_1	Clostridium_sensu_stricto		Clostridium_sensu_stricto
ASV368	0.00277	0.0163	-4.23	-18.8	Bacteria	Firmicutes	Clostridia	Clostridiales	Lachnospiraceae			Lachnospiraceae
ASV712	0.000537	0.00514	-4.32	-19.9	Bacteria	Firmicutes	Clostridia	Clostridiales	Lachnospiraceae	Blautia		Blautia
ASV742	0.000244	0.00302	-4.38	-20.8	Bacteria	Firmicutes	Clostridia	Clostridiales	Lachnospiraceae			Lachnospiraceae
ASV537	0.00345	0.0186	-4.39	-20.9	Bacteria	Firmicutes	Clostridia	Clostridiales	Ruminococcaceae	Sporobacter		Sporobacter
ASV344	0.00117	0.00816	-4.47	-22.1	Bacteria	Firmicutes	Clostridia	Clostridiales				Clostridiales
ASV512	0.000294	0.00349	-4.53	-23.2	Bacteria	Firmicutes	Clostridia	Clostridiales	Clostridiales_Incertae_Sedis_XIII	Mogibacterium		Mogibacterium
ASV374	0.00715	0.0348	-4.57	-23.7	Bacteria	Firmicutes	Clostridia	Clostridiales	Lachnospiraceae	Dorea		Dorea
ASV197	0.0031	0.0176	-4.57	-23.8	Bacteria	Firmicutes	Erysipelotrichia	Erysipelotrichales	Erysipelotrichaceae	Catenibacterium	mitsuokai	Catenibacterium mitsuokai
ASV294	0.00338	0.0186	-4.58	-23.9	Bacteria	Firmicutes	Clostridia	Clostridiales	Lachnospiraceae	Blautia		Blautia
ASV424	0.000948	0.00718	-4.59	-24	Bacteria	Bacteroidetes	Bacteroidia	Bacteroidales	Prevotellaceae	Prevotella		Prevotella
ASV716	0.000351	0.0039	-4.62	-24.7	Bacteria	Firmicutes	Clostridia	Clostridiales	Clostridiales_Incertae_Sedis_XIII	Mogibacterium		Mogibacterium
ASV162	0.00108	0.00767	-4.7	-25.9	Bacteria	Firmicutes	Clostridia	Clostridiales	Ruminococcaceae	Faecalibacterium	prausnitzii	Faecalibacterium prausnitzii
ASV94	0.00711	0.0348	-4.7	-26	Bacteria	Bacteroidetes	Bacteroidia	Bacteroidales	Prevotellaceae	Prevotella		Prevotella
ASV593	4.32e-05	0.00157	-4.74	-26.7	Bacteria	Firmicutes	Clostridia	Clostridiales	Clostridiaceae_1	Clostridium_sensu_stricto		Clostridium_sensu_stricto
ASV290	0.000562	0.00528	-4.74	-26.7	Bacteria	Bacteroidetes	Bacteroidia	Bacteroidales	Porphyromonadaceae	Barnesiella		Barnesiella
ASV216	0.00282	0.0163	-4.76	-27.1	Bacteria	Firmicutes	Clostridia	Clostridiales	Eubacteriaceae	Eubacterium		Eubacterium
ASV457	0.00105	0.00761	-4.87	-29.1	Bacteria	Bacteroidetes	Bacteroidia	Bacteroidales	Prevotellaceae	Prevotella		Prevotella
ASV495	0.000679	0.00587	-4.92	-30.2	Bacteria	Actinobacteria	Actinobacteria	Coriobacteriales	Coriobacteriaceae	Parvibacter		Parvibacter
ASV492	0.000147	0.00235	-4.94	-30.7	Bacteria	Firmicutes	Clostridia	Clostridiales	Lachnospiraceae	Blautia		Blautia
ASV364	0.00151	0.01	-4.94	-30.7	Bacteria	Firmicutes	Clostridia	Clostridiales	Ruminococcaceae	Sporobacter		Sporobacter
ASV652	0.000426	0.00464	-4.95	-30.9	Bacteria	Actinobacteria	Actinobacteria	Coriobacteriales	Coriobacteriaceae			Coriobacteriaceae
ASV691	9.02e-05	0.00193	-4.96	-31.1	Bacteria	Bacteroidetes	Bacteroidia	Bacteroidales	Porphyromonadaceae	Butyricimonas		Butyricimonas
ASV413	0.000519	0.00514	-4.96	-31.2	Bacteria	Bacteroidetes	Bacteroidia	Bacteroidales	Prevotellaceae	Prevotella		Prevotella
ASV133	0.00575	0.0289	-5.06	-33.4	Bacteria	Firmicutes	Negativicutes	Selenomonadales	Acidaminococcaceae	Phascolarctobacterium	succinatutens	Phascolarctobacterium succinatutens
ASV426	0.000171	0.00245	-5.2	-36.7	Bacteria	Firmicutes	Bacilli	Lactobacillales	Leuconostocaceae	Leuconostoc		Leuconostoc
ASV503	0.000619	0.0056	-5.3	-39.3	Bacteria	Bacteroidetes	Bacteroidia	Bacteroidales	Prevotellaceae	Paraprevotella		Paraprevotella
ASV248	0.000855	0.00666	-5.43	-43.1	Bacteria	Bacteroidetes	Bacteroidia	Bacteroidales	Prevotellaceae	Prevotella		Prevotella
ASV605	0.000153	0.00235	-5.62	-49	Bacteria	Bacteroidetes	Bacteroidia	Bacteroidales	Porphyromonadaceae			Porphyromonadaceae
ASV574	7.56e-05	0.00172	-5.66	-50.4	Bacteria	Firmicutes	Clostridia	Clostridiales				Clostridiales
ASV65	0.000775	0.00621	-5.66	-50.5	Bacteria	Bacteroidetes	Bacteroidia	Bacteroidales	Bacteroidaceae	Bacteroides	clarus	Bacteroides clarus
ASV329	0.000745	0.00621	-5.71	-52.3	Bacteria	Bacteroidetes	Bacteroidia	Bacteroidales	Prevotellaceae	Prevotella		Prevotella
ASV327	0.000468	0.0049	-5.81	-55.9	Bacteria	Bacteroidetes	Bacteroidia	Bacteroidales	Prevotellaceae	Prevotella		Prevotella
ASV361	0.000209	0.00272	-5.83	-56.9	Bacteria	Actinobacteria	Actinobacteria	Coriobacteriales	Coriobacteriaceae	Slackia	isoflavoniconvertens	Slackia isoflavoniconvertens
ASV409	0.000251	0.00304	-5.87	-58.5	Bacteria	Bacteroidetes	Bacteroidia	Bacteroidales	Porphyromonadaceae	Barnesiella		Barnesiella
ASV490	0.000131	0.00223	-5.94	-61.6	Bacteria	Proteobacteria	Gammaproteobacteria	Pseudomonadales	Moraxellaceae	Acinetobacter		Acinetobacter
ASV382	0.000468	0.0049	-5.97	-62.9	Bacteria	Firmicutes	Negativicutes	Selenomonadales	Acidaminococcaceae	Phascolarctobacterium		Phascolarctobacterium
ASV266	0.000637	0.0056	-5.98	-63	Bacteria	Bacteroidetes	Bacteroidia	Bacteroidales				Bacteroidales
ASV397	0.000103	0.002	-5.98	-63.3	Bacteria	Firmicutes	Clostridia	Clostridiales	Lachnospiraceae	Ruminococcus2		Ruminococcus2
ASV271	0.000637	0.0056	-6.21	-74	Bacteria	Bacteroidetes	Bacteroidia	Bacteroidales	Prevotellaceae	Prevotella		Prevotella
ASV385	2.5e-05	0.00124	-6.22	-74.4	Bacteria	Bacteroidetes	Bacteroidia	Bacteroidales	Porphyromonadaceae	Parabacteroides	goldsteinii	Parabacteroides goldsteinii
ASV237	0.000183	0.00249	-6.39	-84	Bacteria	Firmicutes	Clostridia	Clostridiales	Lachnospiraceae	Roseburia		Roseburia
ASV196	5.97e-05	0.00171	-6.49	-89.8	Bacteria	Bacteroidetes	Bacteroidia	Bacteroidales	Rikenellaceae	Alistipes		Alistipes
ASV299	0.000125	0.0022	-6.53	-92.3	Bacteria	Firmicutes	Clostridia	Clostridiales	Ruminococcaceae	Gemmiger		Gemmiger
ASV362	0.000335	0.00388	-6.64	-100	Bacteria	Firmicutes	Clostridia	Clostridiales	Ruminococcaceae	Ruminococcus		Ruminococcus
ASV367	5.38e-05	0.00163	-6.66	-101	Bacteria	Firmicutes	Clostridia	Clostridiales	Ruminococcaceae	Faecalibacterium		Faecalibacterium
ASV108	0.000156	0.00235	-6.72	-106	Bacteria	Actinobacteria	Actinobacteria	Bifidobacteriales	Bifidobacteriaceae	Bifidobacterium		Bifidobacterium
ASV330	0.00016	0.00235	-6.8	-112	Bacteria	Firmicutes	Clostridia	Clostridiales	Lachnospiraceae	Ruminococcus2		Ruminococcus2
ASV295	4.78e-05	0.00163	-6.87	-117	Bacteria	Firmicutes	Clostridia	Clostridiales				Clostridiales
ASV241	7.56e-05	0.00172	-6.94	-123	Bacteria	Actinobacteria	Actinobacteria	Coriobacteriales	Coriobacteriaceae	Enterorhabdus		Enterorhabdus
ASV243	0.000344	0.0039	-7	-128	Bacteria	Bacteroidetes	Bacteroidia	Bacteroidales	Bacteroidaceae	Bacteroides	stercoris	Bacteroides stercoris
ASV388	6.67e-05	0.00172	-7.05	-132	Bacteria	Firmicutes	Clostridia	Clostridiales	Ruminococcaceae	Faecalibacterium		Faecalibacterium
ASV261	0.000231	0.00293	-7.14	-141	Bacteria	Firmicutes	Clostridia	Clostridiales	Ruminococcaceae			Ruminococcaceae
ASV332	2.09e-05	0.00114	-7.29	-157	Bacteria	Bacteroidetes	Bacteroidia	Bacteroidales	Bacteroidaceae	Bacteroides	uniformis	Bacteroides uniformis
ASV359	1.26e-05	0.00114	-7.37	-166	Bacteria	Firmicutes	Clostridia	Clostridiales	Lachnospiraceae	Blautia		Blautia
ASV315	5.2e-05	0.00163	-7.51	-183	Bacteria	Proteobacteria	Deltaproteobacteria	Desulfovibrionales	Desulfovibrionaceae	Desulfovibrio		Desulfovibrio
ASV129	7.52e-05	0.00172	-8.52	-366	Bacteria	Firmicutes	Negativicutes	Selenomonadales	Acidaminococcaceae	Phascolarctobacterium		Phascolarctobacterium
ASV173	4.29e-05	0.00157	-8.95	-496	Bacteria	Bacteroidetes	Bacteroidia	Bacteroidales	Bacteroidaceae	Bacteroides		Bacteroides
ASV164	1.04e-05	0.00114	-9.01	-516	Bacteria	Firmicutes	Clostridia	Clostridiales	Lachnospiraceae	Ruminococcus2		Ruminococcus2
ASV145	0.000125	0.0022	-9.03	-523	Bacteria	Firmicutes	Erysipelotrichia	Erysipelotrichales	Erysipelotrichaceae	Holdemanella		Holdemanella
ASV119	2.1e-05	0.00114	-9.11	-553	Bacteria	Bacteroidetes	Bacteroidia	Bacteroidales	Bacteroidaceae	Bacteroides	eggerthii	Bacteroides eggerthii
ASV254	1.56e-05	0.00114	-9.18	-582	Bacteria	Firmicutes	Clostridia	Clostridiales	Clostridiaceae_1	Clostridium_sensu_stricto		Clostridium_sensu_stricto
ASV37	1.22e-05	0.00114	-9.68	-818	Archaea	Euryarchaeota	Methanobacteria	Methanobacteriales	Methanobacteriaceae	Methanobrevibacter		Methanobrevibacter
ASV105	1.84e-05	0.00114	-10.5	-1450	Bacteria	Firmicutes	Erysipelotrichia	Erysipelotrichales	Erysipelotrichaceae			Erysipelotrichaceae

## Sheet: Age 5 presort
	Celiac_vs_Control_in_Presort_Age5.p	Celiac_vs_Control_in_Presort_Age5.FDR	Celiac_vs_Control_in_Presort_Age5.logFC	Celiac_vs_Control_in_Presort_Age5.FC	Kingdom	Phylum	Class	Order	Family	Genus	Species	Taxa
ASV80	1.76e-05	0.00959	10.7	1680	Bacteria	Firmicutes	Negativicutes	Selenomonadales	Veillonellaceae	Dialister		Dialister
ASV144	3.83e-05	0.0104	8.84	457	Bacteria	Firmicutes	Negativicutes	Selenomonadales	Veillonellaceae	Dialister	propionicifaciens	Dialister propionicifaciens
ASV150	0.000136	0.0194	7.46	176	Bacteria	Firmicutes	Clostridia	Clostridiales	Lachnospiraceae			Lachnospiraceae
ASV199	0.000224	0.0194	7.3	157	Bacteria	Firmicutes	Clostridia	Clostridiales	Lachnospiraceae	Roseburia		Roseburia
ASV41	0.00189	0.027	7.21	148	Bacteria	Firmicutes	Clostridia	Clostridiales	Ruminococcaceae	Ruminococcus		Ruminococcus
ASV418	0.000203	0.0194	6.89	119	Bacteria	Firmicutes	Clostridia					Clostridia
ASV225	0.000697	0.0211	6.42	85.5	Bacteria	Bacteroidetes	Bacteroidia	Bacteroidales	Bacteroidaceae	Bacteroides		Bacteroides
ASV362	0.00135	0.0235	6.39	83.7	Bacteria	Firmicutes	Clostridia	Clostridiales	Ruminococcaceae	Ruminococcus		Ruminococcus
ASV238	0.00241	0.0298	6.28	77.8	Bacteria	Actinobacteria	Actinobacteria	Coriobacteriales	Coriobacteriaceae	Collinsella		Collinsella
ASV254	0.00125	0.0235	6.23	74.9	Bacteria	Firmicutes	Clostridia	Clostridiales	Clostridiaceae_1	Clostridium_sensu_stricto		Clostridium_sensu_stricto
ASV540	0.000284	0.0194	5.33	40.3	Bacteria	Firmicutes	Clostridia	Clostridiales	Ruminococcaceae	Oscillibacter		Oscillibacter
ASV136	0.000676	0.0211	5.31	39.6	Bacteria	Firmicutes	Clostridia	Clostridiales	Lachnospiraceae	Clostridium_XlVa		Clostridium_XlVa
ASV142	0.00229	0.029	5.24	37.9	Bacteria	Firmicutes	Clostridia	Clostridiales	Lachnospiraceae	Clostridium_XlVa		Clostridium_XlVa
ASV712	0.000677	0.0211	5.07	33.5	Bacteria	Firmicutes	Clostridia	Clostridiales	Lachnospiraceae	Blautia		Blautia
ASV246	0.00254	0.03	4.93	30.4	Bacteria	Firmicutes	Clostridia	Clostridiales	Ruminococcaceae			Ruminococcaceae
ASV374	0.00317	0.0318	4.74	26.8	Bacteria	Firmicutes	Clostridia	Clostridiales	Lachnospiraceae	Dorea		Dorea
ASV421	0.00171	0.0261	4.67	25.4	Bacteria	Firmicutes	Clostridia	Clostridiales	Lachnospiraceae	Clostridium_XlVa		Clostridium_XlVa
ASV537	0.00132	0.0235	4.6	24.2	Bacteria	Firmicutes	Clostridia	Clostridiales	Ruminococcaceae	Sporobacter		Sporobacter
ASV346	0.00325	0.0318	4.56	23.5	Bacteria	Firmicutes	Clostridia	Clostridiales	Lachnospiraceae	Blautia		Blautia
ASV210	0.00197	0.027	4.27	19.4	Bacteria	Proteobacteria	Gammaproteobacteria	Enterobacteriales	Enterobacteriaceae	Escherichia/Shigella	dysenteriae	Escherichia/Shigella dysenteriae
ASV87	0.00706	0.052	4.26	19.1	Bacteria	Firmicutes	Clostridia	Clostridiales	Clostridiaceae_1	Clostridium_sensu_stricto		Clostridium_sensu_stricto
ASV494	0.00431	0.0392	4.18	18.1	Bacteria	Firmicutes	Clostridia	Clostridiales				Clostridiales
ASV887	0.000291	0.0194	4.15	17.8	Bacteria	Firmicutes	Negativicutes	Selenomonadales	Veillonellaceae	Dialister		Dialister
ASV463	0.00441	0.0394	4.12	17.4	Bacteria	Firmicutes	Clostridia	Clostridiales	Peptostreptococcaceae	Intestinibacter		Intestinibacter
ASV185	0.0088	0.0571	4.03	16.4	Bacteria	Firmicutes	Clostridia	Clostridiales	Lachnospiraceae	Eisenbergiella	tayi	Eisenbergiella tayi
ASV415	0.00759	0.0529	3.94	15.4	Bacteria	Actinobacteria	Actinobacteria	Actinomycetales	Actinomycetaceae	Actinomyces	turicensis	Actinomyces turicensis
ASV364	0.018	0.0983	3.86	14.6	Bacteria	Firmicutes	Clostridia	Clostridiales	Ruminococcaceae	Sporobacter		Sporobacter
ASV228	0.0167	0.0931	3.75	13.5	Bacteria	Bacteroidetes	Bacteroidia	Bacteroidales	Porphyromonadaceae	Porphyromonas	asaccharolytica	Porphyromonas asaccharolytica
ASV692	0.0235	0.115	3.61	12.2	Bacteria	Bacteroidetes	Bacteroidia	Bacteroidales	Porphyromonadaceae	Barnesiella		Barnesiella
ASV315	0.0607	0.251	3.47	11.1	Bacteria	Proteobacteria	Deltaproteobacteria	Desulfovibrionales	Desulfovibrionaceae	Desulfovibrio		Desulfovibrio
ASV545	0.0214	0.109	3.37	10.3	Bacteria	Firmicutes	Clostridia	Clostridiales	Lachnospiraceae	Roseburia		Roseburia
ASV655	0.0348	0.158	3.1	8.57	Bacteria	Bacteroidetes	Bacteroidia	Bacteroidales	Porphyromonadaceae	Butyricimonas	virosa	Butyricimonas virosa
ASV759	0.0332	0.156	3.1	8.56	Bacteria	Firmicutes	Clostridia	Clostridiales	Lachnospiraceae			Lachnospiraceae
ASV276	0.0116	0.0717	3.09	8.49	Bacteria	Firmicutes	Clostridia	Clostridiales	Lachnospiraceae	Blautia		Blautia
ASV174	0.0783	0.298	3.07	8.4	Bacteria	Bacteroidetes	Bacteroidia	Bacteroidales	Bacteroidaceae	Bacteroides		Bacteroides
ASV458	0.0191	0.101	3.07	8.39	Bacteria	Firmicutes	Clostridia	Clostridiales	Clostridiales_Incertae_Sedis_XI	Anaerococcus	vaginalis	Anaerococcus vaginalis
ASV125	0.0273	0.132	3.05	8.28	Bacteria	Proteobacteria	Gammaproteobacteria	Enterobacteriales	Enterobacteriaceae			Enterobacteriaceae
ASV684	0.0223	0.112	3.05	8.27	Bacteria	Firmicutes	Clostridia	Clostridiales	Lachnospiraceae			Lachnospiraceae
ASV194	0.0308	0.146	3.05	8.27	Bacteria	Proteobacteria	Gammaproteobacteria	Enterobacteriales	Enterobacteriaceae			Enterobacteriaceae
ASV320	0.0432	0.188	3	7.99	Bacteria	Firmicutes	Clostridia	Clostridiales	Lachnospiraceae			Lachnospiraceae
ASV396	0.0837	0.308	2.93	7.65	Bacteria	Bacteroidetes	Bacteroidia	Bacteroidales	Prevotellaceae	Paraprevotella		Paraprevotella
ASV36	0.037	0.165	2.91	7.53	Bacteria	Firmicutes	Clostridia	Clostridiales	Ruminococcaceae	Clostridium_IV		Clostridium_IV
ASV462	0.00457	0.0402	2.89	7.4	Bacteria	Firmicutes	Clostridia	Clostridiales	Lachnospiraceae			Lachnospiraceae
ASV603	0.0628	0.257	2.8	6.94	Bacteria	Firmicutes	Clostridia	Clostridiales	Lachnospiraceae	Ruminococcus2		Ruminococcus2
ASV392	0.0754	0.292	2.76	6.77	Bacteria	Firmicutes	Clostridia	Clostridiales	Lachnospiraceae	Anaerostipes		Anaerostipes
ASV204	0.0677	0.273	2.75	6.71	Bacteria	Firmicutes	Clostridia	Clostridiales	Lachnospiraceae	Clostridium_XlVa		Clostridium_XlVa
ASV377	0.0703	0.278	2.74	6.67	Bacteria	Bacteroidetes	Bacteroidia	Bacteroidales	Bacteroidaceae	Bacteroides		Bacteroides
ASV310	0.0439	0.19	2.73	6.61	Bacteria	Firmicutes	Clostridia	Clostridiales	Lachnospiraceae	Clostridium_XlVa		Clostridium_XlVa
ASV161	0.0388	0.172	2.6	6.05	Bacteria	Firmicutes	Clostridia	Clostridiales	Lachnospiraceae	Clostridium_XlVa	scindens	Clostridium_XlVa scindens
ASV129	0.178	0.499	2.52	5.72	Bacteria	Firmicutes	Negativicutes	Selenomonadales	Acidaminococcaceae	Phascolarctobacterium		Phascolarctobacterium
ASV289	0.0898	0.323	2.51	5.68	Bacteria	Firmicutes	Negativicutes	Selenomonadales	Veillonellaceae	Veillonella		Veillonella
ASV399	0.102	0.351	2.49	5.64	Bacteria	Firmicutes	Clostridia	Clostridiales	Lachnospiraceae	Clostridium_XlVa		Clostridium_XlVa
ASV92	0.106	0.358	2.47	5.55	Bacteria	Firmicutes	Clostridia	Clostridiales	Lachnospiraceae	Blautia		Blautia
ASV433	0.086	0.315	2.47	5.53	Bacteria	Firmicutes	Clostridia	Clostridiales	Ruminococcaceae	Faecalibacterium		Faecalibacterium
ASV81	0.0799	0.3	2.46	5.5	Bacteria	Firmicutes	Negativicutes	Selenomonadales	Veillonellaceae	Veillonella		Veillonella
ASV193	0.0832	0.308	2.45	5.47	Bacteria	Firmicutes	Clostridia	Clostridiales	Lachnospiraceae	Hungatella		Hungatella
ASV38	0.184	0.509	2.45	5.45	Bacteria	Proteobacteria	Gammaproteobacteria	Enterobacteriales	Enterobacteriaceae	Enterobacter		Enterobacter
ASV733	0.0606	0.251	2.38	5.19	Bacteria	Actinobacteria	Actinobacteria	Actinomycetales	Corynebacteriaceae	Corynebacterium		Corynebacterium
ASV422	0.146	0.444	2.36	5.13	Bacteria	Firmicutes	Clostridia	Clostridiales				Clostridiales
ASV71	0.0529	0.224	2.32	5.01	Bacteria	Firmicutes	Clostridia	Clostridiales	Lachnospiraceae	Clostridium_XlVa		Clostridium_XlVa
ASV592	0.0907	0.323	2.31	4.96	Bacteria	Firmicutes	Clostridia	Clostridiales	Lachnospiraceae	Eisenbergiella		Eisenbergiella
ASV270	0.105	0.358	2.28	4.85	Bacteria	Firmicutes	Clostridia	Clostridiales				Clostridiales
ASV469	0.159	0.469	2.26	4.8	Bacteria	Firmicutes	Clostridia	Clostridiales	Clostridiaceae_1	Clostridium_sensu_stricto		Clostridium_sensu_stricto
ASV229	0.145	0.444	2.17	4.49	Bacteria	Firmicutes	Clostridia	Clostridiales	Lachnospiraceae	Eisenbergiella		Eisenbergiella
ASV502	0.118	0.387	2.16	4.47	Bacteria	Bacteroidetes	Bacteroidia	Bacteroidales	Bacteroidaceae	Bacteroides		Bacteroides
ASV32	0.145	0.444	2.15	4.45	Bacteria	Bacteroidetes	Bacteroidia	Bacteroidales	Bacteroidaceae	Bacteroides		Bacteroides
ASV706	0.127	0.412	2.08	4.24	Bacteria							Bacteria
ASV298	0.152	0.455	2.08	4.23	Bacteria	Firmicutes	Clostridia	Clostridiales	Lachnospiraceae	Clostridium_XlVa		Clostridium_XlVa
ASV636	0.137	0.433	2.06	4.17	Bacteria	Firmicutes	Clostridia	Clostridiales	Lachnospiraceae	Ruminococcus2		Ruminococcus2
ASV297	0.223	0.578	2.06	4.17	Bacteria	Firmicutes	Clostridia	Clostridiales	Lachnospiraceae			Lachnospiraceae
ASV237	0.195	0.524	2.02	4.06	Bacteria	Firmicutes	Clostridia	Clostridiales	Lachnospiraceae	Roseburia		Roseburia
ASV95	0.107	0.359	2.02	4.04	Bacteria	Firmicutes	Clostridia	Clostridiales	Ruminococcaceae	Clostridium_IV		Clostridium_IV
ASV292	0.166	0.48	1.99	3.99	Bacteria	Firmicutes	Clostridia	Clostridiales	Lachnospiraceae	Clostridium_XlVa		Clostridium_XlVa
ASV213	0.164	0.477	1.99	3.97	Bacteria	Firmicutes	Negativicutes	Selenomonadales	Veillonellaceae	Veillonella		Veillonella
ASV120	0.163	0.474	1.99	3.96	Bacteria	Proteobacteria	Gammaproteobacteria	Pasteurellales	Pasteurellaceae	Haemophilus	parainfluenzae	Haemophilus parainfluenzae
ASV324	0.256	0.629	1.96	3.89	Bacteria	Firmicutes						Firmicutes
ASV264	0.162	0.474	1.96	3.88	Bacteria	Firmicutes	Bacilli	Lactobacillales	Streptococcaceae	Streptococcus		Streptococcus
ASV106	0.241	0.608	1.94	3.84	Bacteria	Firmicutes	Clostridia	Clostridiales	Ruminococcaceae	Flavonifractor		Flavonifractor
ASV149	0.197	0.527	1.93	3.81	Bacteria	Firmicutes	Clostridia	Clostridiales	Lachnospiraceae	Blautia		Blautia
ASV55	0.137	0.433	1.91	3.76	Bacteria	Firmicutes	Clostridia	Clostridiales	Clostridiaceae_1	Clostridium_sensu_stricto		Clostridium_sensu_stricto
ASV762	0.194	0.524	1.89	3.71	Bacteria	Firmicutes	Clostridia	Clostridiales	Lachnospiraceae			Lachnospiraceae
ASV734	0.218	0.57	1.83	3.55	Bacteria	Firmicutes	Clostridia	Clostridiales	Lachnospiraceae			Lachnospiraceae
ASV326	0.172	0.49	1.77	3.42	Bacteria	Firmicutes	Erysipelotrichia	Erysipelotrichales	Erysipelotrichaceae	Clostridium_XVIII		Clostridium_XVIII
ASV28	0.291	0.68	1.77	3.42	Bacteria	Bacteroidetes	Bacteroidia	Bacteroidales	Bacteroidaceae	Bacteroides	dorei	Bacteroides dorei
ASV7	0.144	0.444	1.77	3.41	Bacteria	Firmicutes	Clostridia	Clostridiales	Lachnospiraceae			Lachnospiraceae
ASV175	0.334	0.716	1.76	3.4	Bacteria	Firmicutes	Clostridia	Clostridiales	Lachnospiraceae	Clostridium_XlVb		Clostridium_XlVb
ASV35	0.22	0.573	1.75	3.37	Bacteria	Firmicutes	Clostridia	Clostridiales	Clostridiaceae_1	Clostridium_sensu_stricto		Clostridium_sensu_stricto
ASV411	0.195	0.524	1.74	3.34	Bacteria	Bacteroidetes	Bacteroidia	Bacteroidales	Bacteroidaceae	Bacteroides		Bacteroides
ASV639	0.146	0.444	1.72	3.3	Bacteria	Firmicutes	Clostridia	Clostridiales	Lachnospiraceae	Clostridium_XlVa		Clostridium_XlVa
ASV553	0.248	0.614	1.72	3.3	Bacteria	Bacteroidetes	Bacteroidia	Bacteroidales	Prevotellaceae	Prevotella		Prevotella
ASV423	0.207	0.549	1.7	3.25	Bacteria	Bacteroidetes	Bacteroidia	Bacteroidales	Bacteroidaceae	Bacteroides		Bacteroides
ASV485	0.175	0.494	1.62	3.08	Bacteria	Firmicutes	Clostridia	Clostridiales	Lachnospiraceae	Lactonifactor	longoviformis	Lactonifactor longoviformis
ASV401	0.298	0.682	1.62	3.08	Bacteria	Firmicutes	Clostridia	Clostridiales	Lachnospiraceae			Lachnospiraceae
ASV589	0.218	0.57	1.6	3.04	Bacteria	Bacteroidetes	Bacteroidia	Bacteroidales	Bacteroidaceae	Bacteroides		Bacteroides
ASV249	0.364	0.741	1.6	3.04	Bacteria	Firmicutes	Clostridia	Clostridiales				Clostridiales
ASV44	0.0761	0.292	1.59	3.01	Bacteria	Firmicutes	Clostridia	Clostridiales	Peptostreptococcaceae	Intestinibacter	bartlettii	Intestinibacter bartlettii
ASV24	0.348	0.725	1.51	2.84	Bacteria	Firmicutes	Clostridia	Clostridiales	Lachnospiraceae	Clostridium_XlVa		Clostridium_XlVa
ASV57	0.331	0.715	1.5	2.82	Bacteria	Firmicutes	Clostridia	Clostridiales	Lachnospiraceae	Ruminococcus2		Ruminococcus2
ASV198	0.301	0.685	1.49	2.81	Bacteria	Actinobacteria	Actinobacteria	Coriobacteriales	Coriobacteriaceae	Eggerthella	lenta	Eggerthella lenta
ASV115	0.409	0.753	1.49	2.81	Bacteria	Firmicutes	Erysipelotrichia	Erysipelotrichales	Erysipelotrichaceae	Clostridium_XVIII	spiroforme	Clostridium_XVIII spiroforme
ASV425	0.322	0.708	1.45	2.74	Bacteria	Firmicutes	Clostridia	Clostridiales				Clostridiales
ASV267	0.358	0.73	1.46	2.74	Bacteria	Firmicutes	Clostridia	Clostridiales	Ruminococcaceae	Sporobacter		Sporobacter
ASV354	0.392	0.753	1.42	2.68	Bacteria	Firmicutes	Clostridia	Clostridiales	Lachnospiraceae			Lachnospiraceae
ASV360	0.339	0.717	1.41	2.66	Bacteria	Firmicutes	Clostridia	Clostridiales	Lachnospiraceae			Lachnospiraceae
ASV402	0.369	0.744	1.36	2.57	Bacteria	Actinobacteria	Actinobacteria	Coriobacteriales	Coriobacteriaceae			Coriobacteriaceae
ASV300	0.396	0.753	1.35	2.55	Bacteria	Firmicutes	Clostridia	Clostridiales	Eubacteriaceae	Acetobacterium		Acetobacterium
ASV42	0.332	0.715	1.32	2.5	Bacteria	Firmicutes	Clostridia	Clostridiales	Lachnospiraceae	Ruminococcus2		Ruminococcus2
ASV78	0.381	0.749	1.31	2.48	Bacteria	Firmicutes	Clostridia	Clostridiales	Lachnospiraceae			Lachnospiraceae
ASV146	0.487	0.787	1.31	2.48	Bacteria	Firmicutes	Clostridia	Clostridiales	Ruminococcaceae			Ruminococcaceae
ASV86	0.358	0.73	1.3	2.47	Bacteria	Firmicutes	Clostridia	Clostridiales	Lachnospiraceae			Lachnospiraceae
ASV77	0.381	0.749	1.31	2.47	Bacteria	Firmicutes	Clostridia	Clostridiales	Lachnospiraceae	Blautia		Blautia
ASV620	0.227	0.584	1.29	2.44	Bacteria	Firmicutes	Clostridia	Clostridiales	Lachnospiraceae	Lactonifactor		Lactonifactor
ASV637	0.288	0.68	1.29	2.44	Bacteria	Bacteroidetes	Bacteroidia	Bacteroidales	Porphyromonadaceae	Parabacteroides		Parabacteroides
ASV434	0.339	0.717	1.28	2.43	Bacteria	Firmicutes	Clostridia	Clostridiales	Lachnospiraceae			Lachnospiraceae
ASV235	0.193	0.524	1.26	2.39	Bacteria	Firmicutes	Clostridia	Clostridiales	Lachnospiraceae	Anaerostipes	caccae	Anaerostipes caccae
ASV707	0.404	0.753	1.25	2.37	Bacteria	Firmicutes	Clostridia	Clostridiales	Ruminococcaceae	Faecalibacterium		Faecalibacterium
ASV339	0.26	0.635	1.24	2.36	Bacteria	Firmicutes	Clostridia	Clostridiales	Lachnospiraceae	Clostridium_XlVa		Clostridium_XlVa
ASV63	0.424	0.753	1.23	2.35	Bacteria	Firmicutes	Clostridia	Clostridiales	Ruminococcaceae	Ruminococcus	bicirculans	Ruminococcus bicirculans
ASV653	0.355	0.729	1.23	2.34	Bacteria	Firmicutes	Clostridia	Clostridiales	Lachnospiraceae	Dorea		Dorea
ASV482	0.375	0.749	1.18	2.27	Bacteria	Firmicutes	Erysipelotrichia	Erysipelotrichales	Erysipelotrichaceae	Holdemania		Holdemania
ASV219	0.468	0.775	1.19	2.27	Bacteria	Firmicutes						Firmicutes
ASV250	0.434	0.753	1.18	2.26	Bacteria	Proteobacteria	Betaproteobacteria	Burkholderiales	Sutterellaceae	Parasutterella	excrementihominis	Parasutterella excrementihominis
ASV742	0.418	0.753	1.18	2.26	Bacteria	Firmicutes	Clostridia	Clostridiales	Lachnospiraceae			Lachnospiraceae
ASV251	0.398	0.753	1.17	2.25	Bacteria	Firmicutes	Clostridia	Clostridiales	Lachnospiraceae	Clostridium_XlVa	glycyrrhizinilyticum	Clostridium_XlVa glycyrrhizinilyticum
ASV416	0.444	0.759	1.17	2.25	Bacteria	Firmicutes	Clostridia	Clostridiales	Lachnospiraceae	Roseburia		Roseburia
ASV358	0.464	0.774	1.17	2.25	Bacteria	Firmicutes	Clostridia	Clostridiales	Ruminococcaceae	Faecalibacterium		Faecalibacterium
ASV580	0.406	0.753	1.15	2.22	Bacteria	Firmicutes	Clostridia	Clostridiales				Clostridiales
ASV447	0.41	0.753	1.14	2.21	Bacteria	Firmicutes	Clostridia	Clostridiales	Lachnospiraceae	Blautia		Blautia
ASV531	0.414	0.753	1.14	2.2	Bacteria	Firmicutes	Clostridia	Clostridiales	Lachnospiraceae			Lachnospiraceae
ASV282	0.378	0.749	1.13	2.19	Bacteria	Firmicutes	Clostridia	Clostridiales	Lachnospiraceae			Lachnospiraceae
ASV718	0.476	0.779	1.11	2.16	Bacteria	Firmicutes	Clostridia	Clostridiales	Ruminococcaceae			Ruminococcaceae
ASV4	0.506	0.801	1.11	2.16	Bacteria	Verrucomicrobia	Verrucomicrobiae	Verrucomicrobiales	Verrucomicrobiaceae	Akkermansia	muciniphila	Akkermansia muciniphila
ASV535	0.403	0.753	1.09	2.12	Bacteria	Firmicutes	Clostridia	Clostridiales	Lachnospiraceae			Lachnospiraceae
ASV408	0.402	0.753	1.09	2.12	Bacteria	Firmicutes	Clostridia	Clostridiales	Clostridiales_Incertae_Sedis_XIII	Mogibacterium		Mogibacterium
ASV273	0.517	0.804	1.07	2.1	Bacteria	Firmicutes	Clostridia	Clostridiales	Lachnospiraceae	Roseburia		Roseburia
ASV567	0.421	0.753	1.07	2.09	Bacteria	Firmicutes	Clostridia	Clostridiales	Peptostreptococcaceae	Terrisporobacter		Terrisporobacter
ASV244	0.427	0.753	1.06	2.09	Bacteria	Firmicutes	Clostridia	Clostridiales	Peptostreptococcaceae	Terrisporobacter	glycolicus	Terrisporobacter glycolicus
ASV113	0.383	0.749	1.05	2.08	Bacteria	Firmicutes	Clostridia	Clostridiales	Ruminococcaceae	Oscillibacter		Oscillibacter
ASV52	0.446	0.76	1.05	2.08	Bacteria	Bacteroidetes	Bacteroidia	Bacteroidales	Bacteroidaceae	Bacteroides	uniformis	Bacteroides uniformis
ASV595	0.47	0.775	1.05	2.07	Bacteria	Bacteroidetes	Bacteroidia	Bacteroidales	Porphyromonadaceae	Odoribacter		Odoribacter
ASV147	0.464	0.774	1.05	2.06	Bacteria	Firmicutes	Clostridia	Clostridiales	Lachnospiraceae	Coprococcus	catus	Coprococcus catus
ASV75	0.518	0.804	1.04	2.06	Bacteria	Firmicutes	Erysipelotrichia	Erysipelotrichales	Erysipelotrichaceae			Erysipelotrichaceae
ASV557	0.409	0.753	1.03	2.04	Bacteria	Firmicutes	Clostridia	Clostridiales	Lachnospiraceae	Roseburia		Roseburia
ASV29	0.298	0.682	1.01	2.02	Bacteria	Firmicutes	Clostridia	Clostridiales	Peptostreptococcaceae	Romboutsia		Romboutsia
ASV212	0.427	0.753	0.995	1.99	Bacteria	Firmicutes	Clostridia	Clostridiales	Lachnospiraceae	Roseburia	hominis	Roseburia hominis
ASV88	0.426	0.753	0.979	1.97	Bacteria	Firmicutes	Clostridia	Clostridiales	Peptostreptococcaceae	Terrisporobacter		Terrisporobacter
ASV65	0.572	0.832	0.974	1.96	Bacteria	Bacteroidetes	Bacteroidia	Bacteroidales	Bacteroidaceae	Bacteroides	clarus	Bacteroides clarus
ASV179	0.572	0.832	0.961	1.95	Bacteria	Firmicutes	Clostridia	Clostridiales	Ruminococcaceae	Gemmiger		Gemmiger
ASV719	0.462	0.774	0.957	1.94	Bacteria	Firmicutes	Clostridia	Clostridiales	Ruminococcaceae	Pseudoflavonifractor		Pseudoflavonifractor
ASV316	0.505	0.801	0.957	1.94	Bacteria	Firmicutes	Clostridia	Clostridiales	Ruminococcaceae	Clostridium_IV		Clostridium_IV
ASV196	0.538	0.82	0.944	1.92	Bacteria	Bacteroidetes	Bacteroidia	Bacteroidales	Rikenellaceae	Alistipes		Alistipes
ASV70	0.349	0.725	0.927	1.9	Bacteria	Actinobacteria	Actinobacteria	Coriobacteriales	Coriobacteriaceae	Eggerthella	lenta	Eggerthella lenta
ASV166	0.586	0.837	0.924	1.9	Bacteria	Firmicutes	Clostridia	Clostridiales	Ruminococcaceae	Oscillibacter		Oscillibacter
ASV519	0.52	0.804	0.915	1.89	Bacteria	Firmicutes	Clostridia	Clostridiales	Ruminococcaceae	Faecalibacterium		Faecalibacterium
ASV437	0.468	0.775	0.909	1.88	Bacteria	Firmicutes	Clostridia	Clostridiales	Lachnospiraceae	Clostridium_XlVa		Clostridium_XlVa
ASV19	0.251	0.618	0.899	1.86	Bacteria	Firmicutes	Clostridia	Clostridiales	Lachnospiraceae	Anaerostipes	hadrus	Anaerostipes hadrus
ASV84	0.433	0.753	0.892	1.86	Bacteria	Firmicutes	Erysipelotrichia	Erysipelotrichales	Erysipelotrichaceae			Erysipelotrichaceae
ASV562	0.441	0.756	0.896	1.86	Bacteria	Firmicutes	Clostridia	Clostridiales	Lachnospiraceae	Blautia		Blautia
ASV679	0.553	0.824	0.885	1.85	Bacteria	Firmicutes	Clostridia	Clostridiales				Clostridiales
ASV685	0.476	0.779	0.88	1.84	Bacteria	Firmicutes	Clostridia	Clostridiales	Lachnospiraceae			Lachnospiraceae
ASV103	0.601	0.839	0.878	1.84	Bacteria	Firmicutes	Clostridia	Clostridiales				Clostridiales
ASV714	0.536	0.818	0.876	1.83	Bacteria	Firmicutes	Clostridia	Clostridiales	Defluviitaleaceae	Defluviitalea		Defluviitalea
ASV372	0.565	0.832	0.874	1.83	Bacteria	Actinobacteria	Actinobacteria	Actinomycetales	Actinomycetaceae	Varibaculum		Varibaculum
ASV570	0.193	0.524	0.861	1.82	Bacteria	Actinobacteria	Actinobacteria	Coriobacteriales	Coriobacteriaceae	Gordonibacter		Gordonibacter
ASV342	0.487	0.787	0.832	1.78	Bacteria	Firmicutes	Clostridia	Clostridiales	Lachnospiraceae	Blautia		Blautia
ASV33	0.551	0.822	0.834	1.78	Bacteria	Bacteroidetes	Bacteroidia	Bacteroidales	Bacteroidaceae	Bacteroides	uniformis	Bacteroides uniformis
ASV62	0.548	0.822	0.834	1.78	Bacteria	Bacteroidetes	Bacteroidia	Bacteroidales	Bacteroidaceae	Bacteroides	ovatus	Bacteroides ovatus
ASV68	0.386	0.749	0.814	1.76	Bacteria	Firmicutes	Clostridia	Clostridiales	Ruminococcaceae	Intestinimonas		Intestinimonas
ASV167	0.392	0.753	0.815	1.76	Bacteria	Firmicutes	Clostridia	Clostridiales	Ruminococcaceae	Clostridium_IV		Clostridium_IV
ASV617	0.51	0.802	0.812	1.76	Bacteria	Firmicutes	Clostridia	Clostridiales	Lachnospiraceae			Lachnospiraceae
ASV763	0.647	0.876	0.806	1.75	Bacteria	Firmicutes	Erysipelotrichia	Erysipelotrichales	Erysipelotrichaceae			Erysipelotrichaceae
ASV330	0.658	0.879	0.81	1.75	Bacteria	Firmicutes	Clostridia	Clostridiales	Lachnospiraceae	Ruminococcus2		Ruminococcus2
ASV22	0.457	0.771	0.801	1.74	Bacteria	Firmicutes	Bacilli	Lactobacillales	Streptococcaceae	Streptococcus		Streptococcus
ASV203	0.543	0.822	0.796	1.74	Bacteria	Firmicutes	Clostridia	Clostridiales	Lachnospiraceae			Lachnospiraceae
ASV474	0.551	0.822	0.788	1.73	Bacteria	Firmicutes	Bacilli	Lactobacillales	Streptococcaceae	Streptococcus		Streptococcus
ASV446	0.598	0.839	0.775	1.71	Bacteria	Firmicutes	Clostridia	Clostridiales	Lachnospiraceae	Dorea		Dorea
ASV877	0.58	0.834	0.768	1.7	Bacteria	Firmicutes	Clostridia	Clostridiales	Lachnospiraceae	Blautia		Blautia
ASV83	0.558	0.827	0.759	1.69	Bacteria	Bacteroidetes	Bacteroidia	Bacteroidales	Bacteroidaceae	Bacteroides		Bacteroides
ASV239	0.521	0.804	0.744	1.67	Bacteria	Firmicutes	Clostridia	Clostridiales	Ruminococcaceae	Clostridium_IV	leptum	Clostridium_IV leptum
ASV163	0.599	0.839	0.735	1.66	Bacteria	Firmicutes	Clostridia	Clostridiales	Ruminococcaceae	Sporobacter		Sporobacter
ASV468	0.614	0.848	0.71	1.64	Bacteria	Firmicutes	Clostridia	Clostridiales				Clostridiales
ASV272	0.622	0.854	0.711	1.64	Bacteria	Firmicutes	Clostridia	Clostridiales	Clostridiales_Incertae_Sedis_XIII	Mogibacterium		Mogibacterium
ASV442	0.576	0.832	0.709	1.63	Bacteria	Firmicutes	Clostridia	Clostridiales	Lachnospiraceae			Lachnospiraceae
ASV11	0.51	0.802	0.69	1.61	Bacteria	Firmicutes	Erysipelotrichia	Erysipelotrichales	Erysipelotrichaceae	Clostridium_XVIII		Clostridium_XVIII
ASV159	0.686	0.896	0.691	1.61	Bacteria	Firmicutes	Clostridia	Clostridiales	Ruminococcaceae	Ruminococcus		Ruminococcus
ASV222	0.69	0.896	0.654	1.57	Bacteria	Firmicutes	Clostridia	Clostridiales	Ruminococcaceae	Faecalibacterium	prausnitzii	Faecalibacterium prausnitzii
ASV1	0.519	0.804	0.646	1.56	Bacteria	Proteobacteria	Gammaproteobacteria	Enterobacteriales	Enterobacteriaceae	Escherichia/Shigella		Escherichia/Shigella
ASV318	0.705	0.9	0.642	1.56	Bacteria	Firmicutes	Clostridia	Clostridiales				Clostridiales
ASV459	0.606	0.843	0.629	1.55	Bacteria	Actinobacteria	Actinobacteria	Coriobacteriales	Coriobacteriaceae	Parvibacter		Parvibacter
ASV73	0.66	0.879	0.615	1.53	Bacteria	Bacteroidetes	Bacteroidia	Bacteroidales	Bacteroidaceae	Bacteroides	caccae	Bacteroides caccae
ASV165	0.561	0.829	0.581	1.5	Bacteria	Firmicutes	Clostridia	Clostridiales	Ruminococcaceae			Ruminococcaceae
ASV132	0.642	0.873	0.589	1.5	Bacteria	Firmicutes	Clostridia	Clostridiales	Lachnospiraceae			Lachnospiraceae
ASV135	0.601	0.839	0.572	1.49	Bacteria	Firmicutes	Clostridia	Clostridiales	Ruminococcaceae	Flavonifractor	plautii	Flavonifractor plautii
ASV656	0.575	0.832	0.562	1.48	Bacteria	Firmicutes	Clostridia	Clostridiales				Clostridiales
ASV156	0.621	0.854	0.547	1.46	Bacteria	Firmicutes	Clostridia	Clostridiales	Lachnospiraceae			Lachnospiraceae
ASV356	0.695	0.896	0.537	1.45	Bacteria	Firmicutes	Clostridia	Clostridiales	Lachnospiraceae	Blautia		Blautia
ASV116	0.7	0.896	0.536	1.45	Bacteria	Firmicutes	Clostridia	Clostridiales	Lachnospiraceae			Lachnospiraceae
ASV549	0.711	0.905	0.509	1.42	Bacteria	Firmicutes	Clostridia	Clostridiales	Ruminococcaceae	Butyricicoccus		Butyricicoccus
ASV58	0.695	0.896	0.481	1.4	Bacteria	Bacteroidetes	Bacteroidia	Bacteroidales	Bacteroidaceae	Bacteroides		Bacteroides
ASV181	0.794	0.961	0.473	1.39	Bacteria	Firmicutes	Clostridia	Clostridiales				Clostridiales
ASV177	0.769	0.952	0.468	1.38	Bacteria	Actinobacteria	Actinobacteria	Coriobacteriales	Coriobacteriaceae			Coriobacteriaceae
ASV448	0.774	0.952	0.453	1.37	Bacteria	Bacteroidetes	Bacteroidia	Bacteroidales	Prevotellaceae	Paraprevotella		Paraprevotella
ASV296	0.766	0.952	0.438	1.36	Bacteria	Firmicutes	Clostridia	Clostridiales	Lachnospiraceae			Lachnospiraceae
ASV241	0.798	0.961	0.446	1.36	Bacteria	Actinobacteria	Actinobacteria	Coriobacteriales	Coriobacteriaceae	Enterorhabdus		Enterorhabdus
ASV60	0.671	0.885	0.42	1.34	Bacteria	Firmicutes	Clostridia	Clostridiales	Lachnospiraceae			Lachnospiraceae
ASV21	0.761	0.949	0.419	1.34	Bacteria	Firmicutes	Erysipelotrichia	Erysipelotrichales	Erysipelotrichaceae	Clostridium_XVIII	ramosum	Clostridium_XVIII ramosum
ASV17	0.779	0.956	0.368	1.29	Bacteria	Firmicutes	Clostridia	Clostridiales	Lachnospiraceae	Roseburia		Roseburia
ASV12	0.747	0.937	0.358	1.28	Bacteria	Bacteroidetes	Bacteroidia	Bacteroidales	Bacteroidaceae	Bacteroides		Bacteroides
ASV34	0.729	0.925	0.336	1.26	Bacteria	Firmicutes	Clostridia	Clostridiales	Lachnospiraceae	Blautia	faecis	Blautia faecis
ASV429	0.792	0.961	0.333	1.26	Bacteria							Bacteria
ASV141	0.793	0.961	0.331	1.26	Bacteria	Firmicutes	Clostridia	Clostridiales				Clostridiales
ASV766	0.801	0.962	0.339	1.26	Bacteria	Firmicutes	Clostridia	Clostridiales	Clostridiaceae_1	Clostridium_sensu_stricto		Clostridium_sensu_stricto
ASV126	0.808	0.966	0.319	1.25	Bacteria	Proteobacteria	Deltaproteobacteria	Desulfovibrionales	Desulfovibrionaceae	Bilophila	wadsworthia	Bilophila wadsworthia
ASV303	0.85	0.976	0.327	1.25	Bacteria	Firmicutes	Clostridia	Clostridiales	Lachnospiraceae			Lachnospiraceae
ASV443	0.806	0.966	0.314	1.24	Bacteria	Firmicutes	Clostridia	Clostridiales	Ruminococcaceae	Oscillibacter		Oscillibacter
ASV255	0.822	0.97	0.313	1.24	Bacteria	Firmicutes	Erysipelotrichia	Erysipelotrichales	Erysipelotrichaceae	Clostridium_XVIII		Clostridium_XVIII
ASV472	0.836	0.976	0.303	1.23	Bacteria	Firmicutes	Clostridia	Clostridiales	Lachnospiraceae	Blautia		Blautia
ASV366	0.855	0.976	0.279	1.21	Bacteria	Firmicutes	Clostridia	Clostridiales	Lachnospiraceae	Clostridium_XlVb		Clostridium_XlVb
ASV309	0.849	0.976	0.273	1.21	Bacteria	Firmicutes	Clostridia	Clostridiales	Lachnospiraceae			Lachnospiraceae
ASV2	0.734	0.927	0.267	1.2	Bacteria	Firmicutes	Clostridia	Clostridiales	Lachnospiraceae	Blautia		Blautia
ASV217	0.88	0.98	0.264	1.2	Bacteria	Firmicutes	Erysipelotrichia	Erysipelotrichales	Erysipelotrichaceae	Clostridium_XVIII		Clostridium_XVIII
ASV708	0.871	0.98	0.249	1.19	Bacteria	Firmicutes	Clostridia	Clostridiales	Ruminococcaceae			Ruminococcaceae
ASV505	0.834	0.976	0.245	1.18	Bacteria	Firmicutes	Clostridia	Clostridiales	Ruminococcaceae	Anaerotruncus	colihominis	Anaerotruncus colihominis
ASV121	0.859	0.976	0.239	1.18	Bacteria	Firmicutes	Clostridia	Clostridiales	Lachnospiraceae			Lachnospiraceae
ASV491	0.856	0.976	0.238	1.18	Bacteria	Firmicutes	Clostridia	Clostridiales	Lachnospiraceae			Lachnospiraceae
ASV148	0.831	0.976	0.231	1.17	Bacteria	Firmicutes	Bacilli	Lactobacillales	Streptococcaceae	Streptococcus		Streptococcus
ASV776	0.868	0.98	0.227	1.17	Bacteria	Bacteroidetes	Bacteroidia	Bacteroidales	Bacteroidaceae	Bacteroides		Bacteroides
ASV263	0.901	0.98	0.208	1.16	Bacteria	Firmicutes	Clostridia	Clostridiales	Clostridiaceae_1	Clostridium_sensu_stricto		Clostridium_sensu_stricto
ASV414	0.897	0.98	0.202	1.15	Bacteria	Proteobacteria						Proteobacteria
ASV110	0.862	0.977	0.195	1.14	Bacteria	Actinobacteria	Actinobacteria	Actinomycetales	Actinomycetaceae	Actinomyces	odontolyticus	Actinomyces odontolyticus
ASV286	0.908	0.98	0.189	1.14	Bacteria	Firmicutes	Clostridia	Clostridiales	Ruminococcaceae	Oscillibacter		Oscillibacter
ASV127	0.901	0.98	0.189	1.14	Bacteria	Firmicutes	Clostridia	Clostridiales	Lachnospiraceae	Blautia		Blautia
ASV158	0.903	0.98	0.182	1.13	Bacteria	Firmicutes	Clostridia	Clostridiales	Ruminococcaceae	Sporobacter		Sporobacter
ASV439	0.913	0.98	0.176	1.13	Bacteria	Firmicutes	Clostridia	Clostridiales	Ruminococcaceae	Ruminococcus		Ruminococcus
ASV151	0.894	0.98	0.161	1.12	Bacteria	Firmicutes	Clostridia	Clostridiales	Lachnospiraceae	Clostridium_XlVa		Clostridium_XlVa
ASV130	0.885	0.98	0.159	1.12	Bacteria	Firmicutes	Bacilli	Lactobacillales	Streptococcaceae	Streptococcus		Streptococcus
ASV153	0.909	0.98	0.155	1.11	Bacteria	Firmicutes	Clostridia	Clostridiales	Lachnospiraceae	Fusicatenibacter		Fusicatenibacter
ASV257	0.911	0.98	0.147	1.11	Bacteria	Firmicutes	Negativicutes	Selenomonadales	Veillonellaceae	Veillonella		Veillonella
ASV293	0.922	0.98	0.146	1.11	Bacteria	Firmicutes	Clostridia	Clostridiales	Lachnospiraceae	Lachnobacterium		Lachnobacterium
ASV337	0.916	0.98	0.14	1.1	Bacteria	Firmicutes	Clostridia	Clostridiales	Ruminococcaceae	Gemmiger		Gemmiger
ASV208	0.911	0.98	0.139	1.1	Bacteria	Actinobacteria	Actinobacteria	Coriobacteriales	Coriobacteriaceae	Gordonibacter		Gordonibacter
ASV104	0.909	0.98	0.136	1.1	Bacteria	Firmicutes	Clostridia	Clostridiales	Lachnospiraceae			Lachnospiraceae
ASV287	0.88	0.98	0.136	1.1	Bacteria	Firmicutes	Clostridia	Clostridiales	Lachnospiraceae			Lachnospiraceae
ASV568	0.93	0.98	0.129	1.09	Bacteria	Firmicutes	Clostridia	Clostridiales	Lachnospiraceae			Lachnospiraceae
ASV554	0.926	0.98	0.122	1.09	Bacteria	Firmicutes	Clostridia	Clostridiales	Lachnospiraceae			Lachnospiraceae
ASV478	0.929	0.98	0.119	1.09	Bacteria	Firmicutes	Erysipelotrichia	Erysipelotrichales	Erysipelotrichaceae	Holdemania	filiformis	Holdemania filiformis
ASV607	0.934	0.983	0.118	1.09	Bacteria	Firmicutes	Clostridia	Clostridiales	Ruminococcaceae			Ruminococcaceae
ASV76	0.9	0.98	0.106	1.08	Bacteria	Firmicutes	Bacilli	Lactobacillales	Enterococcaceae	Enterococcus		Enterococcus
ASV50	0.936	0.983	0.117	1.08	Bacteria	Firmicutes	Clostridia	Clostridiales	Lachnospiraceae	Ruminococcus2		Ruminococcus2
ASV37	0.95	0.99	0.114	1.08	Archaea	Euryarchaeota	Methanobacteria	Methanobacteriales	Methanobacteriaceae	Methanobrevibacter		Methanobrevibacter
ASV195	0.957	0.99	0.0982	1.07	Bacteria	Firmicutes	Clostridia	Clostridiales				Clostridiales
ASV727	0.947	0.99	0.0948	1.07	Bacteria	Firmicutes	Clostridia	Clostridiales				Clostridiales
ASV39	0.955	0.99	0.0822	1.06	Bacteria	Firmicutes	Clostridia	Clostridiales	Lachnospiraceae	Coprococcus	comes	Coprococcus comes
ASV172	0.961	0.992	0.0877	1.06	Bacteria	Bacteroidetes	Bacteroidia	Bacteroidales	Bacteroidaceae	Bacteroides	vulgatus	Bacteroides vulgatus
ASV8	0.952	0.99	0.0597	1.04	Bacteria	Firmicutes	Clostridia	Clostridiales	Ruminococcaceae	Faecalibacterium	prausnitzii	Faecalibacterium prausnitzii
ASV109	0.964	0.993	0.0595	1.04	Bacteria	Bacteroidetes	Bacteroidia	Bacteroidales	Rikenellaceae	Alistipes	finegoldii	Alistipes finegoldii
ASV380	0.993	1	0.0131	1.01	Bacteria	Bacteroidetes	Bacteroidia	Bacteroidales	Porphyromonadaceae	Parabacteroides	distasonis	Parabacteroides distasonis
ASV513	0.994	1	0.00985	1.01	Bacteria	Bacteroidetes	Bacteroidia	Bacteroidales	Bacteroidaceae	Anaerorhabdus		Anaerorhabdus
ASV572	0.998	1	0.00435	1	Archaea	Euryarchaeota	Methanobacteria	Methanobacteriales	Methanobacteriaceae	Methanobrevibacter		Methanobrevibacter
ASV67	1	1	0	0	Bacteria	Firmicutes	Bacilli	Lactobacillales	Enterococcaceae	Enterococcus		Enterococcus
ASV444	1	1	0	0	Bacteria	Firmicutes	Clostridia	Clostridiales	Lachnospiraceae	Dorea		Dorea
ASV331	1	1	0	0	Bacteria	Bacteroidetes	Flavobacteriia	Flavobacteriales	Flavobacteriaceae	Elizabethkingia		Elizabethkingia
ASV626	1	1	0	0	Bacteria	Proteobacteria	Gammaproteobacteria	Pseudomonadales	Pseudomonadaceae	Pseudomonas		Pseudomonas
ASV426	1	1	0	0	Bacteria	Firmicutes	Bacilli	Lactobacillales	Leuconostocaceae	Leuconostoc		Leuconostoc
ASV638	0.996	1	-0.00214	-1	Bacteria	Firmicutes	Clostridia	Clostridiales	Clostridiaceae_1	Clostridium_sensu_stricto		Clostridium_sensu_stricto
ASV564	0.991	1	-0.0154	-1.01	Bacteria	Firmicutes	Clostridia	Clostridiales	Ruminococcaceae	Sporobacter		Sporobacter
ASV596	0.989	1	-0.0192	-1.01	Bacteria	Firmicutes	Clostridia	Clostridiales				Clostridiales
ASV391	0.976	0.998	-0.0258	-1.02	Bacteria	Firmicutes	Erysipelotrichia	Erysipelotrichales	Erysipelotrichaceae			Erysipelotrichaceae
ASV340	0.973	0.998	-0.0348	-1.02	Bacteria	Firmicutes	Clostridia	Clostridiales	Lachnospiraceae	Clostridium_XlVa		Clostridium_XlVa
ASV347	0.985	1	-0.0304	-1.02	Bacteria	Firmicutes	Clostridia	Clostridiales	Lachnospiraceae			Lachnospiraceae
ASV27	0.975	0.998	-0.036	-1.03	Bacteria	Firmicutes	Clostridia	Clostridiales	Lachnospiraceae	Dorea	longicatena	Dorea longicatena
ASV476	0.953	0.99	-0.0726	-1.05	Bacteria	Firmicutes	Clostridia	Clostridiales	Ruminococcaceae			Ruminococcaceae
ASV190	0.952	0.99	-0.0761	-1.05	Bacteria	Firmicutes	Clostridia	Clostridiales	Lachnospiraceae			Lachnospiraceae
ASV170	0.965	0.993	-0.0693	-1.05	Bacteria	Bacteroidetes	Bacteroidia	Bacteroidales	Rikenellaceae	Alistipes	marseilloanorexicus	Alistipes marseilloanorexicus
ASV470	0.924	0.98	-0.101	-1.07	Bacteria	Firmicutes	Erysipelotrichia	Erysipelotrichales	Erysipelotrichaceae	Eggerthia		Eggerthia
ASV13	0.955	0.99	-0.116	-1.08	Bacteria	Verrucomicrobia	Verrucomicrobiae	Verrucomicrobiales	Verrucomicrobiaceae	Akkermansia		Akkermansia
ASV6	0.896	0.98	-0.129	-1.09	Bacteria	Firmicutes	Clostridia	Clostridiales	Ruminococcaceae	Faecalibacterium	prausnitzii	Faecalibacterium prausnitzii
ASV168	0.92	0.98	-0.131	-1.1	Bacteria	Firmicutes	Clostridia	Clostridiales	Lachnospiraceae	Clostridium_XlVa		Clostridium_XlVa
ASV498	0.929	0.98	-0.131	-1.1	Bacteria	Firmicutes	Clostridia	Clostridiales	Ruminococcaceae			Ruminococcaceae
ASV713	0.924	0.98	-0.133	-1.1	Bacteria	Firmicutes	Clostridia	Clostridiales	Clostridiaceae_1	Clostridium_sensu_stricto	paraputrificum	Clostridium_sensu_stricto paraputrificum
ASV10	0.914	0.98	-0.147	-1.11	Bacteria	Firmicutes	Clostridia	Clostridiales	Ruminococcaceae	Ruminococcus	bromii	Ruminococcus bromii
ASV511	0.907	0.98	-0.153	-1.11	Bacteria	Firmicutes	Clostridia	Clostridiales	Ruminococcaceae	Pseudoflavonifractor		Pseudoflavonifractor
ASV137	0.927	0.98	-0.157	-1.12	Bacteria	Firmicutes	Clostridia	Clostridiales	Ruminococcaceae			Ruminococcaceae
ASV791	0.909	0.98	-0.163	-1.12	Bacteria	Bacteroidetes	Bacteroidia	Bacteroidales	Porphyromonadaceae	Odoribacter		Odoribacter
ASV97	0.889	0.98	-0.172	-1.13	Bacteria	Firmicutes	Clostridia	Clostridiales	Ruminococcaceae	Butyricicoccus		Butyricicoccus
ASV345	0.884	0.98	-0.197	-1.15	Bacteria	Firmicutes	Clostridia	Clostridiales	Lachnospiraceae			Lachnospiraceae
ASV404	0.887	0.98	-0.203	-1.15	Bacteria	Firmicutes	Clostridia	Clostridiales	Lachnospiraceae			Lachnospiraceae
ASV441	0.858	0.976	-0.216	-1.16	Bacteria	Firmicutes	Clostridia	Clostridiales	Lachnospiraceae	Clostridium_XlVa	citroniae	Clostridium_XlVa citroniae
ASV223	0.897	0.98	-0.216	-1.16	Bacteria	Firmicutes	Clostridia	Clostridiales	Ruminococcaceae	Butyricicoccus		Butyricicoccus
ASV15	0.86	0.976	-0.23	-1.17	Bacteria	Firmicutes	Clostridia	Clostridiales	Ruminococcaceae	Gemmiger	formicilis	Gemmiger formicilis
ASV18	0.833	0.976	-0.231	-1.17	Bacteria	Firmicutes	Clostridia	Clostridiales	Lachnospiraceae	Blautia		Blautia
ASV30	0.856	0.976	-0.244	-1.18	Bacteria	Firmicutes	Clostridia	Clostridiales	Ruminococcaceae	Faecalibacterium	prausnitzii	Faecalibacterium prausnitzii
ASV269	0.85	0.976	-0.245	-1.18	Bacteria	Firmicutes	Clostridia	Clostridiales	Lachnospiraceae	Clostridium_XlVa	symbiosum	Clostridium_XlVa symbiosum
ASV628	0.853	0.976	-0.247	-1.19	Bacteria	Firmicutes	Clostridia	Clostridiales				Clostridiales
ASV608	0.899	0.98	-0.274	-1.21	Bacteria	Firmicutes	Clostridia	Clostridiales	Lachnospiraceae			Lachnospiraceae
ASV9	0.823	0.97	-0.29	-1.22	Bacteria	Actinobacteria	Actinobacteria	Coriobacteriales	Coriobacteriaceae	Collinsella	aerofaciens	Collinsella aerofaciens
ASV561	0.858	0.976	-0.285	-1.22	Bacteria	Firmicutes	Clostridia	Clostridiales	Eubacteriaceae	Anaerofustis	stercorihominis	Anaerofustis stercorihominis
ASV160	0.857	0.976	-0.286	-1.22	Bacteria	Firmicutes	Clostridia	Clostridiales	Ruminococcaceae			Ruminococcaceae
ASV343	0.847	0.976	-0.292	-1.22	Bacteria	Firmicutes	Clostridia	Clostridiales				Clostridiales
ASV101	0.819	0.97	-0.295	-1.23	Bacteria	Firmicutes	Clostridia	Clostridiales	Lachnospiraceae	Roseburia	inulinivorans	Roseburia inulinivorans
ASV192	0.821	0.97	-0.303	-1.23	Bacteria	Firmicutes	Clostridia	Clostridiales	Ruminococcaceae	Butyricicoccus		Butyricicoccus
ASV500	0.798	0.961	-0.314	-1.24	Bacteria	Firmicutes	Clostridia	Clostridiales	Lachnospiraceae			Lachnospiraceae
ASV46	0.697	0.896	-0.326	-1.25	Bacteria	Firmicutes	Clostridia	Clostridiales	Lachnospiraceae	Dorea	formicigenerans	Dorea formicigenerans
ASV157	0.817	0.97	-0.324	-1.25	Bacteria	Bacteroidetes	Bacteroidia	Bacteroidales	Rikenellaceae	Alistipes	shahii	Alistipes shahii
ASV497	0.774	0.952	-0.333	-1.26	Bacteria	Firmicutes	Bacilli	Lactobacillales	Streptococcaceae	Streptococcus	sanguinis	Streptococcus sanguinis
ASV3	0.781	0.957	-0.357	-1.28	Bacteria	Actinobacteria	Actinobacteria	Bifidobacteriales	Bifidobacteriaceae	Bifidobacterium		Bifidobacterium
ASV353	0.794	0.961	-0.355	-1.28	Bacteria	Firmicutes	Clostridia	Clostridiales	Ruminococcaceae	Intestinimonas	butyriciproducens	Intestinimonas butyriciproducens
ASV53	0.855	0.976	-0.357	-1.28	Bacteria	Bacteroidetes	Bacteroidia	Bacteroidales	Prevotellaceae	Prevotella	copri	Prevotella copri
ASV14	0.817	0.97	-0.363	-1.29	Bacteria	Actinobacteria	Actinobacteria	Bifidobacteriales	Bifidobacteriaceae	Bifidobacterium	bifidum	Bifidobacterium bifidum
ASV566	0.748	0.937	-0.379	-1.3	Bacteria	Firmicutes	Clostridia	Clostridiales	Lachnospiraceae	Blautia	hydrogenotrophica	Blautia hydrogenotrophica
ASV216	0.798	0.961	-0.407	-1.33	Bacteria	Firmicutes	Clostridia	Clostridiales	Eubacteriaceae	Eubacterium		Eubacterium
ASV111	0.75	0.938	-0.418	-1.34	Bacteria	Firmicutes	Clostridia	Clostridiales	Lachnospiraceae	Fusicatenibacter		Fusicatenibacter
ASV565	0.748	0.937	-0.447	-1.36	Bacteria	Firmicutes	Clostridia	Clostridiales	Ruminococcaceae			Ruminococcaceae
ASV186	0.789	0.961	-0.443	-1.36	Bacteria	Firmicutes	Clostridia	Clostridiales	Lachnospiraceae	Dorea		Dorea
ASV155	0.681	0.895	-0.455	-1.37	Bacteria	Actinobacteria	Actinobacteria	Coriobacteriales	Coriobacteriaceae	Adlercreutzia		Adlercreutzia
ASV314	0.73	0.925	-0.481	-1.4	Bacteria	Actinobacteria	Actinobacteria	Bifidobacteriales	Bifidobacteriaceae	Bifidobacterium		Bifidobacterium
ASV341	0.768	0.952	-0.495	-1.41	Bacteria	Bacteroidetes	Bacteroidia	Bacteroidales	Prevotellaceae	Prevotella		Prevotella
ASV5	0.508	0.802	-0.517	-1.43	Bacteria	Actinobacteria	Actinobacteria	Bifidobacteriales	Bifidobacteriaceae	Bifidobacterium		Bifidobacterium
ASV593	0.669	0.885	-0.537	-1.45	Bacteria	Firmicutes	Clostridia	Clostridiales	Clostridiaceae_1	Clostridium_sensu_stricto		Clostridium_sensu_stricto
ASV649	0.649	0.876	-0.557	-1.47	Bacteria	Firmicutes	Clostridia	Clostridiales	Clostridiaceae_1	Clostridium_sensu_stricto		Clostridium_sensu_stricto
ASV363	0.679	0.894	-0.552	-1.47	Bacteria	Firmicutes	Clostridia	Clostridiales	Lachnospiraceae	Clostridium_XlVa		Clostridium_XlVa
ASV373	0.699	0.896	-0.552	-1.47	Bacteria	Firmicutes	Clostridia	Clostridiales	Clostridiales_Incertae_Sedis_XIII			Clostridiales_Incertae_Sedis_XIII
ASV508	0.689	0.896	-0.59	-1.5	Bacteria	Firmicutes	Clostridia	Clostridiales	Ruminococcaceae	Sporobacter		Sporobacter
ASV102	0.774	0.952	-0.586	-1.5	Bacteria	Firmicutes	Negativicutes	Selenomonadales	Acidaminococcaceae	Succiniclasticum		Succiniclasticum
ASV262	0.695	0.896	-0.595	-1.51	Bacteria	Firmicutes						Firmicutes
ASV20	0.664	0.88	-0.605	-1.52	Bacteria	Actinobacteria	Actinobacteria	Bifidobacteriales	Bifidobacteriaceae	Bifidobacterium		Bifidobacterium
ASV100	0.698	0.896	-0.616	-1.53	Bacteria	Firmicutes	Clostridia	Clostridiales	Lachnospiraceae	Roseburia		Roseburia
ASV259	0.735	0.927	-0.618	-1.53	Bacteria	Firmicutes	Clostridia	Clostridiales	Ruminococcaceae	Ruminococcus		Ruminococcus
ASV117	0.657	0.879	-0.621	-1.54	Bacteria	Firmicutes	Erysipelotrichia	Erysipelotrichales	Erysipelotrichaceae	Turicibacter		Turicibacter
ASV47	0.576	0.832	-0.633	-1.55	Bacteria	Firmicutes	Clostridia	Clostridiales	Lachnospiraceae			Lachnospiraceae
ASV473	0.574	0.832	-0.633	-1.55	Bacteria	Firmicutes	Clostridia	Clostridiales	Ruminococcaceae	Butyricicoccus		Butyricicoccus
ASV530	0.65	0.876	-0.638	-1.56	Bacteria	Firmicutes	Clostridia	Clostridiales	Peptostreptococcaceae	Romboutsia		Romboutsia
ASV283	0.661	0.879	-0.64	-1.56	Bacteria	Firmicutes	Clostridia	Clostridiales	Lachnospiraceae			Lachnospiraceae
ASV383	0.291	0.68	-0.657	-1.58	Bacteria	Proteobacteria	Alphaproteobacteria	Rhizobiales	Brucellaceae	Brucella		Brucella
ASV187	0.658	0.879	-0.655	-1.58	Bacteria	Firmicutes	Bacilli	Lactobacillales	Streptococcaceae	Lactococcus		Lactococcus
ASV31	0.641	0.873	-0.672	-1.59	Bacteria	Firmicutes	Clostridia	Clostridiales	Lachnospiraceae	Ruminococcus2		Ruminococcus2
ASV25	0.499	0.795	-0.689	-1.61	Bacteria	Firmicutes	Clostridia	Clostridiales	Lachnospiraceae	Fusicatenibacter	saccharivorans	Fusicatenibacter saccharivorans
ASV333	0.568	0.832	-0.693	-1.62	Bacteria	Firmicutes	Clostridia	Clostridiales	Ruminococcaceae	Flavonifractor		Flavonifractor
ASV384	0.654	0.879	-0.695	-1.62	Bacteria	Firmicutes	Clostridia	Clostridiales	Lachnospiraceae			Lachnospiraceae
ASV687	0.291	0.68	-0.716	-1.64	Bacteria	Firmicutes	Clostridia	Clostridiales	Lachnospiraceae	Blautia	glucerasea	Blautia glucerasea
ASV143	0.688	0.896	-0.744	-1.67	Bacteria	Bacteroidetes	Bacteroidia	Bacteroidales	Porphyromonadaceae	Barnesiella		Barnesiella
ASV107	0.549	0.822	-0.775	-1.71	Bacteria	Firmicutes	Clostridia	Clostridiales	Lachnospiraceae			Lachnospiraceae
ASV188	0.577	0.832	-0.788	-1.73	Bacteria	Bacteroidetes	Bacteroidia	Bacteroidales	Porphyromonadaceae	Odoribacter	splanchnicus	Odoribacter splanchnicus
ASV371	0.61	0.846	-0.787	-1.73	Bacteria	Firmicutes	Clostridia	Clostridiales	Ruminococcaceae	Oscillibacter		Oscillibacter
ASV761	0.548	0.822	-0.802	-1.74	Bacteria	Firmicutes	Clostridia	Clostridiales	Ruminococcaceae	Intestinimonas		Intestinimonas
ASV128	0.587	0.837	-0.801	-1.74	Bacteria	Firmicutes	Clostridia	Clostridiales	Lachnospiraceae			Lachnospiraceae
ASV710	0.543	0.822	-0.806	-1.75	Bacteria	Firmicutes	Clostridia	Clostridiales	Lachnospiraceae			Lachnospiraceae
ASV400	0.534	0.817	-0.824	-1.77	Bacteria	Actinobacteria	Actinobacteria	Bifidobacteriales	Bifidobacteriaceae	Bifidobacterium		Bifidobacterium
ASV162	0.585	0.837	-0.822	-1.77	Bacteria	Firmicutes	Clostridia	Clostridiales	Ruminococcaceae	Faecalibacterium	prausnitzii	Faecalibacterium prausnitzii
ASV403	0.596	0.839	-0.827	-1.77	Bacteria	Bacteroidetes	Bacteroidia	Bacteroidales	Rikenellaceae	Alistipes	indistinctus	Alistipes indistinctus
ASV231	0.635	0.868	-0.832	-1.78	Bacteria	Firmicutes	Clostridia	Clostridiales	Lachnospiraceae			Lachnospiraceae
ASV370	0.615	0.848	-0.844	-1.79	Bacteria	Firmicutes	Clostridia	Clostridiales	Ruminococcaceae			Ruminococcaceae
ASV234	0.588	0.837	-0.86	-1.82	Bacteria	Firmicutes	Clostridia	Clostridiales	Ruminococcaceae			Ruminococcaceae
ASV230	0.631	0.864	-0.865	-1.82	Bacteria	Firmicutes	Clostridia	Clostridiales	Ruminococcaceae	Faecalibacterium		Faecalibacterium
ASV410	0.496	0.792	-0.898	-1.86	Bacteria	Firmicutes	Clostridia	Clostridiales	Lachnospiraceae	Clostridium_XlVa		Clostridium_XlVa
ASV781	0.533	0.817	-0.912	-1.88	Bacteria	Firmicutes	Clostridia	Clostridiales	Lachnospiraceae	Dorea		Dorea
ASV61	0.555	0.824	-0.912	-1.88	Bacteria	Bacteroidetes	Bacteroidia	Bacteroidales	Porphyromonadaceae	Parabacteroides	merdae	Parabacteroides merdae
ASV598	0.291	0.68	-0.918	-1.89	Bacteria	Firmicutes	Clostridia	Clostridiales	Lachnospiraceae			Lachnospiraceae
ASV224	0.593	0.839	-0.92	-1.89	Bacteria	Firmicutes	Clostridia					Clostridia
ASV72	0.523	0.805	-0.935	-1.91	Bacteria	Firmicutes	Clostridia	Clostridiales				Clostridiales
ASV43	0.492	0.789	-0.939	-1.92	Bacteria	Firmicutes	Clostridia	Clostridiales	Lachnospiraceae	Blautia	obeum	Blautia obeum
ASV112	0.595	0.839	-0.944	-1.92	Bacteria	Firmicutes	Clostridia	Clostridiales	Lachnospiraceae	Coprococcus	eutactus	Coprococcus eutactus
ASV306	0.481	0.785	-0.962	-1.95	Bacteria	Firmicutes	Clostridia	Clostridiales	Clostridiales_Incertae_Sedis_XIII			Clostridiales_Incertae_Sedis_XIII
ASV122	0.602	0.839	-0.975	-1.96	Bacteria	Firmicutes	Clostridia	Clostridiales	Ruminococcaceae	Oscillibacter		Oscillibacter
ASV124	0.488	0.787	-1	-2	Bacteria	Firmicutes	Clostridia	Clostridiales	Lachnospiraceae			Lachnospiraceae
ASV49	0.452	0.764	-1.01	-2.01	Bacteria	Firmicutes	Clostridia	Clostridiales	Lachnospiraceae	Roseburia	faecis	Roseburia faecis
ASV332	0.291	0.68	-1.03	-2.04	Bacteria	Bacteroidetes	Bacteroidia	Bacteroidales	Bacteroidaceae	Bacteroides	uniformis	Bacteroides uniformis
ASV635	0.459	0.772	-1.03	-2.05	Bacteria	Firmicutes	Clostridia	Clostridiales	Lachnospiraceae	Eisenbergiella		Eisenbergiella
ASV98	0.417	0.753	-1.04	-2.06	Bacteria	Firmicutes	Clostridia	Clostridiales	Ruminococcaceae	Clostridium_IV		Clostridium_IV
ASV138	0.492	0.789	-1.04	-2.06	Bacteria	Firmicutes	Clostridia	Clostridiales	Ruminococcaceae	Oscillibacter		Oscillibacter
ASV64	0.373	0.749	-1.09	-2.13	Bacteria	Firmicutes	Clostridia	Clostridiales	Ruminococcaceae	Sporobacter		Sporobacter
ASV661	0.45	0.763	-1.12	-2.17	Bacteria	Firmicutes						Firmicutes
ASV211	0.483	0.785	-1.12	-2.18	Bacteria	Firmicutes	Clostridia	Clostridiales	Ruminococcaceae	Oscillibacter		Oscillibacter
ASV431	0.395	0.753	-1.13	-2.19	Bacteria	Firmicutes	Clostridia	Clostridiales	Lachnospiraceae			Lachnospiraceae
ASV99	0.441	0.756	-1.14	-2.21	Bacteria	Firmicutes	Erysipelotrichia	Erysipelotrichales	Erysipelotrichaceae	Clostridium_XVIII	saccharogumia	Clostridium_XVIII saccharogumia
ASV510	0.439	0.756	-1.16	-2.24	Bacteria	Firmicutes	Clostridia	Clostridiales	Lachnospiraceae	Clostridium_XlVb		Clostridium_XlVb
ASV475	0.375	0.749	-1.17	-2.25	Bacteria	Firmicutes	Clostridia	Clostridiales	Ruminococcaceae	Faecalibacterium		Faecalibacterium
ASV178	0.519	0.804	-1.17	-2.25	Bacteria	Firmicutes	Clostridia	Clostridiales	Ruminococcaceae	Clostridium_IV		Clostridium_IV
ASV40	0.268	0.648	-1.18	-2.26	Bacteria	Firmicutes	Clostridia	Clostridiales	Lachnospiraceae	Anaerostipes		Anaerostipes
ASV205	0.411	0.753	-1.18	-2.27	Bacteria	Actinobacteria	Actinobacteria	Actinomycetales	Actinomycetaceae	Actinomyces	odontolyticus	Actinomyces odontolyticus
ASV555	0.426	0.753	-1.2	-2.3	Bacteria	Firmicutes	Clostridia	Clostridiales				Clostridiales
ASV176	0.386	0.749	-1.22	-2.33	Bacteria	Firmicutes	Clostridia	Clostridiales	Lachnospiraceae			Lachnospiraceae
ASV544	0.339	0.717	-1.24	-2.37	Bacteria	Firmicutes	Clostridia	Clostridiales	Clostridiaceae_1	Clostridium_sensu_stricto		Clostridium_sensu_stricto
ASV89	0.41	0.753	-1.26	-2.4	Bacteria	Bacteroidetes	Bacteroidia	Bacteroidales	Rikenellaceae	Alistipes		Alistipes
ASV307	0.416	0.753	-1.27	-2.41	Bacteria	Firmicutes	Clostridia	Clostridiales	Lachnospiraceae	Blautia		Blautia
ASV349	0.436	0.755	-1.27	-2.41	Bacteria	Firmicutes	Clostridia	Clostridiales	Lachnospiraceae	Clostridium_XlVb		Clostridium_XlVb
ASV624	0.413	0.753	-1.28	-2.43	Bacteria	Firmicutes	Clostridia	Clostridiales	Lachnospiraceae	Dorea		Dorea
ASV123	0.433	0.753	-1.29	-2.45	Bacteria	Firmicutes	Clostridia	Clostridiales	Lachnospiraceae	Blautia	obeum	Blautia obeum
ASV551	0.347	0.725	-1.3	-2.46	Bacteria	Firmicutes	Clostridia	Clostridiales	Ruminococcaceae	Flavonifractor		Flavonifractor
ASV322	0.303	0.685	-1.31	-2.48	Bacteria	Firmicutes	Clostridia	Clostridiales	Ruminococcaceae	Oscillibacter		Oscillibacter
ASV23	0.434	0.753	-1.31	-2.49	Bacteria	Firmicutes	Negativicutes	Selenomonadales	Veillonellaceae	Dialister	invisus	Dialister invisus
ASV323	0.154	0.458	-1.34	-2.53	Bacteria	Firmicutes	Clostridia	Clostridiales				Clostridiales
ASV368	0.38	0.749	-1.35	-2.55	Bacteria	Firmicutes	Clostridia	Clostridiales	Lachnospiraceae			Lachnospiraceae
ASV66	0.47	0.775	-1.35	-2.55	Bacteria	Firmicutes	Clostridia	Clostridiales	Lachnospiraceae	Coprococcus		Coprococcus
ASV56	0.308	0.689	-1.36	-2.57	Bacteria	Bacteroidetes	Bacteroidia	Bacteroidales	Rikenellaceae	Alistipes	putredinis	Alistipes putredinis
ASV294	0.369	0.744	-1.36	-2.57	Bacteria	Firmicutes	Clostridia	Clostridiales	Lachnospiraceae	Blautia		Blautia
ASV454	0.353	0.729	-1.38	-2.61	Bacteria	Firmicutes	Clostridia	Clostridiales	Lachnospiraceae	Blautia		Blautia
ASV512	0.391	0.753	-1.39	-2.62	Bacteria	Firmicutes	Clostridia	Clostridiales	Clostridiales_Incertae_Sedis_XIII	Mogibacterium		Mogibacterium
ASV54	0.422	0.753	-1.4	-2.64	Bacteria	Firmicutes	Clostridia	Clostridiales	Ruminococcaceae			Ruminococcaceae
ASV227	0.384	0.749	-1.4	-2.65	Bacteria	Firmicutes	Clostridia	Clostridiales	Lachnospiraceae	Blautia		Blautia
ASV484	0.304	0.686	-1.45	-2.74	Bacteria	Firmicutes	Clostridia	Clostridiales	Lachnospiraceae			Lachnospiraceae
ASV812	0.319	0.708	-1.46	-2.74	Bacteria	Firmicutes	Clostridia	Clostridiales	Ruminococcaceae			Ruminococcaceae
ASV313	0.407	0.753	-1.48	-2.79	Bacteria	Firmicutes	Clostridia	Clostridiales	Lachnospiraceae	Dorea		Dorea
ASV359	0.135	0.433	-1.48	-2.8	Bacteria	Firmicutes	Clostridia	Clostridiales	Lachnospiraceae	Blautia		Blautia
ASV226	0.121	0.395	-1.49	-2.81	Bacteria	Firmicutes	Clostridia	Clostridiales	Ruminococcaceae	Gemmiger		Gemmiger
ASV152	0.43	0.753	-1.5	-2.83	Bacteria	Actinobacteria	Actinobacteria	Coriobacteriales	Coriobacteriaceae	Senegalimassilia	anaerobia	Senegalimassilia anaerobia
ASV184	0.335	0.716	-1.51	-2.85	Bacteria	Firmicutes	Clostridia	Clostridiales	Lachnospiraceae	Blautia		Blautia
ASV521	0.231	0.589	-1.52	-2.86	Bacteria	Firmicutes	Clostridia	Clostridiales	Lachnospiraceae			Lachnospiraceae
ASV232	0.331	0.715	-1.58	-3	Bacteria	Firmicutes	Clostridia	Clostridiales	Ruminococcaceae	Clostridium_III		Clostridium_III
ASV215	0.326	0.712	-1.59	-3.02	Bacteria	Bacteroidetes	Bacteroidia	Bacteroidales	Rikenellaceae	Alistipes	obesi	Alistipes obesi
ASV558	0.296	0.682	-1.6	-3.03	Bacteria							Bacteria
ASV171	0.354	0.729	-1.61	-3.05	Bacteria	Firmicutes	Clostridia	Clostridiales	Ruminococcaceae			Ruminococcaceae
ASV74	0.247	0.614	-1.65	-3.14	Bacteria	Bacteroidetes	Bacteroidia	Bacteroidales	Bacteroidaceae	Bacteroides	ovatus	Bacteroides ovatus
ASV59	0.292	0.68	-1.69	-3.22	Bacteria	Firmicutes	Clostridia	Clostridiales	Lachnospiraceae	Ruminococcus2		Ruminococcus2
ASV507	0.308	0.689	-1.7	-3.25	Bacteria	Firmicutes	Clostridia	Clostridiales	Ruminococcaceae			Ruminococcaceae
ASV488	0.266	0.648	-1.72	-3.29	Bacteria							Bacteria
ASV207	0.327	0.712	-1.74	-3.34	Bacteria	Firmicutes	Clostridia	Clostridiales	Ruminococcaceae			Ruminococcaceae
ASV290	0.32	0.708	-1.76	-3.39	Bacteria	Bacteroidetes	Bacteroidia	Bacteroidales	Porphyromonadaceae	Barnesiella		Barnesiella
ASV659	0.226	0.584	-1.76	-3.4	Bacteria	Firmicutes	Clostridia	Clostridiales	Ruminococcaceae			Ruminococcaceae
ASV623	0.23	0.589	-1.78	-3.43	Bacteria	Firmicutes	Clostridia	Clostridiales	Ruminococcaceae	Sporobacter		Sporobacter
ASV376	0.297	0.682	-1.8	-3.49	Bacteria	Firmicutes	Clostridia	Clostridiales	Lachnospiraceae			Lachnospiraceae
ASV605	0.0901	0.323	-1.82	-3.54	Bacteria	Bacteroidetes	Bacteroidia	Bacteroidales	Porphyromonadaceae			Porphyromonadaceae
ASV245	0.348	0.725	-1.83	-3.55	Bacteria	Bacteroidetes	Bacteroidia	Bacteroidales	Bacteroidaceae	Bacteroides	intestinalis	Bacteroides intestinalis
ASV552	0.27	0.651	-1.84	-3.58	Bacteria	Firmicutes	Clostridia	Clostridiales				Clostridiales
ASV233	0.245	0.612	-1.88	-3.67	Bacteria	Firmicutes	Erysipelotrichia	Erysipelotrichales	Erysipelotrichaceae	Turicibacter	sanguinis	Turicibacter sanguinis
ASV91	0.302	0.685	-1.89	-3.71	Bacteria	Firmicutes	Clostridia	Clostridiales	Ruminococcaceae	Gemmiger		Gemmiger
ASV189	0.215	0.569	-1.94	-3.83	Bacteria	Firmicutes	Clostridia	Clostridiales	Ruminococcaceae	Faecalibacterium		Faecalibacterium
ASV284	0.322	0.708	-1.96	-3.89	Bacteria	Firmicutes	Clostridia	Clostridiales				Clostridiales
ASV361	0.281	0.676	-1.98	-3.93	Bacteria	Actinobacteria	Actinobacteria	Coriobacteriales	Coriobacteriaceae	Slackia	isoflavoniconvertens	Slackia isoflavoniconvertens
ASV987	0.0364	0.164	-1.99	-3.97	Bacteria	Firmicutes	Clostridia	Clostridiales	Ruminococcaceae	Anaerotruncus		Anaerotruncus
ASV583	0.157	0.465	-2	-4	Bacteria	Firmicutes	Clostridia	Clostridiales	Lachnospiraceae	Anaerosporobacter		Anaerosporobacter
ASV428	0.238	0.604	-2.05	-4.13	Bacteria	Firmicutes	Clostridia	Clostridiales	Peptostreptococcaceae	Romboutsia	sedimentorum	Romboutsia sedimentorum
ASV387	0.175	0.494	-2.1	-4.28	Bacteria	Firmicutes	Clostridia	Clostridiales	Ruminococcaceae			Ruminococcaceae
ASV82	0.187	0.515	-2.16	-4.46	Bacteria	Firmicutes						Firmicutes
ASV350	0.179	0.501	-2.28	-4.85	Bacteria	Proteobacteria	Betaproteobacteria	Burkholderiales	Sutterellaceae	Sutterella	stercoricanis	Sutterella stercoricanis
ASV560	0.114	0.38	-2.33	-5.03	Bacteria	Firmicutes	Clostridia	Clostridiales	Ruminococcaceae	Faecalibacterium		Faecalibacterium
ASV79	0.242	0.609	-2.35	-5.09	Bacteria	Bacteroidetes	Bacteroidia	Bacteroidales	Bacteroidaceae	Bacteroides		Bacteroides
ASV48	0.171	0.49	-2.43	-5.38	Bacteria	Firmicutes	Clostridia	Clostridiales	Lachnospiraceae	Roseburia	intestinalis	Roseburia intestinalis
ASV736	0.0345	0.158	-2.46	-5.51	Bacteria	Firmicutes	Clostridia	Clostridiales	Lachnospiraceae	Clostridium_XlVa		Clostridium_XlVa
ASV769	0.0729	0.284	-2.55	-5.84	Bacteria	Firmicutes	Clostridia	Clostridiales	Lachnospiraceae			Lachnospiraceae
ASV26	0.0869	0.316	-2.55	-5.85	Bacteria	Firmicutes	Clostridia	Clostridiales	Ruminococcaceae	Faecalibacterium		Faecalibacterium
ASV253	0.152	0.455	-2.59	-6.02	Bacteria	Bacteroidetes	Bacteroidia	Bacteroidales	Bacteroidaceae	Bacteroides	ovatus	Bacteroides ovatus
ASV335	0.144	0.444	-2.61	-6.1	Bacteria	Proteobacteria	Betaproteobacteria	Burkholderiales	Sutterellaceae	Sutterella	wadsworthensis	Sutterella wadsworthensis
ASV258	0.0686	0.275	-2.64	-6.25	Bacteria	Firmicutes	Clostridia	Clostridiales	Lachnospiraceae	Clostridium_XlVa		Clostridium_XlVa
ASV96	0.136	0.433	-2.65	-6.29	Bacteria	Firmicutes	Clostridia	Clostridiales	Lachnospiraceae	Blautia		Blautia
ASV574	0.102	0.351	-2.71	-6.53	Bacteria	Firmicutes	Clostridia	Clostridiales				Clostridiales
ASV632	0.0729	0.284	-2.72	-6.58	Bacteria	Firmicutes	Clostridia					Clostridia
ASV291	0.18	0.501	-2.77	-6.8	Bacteria	Actinobacteria	Actinobacteria	Coriobacteriales	Coriobacteriaceae	Adlercreutzia		Adlercreutzia
ASV740	0.0549	0.23	-2.8	-6.95	Bacteria	Firmicutes	Clostridia	Clostridiales	Lachnospiraceae			Lachnospiraceae
ASV611	0.0826	0.308	-2.82	-7.07	Bacteria	Firmicutes	Clostridia	Clostridiales	Ruminococcaceae	Butyricicoccus		Butyricicoccus
ASV389	0.114	0.38	-2.84	-7.17	Bacteria							Bacteria
ASV492	0.095	0.334	-2.87	-7.29	Bacteria	Firmicutes	Clostridia	Clostridiales	Lachnospiraceae	Blautia		Blautia
ASV486	0.115	0.38	-2.88	-7.36	Bacteria	Firmicutes	Clostridia	Clostridiales	Lachnospiraceae	Blautia		Blautia
ASV201	0.0704	0.278	-2.9	-7.47	Bacteria	Firmicutes	Erysipelotrichia	Erysipelotrichales	Erysipelotrichaceae	Coprobacillus	cateniformis	Coprobacillus cateniformis
ASV506	0.0959	0.335	-2.92	-7.56	Bacteria	Firmicutes	Clostridia					Clostridia
ASV209	0.147	0.444	-2.93	-7.6	Bacteria	Firmicutes	Clostridia	Clostridiales	Lachnospiraceae			Lachnospiraceae
ASV616	0.0791	0.299	-2.99	-7.93	Bacteria	Firmicutes	Clostridia	Clostridiales	Ruminococcaceae	Sporobacter		Sporobacter
ASV180	0.105	0.358	-3	-8.03	Bacteria	Firmicutes	Clostridia	Clostridiales	Ruminococcaceae	Ruminococcus	callidus	Ruminococcus callidus
ASV398	0.0662	0.269	-3.04	-8.25	Bacteria	Bacteroidetes	Bacteroidia	Bacteroidales	Bacteroidaceae	Bacteroides		Bacteroides
ASV304	0.094	0.333	-3.11	-8.65	Bacteria	Firmicutes	Clostridia	Clostridiales	Ruminococcaceae			Ruminococcaceae
ASV206	0.0209	0.108	-3.14	-8.81	Bacteria	Actinobacteria	Actinobacteria	Coriobacteriales	Coriobacteriaceae	Slackia	piriformis	Slackia piriformis
ASV652	0.0258	0.126	-3.17	-8.98	Bacteria	Actinobacteria	Actinobacteria	Coriobacteriales	Coriobacteriaceae			Coriobacteriaceae
ASV584	0.0473	0.202	-3.19	-9.12	Bacteria	Actinobacteria	Actinobacteria	Coriobacteriales	Coriobacteriaceae			Coriobacteriaceae
ASV51	0.133	0.428	-3.2	-9.19	Bacteria	Firmicutes						Firmicutes
ASV579	0.0341	0.158	-3.27	-9.66	Bacteria	Firmicutes	Clostridia	Clostridiales	Lachnospiraceae			Lachnospiraceae
ASV657	0.0291	0.139	-3.3	-9.84	Bacteria	Firmicutes	Bacilli	Lactobacillales	Streptococcaceae	Lactococcus		Lactococcus
ASV682	0.0204	0.106	-3.32	-9.98	Bacteria	Firmicutes	Clostridia	Clostridiales	Ruminococcaceae			Ruminococcaceae
ASV839	0.0172	0.0947	-3.33	-10.1	Bacteria	Firmicutes	Clostridia	Clostridiales	Ruminococcaceae	Ruminococcus		Ruminococcus
ASV523	0.0073	0.0529	-3.39	-10.5	Bacteria	Firmicutes	Bacilli	Lactobacillales	Leuconostocaceae	Leuconostoc		Leuconostoc
ASV242	0.0185	0.0997	-3.46	-11	Bacteria	Firmicutes	Clostridia	Clostridiales	Lachnospiraceae	Clostridium_XlVa		Clostridium_XlVa
ASV851	0.0125	0.0749	-3.53	-11.6	Bacteria	Firmicutes	Clostridia	Clostridiales	Lachnospiraceae	Ruminococcus2		Ruminococcus2
ASV388	0.023	0.114	-3.7	-13	Bacteria	Firmicutes	Clostridia	Clostridiales	Ruminococcaceae	Faecalibacterium		Faecalibacterium
ASV200	0.0414	0.182	-3.81	-14	Bacteria	Firmicutes	Clostridia	Clostridiales	Ruminococcaceae			Ruminococcaceae
ASV691	0.00631	0.0491	-3.82	-14.1	Bacteria	Bacteroidetes	Bacteroidia	Bacteroidales	Porphyromonadaceae	Butyricimonas		Butyricimonas
ASV490	0.0148	0.086	-3.84	-14.3	Bacteria	Proteobacteria	Gammaproteobacteria	Pseudomonadales	Moraxellaceae	Acinetobacter		Acinetobacter
ASV546	0.0162	0.0921	-3.96	-15.6	Bacteria	Firmicutes	Clostridia	Clostridiales	Ruminococcaceae	Clostridium_IV		Clostridium_IV
ASV489	0.0119	0.0726	-4.11	-17.3	Bacteria	Firmicutes	Clostridia	Clostridiales				Clostridiales
ASV214	0.0193	0.101	-4.12	-17.4	Bacteria	Firmicutes	Clostridia	Clostridiales	Lachnospiraceae	Clostridium_XlVb	lactatifermentans	Clostridium_XlVb lactatifermentans
ASV825	0.00523	0.0452	-4.13	-17.5	Bacteria	Firmicutes						Firmicutes
ASV275	0.0344	0.158	-4.13	-17.5	Bacteria	Firmicutes	Clostridia	Clostridiales	Lachnospiraceae			Lachnospiraceae
ASV457	0.00572	0.0465	-4.24	-18.8	Bacteria	Bacteroidetes	Bacteroidia	Bacteroidales	Prevotellaceae	Prevotella		Prevotella
ASV406	0.00692	0.0516	-4.24	-18.9	Bacteria	Firmicutes	Clostridia	Clostridiales	Ruminococcaceae	Sporobacter		Sporobacter
ASV378	0.00629	0.0491	-4.27	-19.2	Bacteria	Firmicutes	Clostridia	Clostridiales	Lachnospiraceae	Blautia		Blautia
ASV716	0.00564	0.0465	-4.41	-21.2	Bacteria	Firmicutes	Clostridia	Clostridiales	Clostridiales_Incertae_Sedis_XIII	Mogibacterium		Mogibacterium
ASV456	0.0104	0.0658	-4.44	-21.7	Bacteria	Firmicutes	Clostridia	Clostridiales	Lachnospiraceae	Blautia		Blautia
ASV133	0.0458	0.196	-4.52	-22.9	Bacteria	Firmicutes	Negativicutes	Selenomonadales	Acidaminococcaceae	Phascolarctobacterium	succinatutens	Phascolarctobacterium succinatutens
ASV367	0.00765	0.0529	-4.67	-25.4	Bacteria	Firmicutes	Clostridia	Clostridiales	Ruminococcaceae	Faecalibacterium		Faecalibacterium
ASV451	0.0033	0.0318	-4.81	-28.1	Bacteria	Firmicutes	Clostridia	Clostridiales	Ruminococcaceae			Ruminococcaceae
ASV183	0.0126	0.0749	-4.9	-29.8	Bacteria	Firmicutes	Clostridia	Clostridiales	Ruminococcaceae	Clostridium_IV		Clostridium_IV
ASV385	0.00842	0.0559	-4.92	-30.2	Bacteria	Bacteroidetes	Bacteroidia	Bacteroidales	Porphyromonadaceae	Parabacteroides	goldsteinii	Parabacteroides goldsteinii
ASV597	0.00565	0.0465	-4.93	-30.5	Bacteria	Bacteroidetes	Bacteroidia	Bacteroidales	Bacteroidaceae	Bacteroides		Bacteroides
ASV413	0.0152	0.0872	-5.01	-32.1	Bacteria	Bacteroidetes	Bacteroidia	Bacteroidales	Prevotellaceae	Prevotella		Prevotella
ASV274	0.0096	0.0615	-5.02	-32.5	Bacteria	Firmicutes	Clostridia	Clostridiales	Ruminococcaceae			Ruminococcaceae
ASV266	0.0132	0.0775	-5.13	-35	Bacteria	Bacteroidetes	Bacteroidia	Bacteroidales				Bacteroidales
ASV471	0.0057	0.0465	-5.17	-36.1	Bacteria	Firmicutes	Clostridia	Clostridiales	Lachnospiraceae	Howardella		Howardella
ASV311	0.0216	0.109	-5.18	-36.2	Bacteria	Firmicutes	Clostridia	Clostridiales	Lachnospiraceae	Roseburia		Roseburia
ASV541	0.00332	0.0318	-5.19	-36.5	Bacteria	Firmicutes	Clostridia	Clostridiales				Clostridiales
ASV622	0.00248	0.03	-5.2	-36.7	Bacteria	Firmicutes	Clostridia	Clostridiales	Lachnospiraceae	Butyrivibrio	crossotus	Butyrivibrio crossotus
ASV938	0.00153	0.0246	-5.22	-37.3	Bacteria	Firmicutes	Clostridia	Clostridiales				Clostridiales
ASV677	0.00142	0.0235	-5.29	-39	Bacteria	Verrucomicrobia	Verrucomicrobiae	Verrucomicrobiales	Verrucomicrobiaceae	Akkermansia		Akkermansia
ASV503	0.00645	0.0495	-5.34	-40.6	Bacteria	Bacteroidetes	Bacteroidia	Bacteroidales	Prevotellaceae	Paraprevotella		Paraprevotella
ASV69	0.00852	0.056	-5.36	-41.2	Bacteria	Firmicutes	Clostridia	Clostridiales	Ruminococcaceae	Clostridium_IV		Clostridium_IV
ASV424	0.011	0.0691	-5.38	-41.5	Bacteria	Bacteroidetes	Bacteroidia	Bacteroidales	Prevotellaceae	Prevotella		Prevotella
ASV268	0.0189	0.101	-5.51	-45.5	Bacteria	Firmicutes	Clostridia	Clostridiales	Ruminococcaceae	Ruminococcus		Ruminococcus
ASV619	0.000332	0.0194	-5.77	-54.6	Bacteria	Firmicutes	Clostridia	Clostridiales	Lachnospiraceae	Blautia		Blautia
ASV748	0.000447	0.0194	-5.84	-57.1	Bacteria	Firmicutes	Clostridia	Clostridiales	Ruminococcaceae			Ruminococcaceae
ASV278	0.00296	0.0318	-5.85	-57.6	Bacteria	Firmicutes	Clostridia	Clostridiales	Lachnospiraceae	Clostridium_XlVa		Clostridium_XlVa
ASV495	0.00332	0.0318	-5.85	-57.6	Bacteria	Actinobacteria	Actinobacteria	Coriobacteriales	Coriobacteriaceae	Parvibacter		Parvibacter
ASV261	0.0167	0.0931	-5.93	-60.9	Bacteria	Firmicutes	Clostridia	Clostridiales	Ruminococcaceae			Ruminococcaceae
ASV518	0.000488	0.0194	-6.14	-70.6	Bacteria	Firmicutes	Clostridia	Clostridiales	Lachnospiraceae	Fusicatenibacter		Fusicatenibacter
ASV543	0.00105	0.0235	-6.16	-71.3	Bacteria	Firmicutes	Clostridia	Clostridiales				Clostridiales
ASV299	0.00781	0.0532	-6.18	-72.5	Bacteria	Firmicutes	Clostridia	Clostridiales	Ruminococcaceae	Gemmiger		Gemmiger
ASV533	0.000813	0.0212	-6.22	-74.5	Bacteria	Firmicutes	Clostridia	Clostridiales	Lachnospiraceae	Roseburia		Roseburia
ASV419	0.00295	0.0318	-6.24	-75.5	Bacteria	Bacteroidetes	Bacteroidia	Bacteroidales	Prevotellaceae	Paraprevotella		Paraprevotella
ASV409	0.00264	0.03	-6.31	-79.3	Bacteria	Bacteroidetes	Bacteroidia	Bacteroidales	Porphyromonadaceae	Barnesiella		Barnesiella
ASV382	0.00427	0.0392	-6.36	-82.1	Bacteria	Firmicutes	Negativicutes	Selenomonadales	Acidaminococcaceae	Phascolarctobacterium		Phascolarctobacterium
ASV85	0.0126	0.0749	-6.45	-87.3	Bacteria	Firmicutes	Erysipelotrichia	Erysipelotrichales	Erysipelotrichaceae	Holdemanella		Holdemanella
ASV108	0.00333	0.0318	-6.49	-90	Bacteria	Actinobacteria	Actinobacteria	Bifidobacteriales	Bifidobacteriaceae	Bifidobacterium		Bifidobacterium
ASV576	0.000379	0.0194	-6.51	-91.3	Bacteria	Firmicutes	Clostridia	Clostridiales	Ruminococcaceae			Ruminococcaceae
ASV248	0.00838	0.0559	-6.51	-91.4	Bacteria	Bacteroidetes	Bacteroidia	Bacteroidales	Prevotellaceae	Prevotella		Prevotella
ASV438	0.000499	0.0194	-6.52	-92	Bacteria	Firmicutes	Clostridia	Clostridiales	Lachnospiraceae	Ruminococcus2		Ruminococcus2
ASV397	0.00113	0.0235	-6.69	-103	Bacteria	Firmicutes	Clostridia	Clostridiales	Lachnospiraceae	Ruminococcus2		Ruminococcus2
ASV105	0.00753	0.0529	-6.78	-110	Bacteria	Firmicutes	Erysipelotrichia	Erysipelotrichales	Erysipelotrichaceae			Erysipelotrichaceae
ASV119	0.00767	0.0529	-6.8	-112	Bacteria	Bacteroidetes	Bacteroidia	Bacteroidales	Bacteroidaceae	Bacteroides	eggerthii	Bacteroides eggerthii
ASV327	0.00259	0.03	-6.87	-117	Bacteria	Bacteroidetes	Bacteroidia	Bacteroidales	Prevotellaceae	Prevotella		Prevotella
ASV218	0.00215	0.0285	-6.91	-121	Bacteria	Firmicutes	Clostridia	Clostridiales	Ruminococcaceae			Ruminococcaceae
ASV321	0.00139	0.0235	-7.03	-131	Bacteria	Firmicutes	Clostridia	Clostridiales	Ruminococcaceae	Ruminococcus		Ruminococcus
ASV164	0.00224	0.029	-7.03	-131	Bacteria	Firmicutes	Clostridia	Clostridiales	Lachnospiraceae	Ruminococcus2		Ruminococcus2
ASV295	0.00111	0.0235	-7.04	-132	Bacteria	Firmicutes	Clostridia	Clostridiales				Clostridiales
ASV467	0.000777	0.0212	-7.07	-134	Bacteria	Bacteroidetes	Bacteroidia	Bacteroidales	Bacteroidaceae	Bacteroides		Bacteroides
ASV301	0.00118	0.0235	-7.24	-151	Bacteria	Firmicutes	Clostridia	Clostridiales	Lachnospiraceae	Howardella	ureilytica	Howardella ureilytica
ASV114	0.00582	0.0466	-7.27	-154	Bacteria	Bacteroidetes	Bacteroidia	Bacteroidales	Bacteroidaceae	Bacteroides	massiliensis	Bacteroides massiliensis
ASV173	0.00665	0.0503	-7.28	-155	Bacteria	Bacteroidetes	Bacteroidia	Bacteroidales	Bacteroidaceae	Bacteroides		Bacteroides
ASV305	0.00133	0.0235	-7.38	-166	Bacteria	Firmicutes	Clostridia	Clostridiales	Ruminococcaceae			Ruminococcaceae
ASV243	0.00177	0.0261	-7.42	-171	Bacteria	Bacteroidetes	Bacteroidia	Bacteroidales	Bacteroidaceae	Bacteroides	stercoris	Bacteroides stercoris
ASV197	0.00385	0.0362	-7.63	-197	Bacteria	Firmicutes	Erysipelotrichia	Erysipelotrichales	Erysipelotrichaceae	Catenibacterium	mitsuokai	Catenibacterium mitsuokai
ASV329	0.00198	0.027	-7.67	-203	Bacteria	Bacteroidetes	Bacteroidia	Bacteroidales	Prevotellaceae	Prevotella		Prevotella
ASV344	0.000575	0.0209	-7.98	-253	Bacteria	Firmicutes	Clostridia	Clostridiales				Clostridiales
ASV260	0.000313	0.0194	-8.25	-305	Bacteria							Bacteria
ASV271	0.00173	0.0261	-8.33	-322	Bacteria	Bacteroidetes	Bacteroidia	Bacteroidales	Prevotellaceae	Prevotella		Prevotella
ASV139	0.00107	0.0235	-8.54	-373	Bacteria	Firmicutes	Clostridia	Clostridiales	Ruminococcaceae	Clostridium_IV		Clostridium_IV
ASV145	0.00314	0.0318	-8.6	-387	Bacteria	Firmicutes	Erysipelotrichia	Erysipelotrichales	Erysipelotrichaceae	Holdemanella		Holdemanella
ASV93	0.000446	0.0194	-8.95	-494	Bacteria	Firmicutes	Clostridia	Clostridiales				Clostridiales
ASV94	0.000816	0.0212	-9.1	-551	Bacteria	Bacteroidetes	Bacteroidia	Bacteroidales	Prevotellaceae	Prevotella		Prevotella
ASV16	0.00117	0.0235	-10.3	-1290	Bacteria	Verrucomicrobia	Verrucomicrobiae	Verrucomicrobiales	Verrucomicrobiaceae	Akkermansia		Akkermansia

## Sheet: AGe 2.5 IgA+
	Celiac_vs_Control_in_IGpos_Age2.5.p	Celiac_vs_Control_in_IGpos_Age2.5.FDR	Celiac_vs_Control_in_IGpos_Age2.5.logFC	Celiac_vs_Control_in_IGpos_Age2.5.FC	Kingdom	Phylum	Class	Order	Family	Genus	Species	Taxa
ASV69	3.8e-07	0.000207	11.4	2640	Bacteria	Firmicutes	Clostridia	Clostridiales	Ruminococcaceae	Clostridium_IV		Clostridium_IV
ASV144	1.97e-05	0.000894	7.99	254	Bacteria	Firmicutes	Negativicutes	Selenomonadales	Veillonellaceae	Dialister	propionicifaciens	Dialister propionicifaciens
ASV226	8.92e-07	0.000209	7.56	189	Bacteria	Firmicutes	Clostridia	Clostridiales	Ruminococcaceae	Gemmiger		Gemmiger
ASV80	7.79e-05	0.00202	7.07	135	Bacteria	Firmicutes	Negativicutes	Selenomonadales	Veillonellaceae	Dialister		Dialister
ASV320	1.74e-05	0.000894	6.89	118	Bacteria	Firmicutes	Clostridia	Clostridiales	Lachnospiraceae			Lachnospiraceae
ASV376	1.22e-05	0.000894	6.44	87	Bacteria	Firmicutes	Clostridia	Clostridiales	Lachnospiraceae			Lachnospiraceae
ASV225	1.88e-05	0.000894	6.16	71.7	Bacteria	Bacteroidetes	Bacteroidia	Bacteroidales	Bacteroidaceae	Bacteroides		Bacteroides
ASV418	7.14e-05	0.00194	5.82	56.6	Bacteria	Firmicutes	Clostridia					Clostridia
ASV278	0.000295	0.00392	5.78	55	Bacteria	Firmicutes	Clostridia	Clostridiales	Lachnospiraceae	Clostridium_XlVa		Clostridium_XlVa
ASV231	0.00105	0.00777	5.69	51.6	Bacteria	Firmicutes	Clostridia	Clostridiales	Lachnospiraceae			Lachnospiraceae
ASV172	0.000242	0.00386	5.46	43.9	Bacteria	Bacteroidetes	Bacteroidia	Bacteroidales	Bacteroidaceae	Bacteroides	vulgatus	Bacteroides vulgatus
ASV274	0.000311	0.00394	5.38	41.5	Bacteria	Firmicutes	Clostridia	Clostridiales	Ruminococcaceae			Ruminococcaceae
ASV268	0.00153	0.0103	5.19	36.6	Bacteria	Firmicutes	Clostridia	Clostridiales	Ruminococcaceae	Ruminococcus		Ruminococcus
ASV263	0.00159	0.0105	4.83	28.5	Bacteria	Firmicutes	Clostridia	Clostridiales	Clostridiaceae_1	Clostridium_sensu_stricto		Clostridium_sensu_stricto
ASV636	2.25e-05	0.000925	4.83	28.4	Bacteria	Firmicutes	Clostridia	Clostridiales	Lachnospiraceae	Ruminococcus2		Ruminococcus2
ASV502	0.00044	0.00454	4.62	24.7	Bacteria	Bacteroidetes	Bacteroidia	Bacteroidales	Bacteroidaceae	Bacteroides		Bacteroides
ASV371	0.000615	0.00536	4.63	24.7	Bacteria	Firmicutes	Clostridia	Clostridiales	Ruminococcaceae	Oscillibacter		Oscillibacter
ASV305	0.000624	0.00536	4.6	24.2	Bacteria	Firmicutes	Clostridia	Clostridiales	Ruminococcaceae			Ruminococcaceae
ASV199	0.000287	0.00391	4.51	22.8	Bacteria	Firmicutes	Clostridia	Clostridiales	Lachnospiraceae	Roseburia		Roseburia
ASV392	0.000594	0.00533	4.42	21.4	Bacteria	Firmicutes	Clostridia	Clostridiales	Lachnospiraceae	Anaerostipes		Anaerostipes
ASV415	0.00255	0.0158	3.94	15.4	Bacteria	Actinobacteria	Actinobacteria	Actinomycetales	Actinomycetaceae	Actinomyces	turicensis	Actinomyces turicensis
ASV300	0.00506	0.0265	3.86	14.5	Bacteria	Firmicutes	Clostridia	Clostridiales	Eubacteriaceae	Acetobacterium		Acetobacterium
ASV533	0.000451	0.00454	3.71	13	Bacteria	Firmicutes	Clostridia	Clostridiales	Lachnospiraceae	Roseburia		Roseburia
ASV54	0.0165	0.0638	3.67	12.8	Bacteria	Firmicutes	Clostridia	Clostridiales	Ruminococcaceae			Ruminococcaceae
ASV595	0.000331	0.00401	3.47	11	Bacteria	Bacteroidetes	Bacteroidia	Bacteroidales	Porphyromonadaceae	Odoribacter		Odoribacter
ASV286	0.0166	0.0638	3.38	10.4	Bacteria	Firmicutes	Clostridia	Clostridiales	Ruminococcaceae	Oscillibacter		Oscillibacter
ASV434	0.00132	0.00934	3.34	10.2	Bacteria	Firmicutes	Clostridia	Clostridiales	Lachnospiraceae			Lachnospiraceae
ASV462	0.000191	0.00346	3.33	10	Bacteria	Firmicutes	Clostridia	Clostridiales	Lachnospiraceae			Lachnospiraceae
ASV67	0.00244	0.0153	3.32	10	Bacteria	Firmicutes	Bacilli	Lactobacillales	Enterococcaceae	Enterococcus		Enterococcus
ASV444	0.00493	0.0261	3.31	9.91	Bacteria	Firmicutes	Clostridia	Clostridiales	Lachnospiraceae	Dorea		Dorea
ASV620	0.000167	0.00325	3.28	9.72	Bacteria	Firmicutes	Clostridia	Clostridiales	Lachnospiraceae	Lactonifactor		Lactonifactor
ASV259	0.0434	0.135	3.23	9.4	Bacteria	Firmicutes	Clostridia	Clostridiales	Ruminococcaceae	Ruminococcus		Ruminococcus
ASV100	0.0227	0.0826	3.19	9.11	Bacteria	Firmicutes	Clostridia	Clostridiales	Lachnospiraceae	Roseburia		Roseburia
ASV451	0.00764	0.0335	3.11	8.62	Bacteria	Firmicutes	Clostridia	Clostridiales	Ruminococcaceae			Ruminococcaceae
ASV545	0.000641	0.00538	3.08	8.46	Bacteria	Firmicutes	Clostridia	Clostridiales	Lachnospiraceae	Roseburia		Roseburia
ASV238	0.0554	0.162	3.01	8.04	Bacteria	Actinobacteria	Actinobacteria	Coriobacteriales	Coriobacteriaceae	Collinsella		Collinsella
ASV179	0.0065	0.0322	2.88	7.38	Bacteria	Firmicutes	Clostridia	Clostridiales	Ruminococcaceae	Gemmiger		Gemmiger
ASV146	0.0885	0.234	2.83	7.1	Bacteria	Firmicutes	Clostridia	Clostridiales	Ruminococcaceae			Ruminococcaceae
ASV267	0.0523	0.157	2.75	6.73	Bacteria	Firmicutes	Clostridia	Clostridiales	Ruminococcaceae	Sporobacter		Sporobacter
ASV296	0.0264	0.0922	2.69	6.47	Bacteria	Firmicutes	Clostridia	Clostridiales	Lachnospiraceae			Lachnospiraceae
ASV543	0.00328	0.0196	2.64	6.23	Bacteria	Firmicutes	Clostridia	Clostridiales				Clostridiales
ASV272	0.0311	0.104	2.62	6.16	Bacteria	Firmicutes	Clostridia	Clostridiales	Clostridiales_Incertae_Sedis_XIII	Mogibacterium		Mogibacterium
ASV217	0.0801	0.22	2.55	5.87	Bacteria	Firmicutes	Erysipelotrichia	Erysipelotrichales	Erysipelotrichaceae	Clostridium_XVIII		Clostridium_XVIII
ASV485	0.00668	0.0322	2.55	5.84	Bacteria	Firmicutes	Clostridia	Clostridiales	Lachnospiraceae	Lactonifactor	longoviformis	Lactonifactor longoviformis
ASV414	0.0047	0.0251	2.39	5.24	Bacteria	Proteobacteria						Proteobacteria
ASV209	0.127	0.305	2.31	4.97	Bacteria	Firmicutes	Clostridia	Clostridiales	Lachnospiraceae			Lachnospiraceae
ASV58	0.0321	0.107	2.3	4.94	Bacteria	Bacteroidetes	Bacteroidia	Bacteroidales	Bacteroidaceae	Bacteroides		Bacteroides
ASV769	0.00122	0.00887	2.29	4.91	Bacteria	Firmicutes	Clostridia	Clostridiales	Lachnospiraceae			Lachnospiraceae
ASV224	0.073	0.203	2.28	4.86	Bacteria	Firmicutes	Clostridia					Clostridia
ASV692	0.00416	0.0227	2.26	4.8	Bacteria	Bacteroidetes	Bacteroidia	Bacteroidales	Porphyromonadaceae	Barnesiella		Barnesiella
ASV598	0.0687	0.194	2.22	4.66	Bacteria	Firmicutes	Clostridia	Clostridiales	Lachnospiraceae			Lachnospiraceae
ASV150	0.112	0.279	2.22	4.65	Bacteria	Firmicutes	Clostridia	Clostridiales	Lachnospiraceae			Lachnospiraceae
ASV474	0.0703	0.196	2.21	4.64	Bacteria	Firmicutes	Bacilli	Lactobacillales	Streptococcaceae	Streptococcus		Streptococcus
ASV759	0.0363	0.116	2.2	4.6	Bacteria	Firmicutes	Clostridia	Clostridiales	Lachnospiraceae			Lachnospiraceae
ASV540	0.0322	0.107	2.17	4.5	Bacteria	Firmicutes	Clostridia	Clostridiales	Ruminococcaceae	Oscillibacter		Oscillibacter
ASV763	0.00336	0.0197	2.17	4.49	Bacteria	Firmicutes	Erysipelotrichia	Erysipelotrichales	Erysipelotrichaceae			Erysipelotrichaceae
ASV184	0.0879	0.234	2.17	4.49	Bacteria	Firmicutes	Clostridia	Clostridiales	Lachnospiraceae	Blautia		Blautia
ASV203	0.0546	0.161	2.15	4.45	Bacteria	Firmicutes	Clostridia	Clostridiales	Lachnospiraceae			Lachnospiraceae
ASV488	0.0253	0.0896	2.14	4.42	Bacteria							Bacteria
ASV560	0.0279	0.0958	2.14	4.4	Bacteria	Firmicutes	Clostridia	Clostridiales	Ruminococcaceae	Faecalibacterium		Faecalibacterium
ASV469	0.12	0.295	2.13	4.38	Bacteria	Firmicutes	Clostridia	Clostridiales	Clostridiaceae_1	Clostridium_sensu_stricto		Clostridium_sensu_stricto
ASV337	0.053	0.158	2.11	4.33	Bacteria	Firmicutes	Clostridia	Clostridiales	Ruminococcaceae	Gemmiger		Gemmiger
ASV714	0.0544	0.161	2.06	4.18	Bacteria	Firmicutes	Clostridia	Clostridiales	Defluviitaleaceae	Defluviitalea		Defluviitalea
ASV166	0.165	0.364	2.03	4.08	Bacteria	Firmicutes	Clostridia	Clostridiales	Ruminococcaceae	Oscillibacter		Oscillibacter
ASV14	0.142	0.33	1.96	3.88	Bacteria	Actinobacteria	Actinobacteria	Bifidobacteriales	Bifidobacteriaceae	Bifidobacterium	bifidum	Bifidobacterium bifidum
ASV15	0.0792	0.218	1.95	3.85	Bacteria	Firmicutes	Clostridia	Clostridiales	Ruminococcaceae	Gemmiger	formicilis	Gemmiger formicilis
ASV384	0.0747	0.207	1.91	3.76	Bacteria	Firmicutes	Clostridia	Clostridiales	Lachnospiraceae			Lachnospiraceae
ASV93	0.115	0.285	1.88	3.69	Bacteria	Firmicutes	Clostridia	Clostridiales				Clostridiales
ASV258	0.0888	0.234	1.85	3.61	Bacteria	Firmicutes	Clostridia	Clostridiales	Lachnospiraceae	Clostridium_XlVa		Clostridium_XlVa
ASV38	0.232	0.444	1.85	3.6	Bacteria	Proteobacteria	Gammaproteobacteria	Enterobacteriales	Enterobacteriaceae	Enterobacter		Enterobacter
ASV229	0.141	0.329	1.83	3.56	Bacteria	Firmicutes	Clostridia	Clostridiales	Lachnospiraceae	Eisenbergiella		Eisenbergiella
ASV61	0.164	0.364	1.78	3.42	Bacteria	Bacteroidetes	Bacteroidia	Bacteroidales	Porphyromonadaceae	Parabacteroides	merdae	Parabacteroides merdae
ASV506	0.134	0.319	1.77	3.4	Bacteria	Firmicutes	Clostridia					Clostridia
ASV33	0.146	0.334	1.74	3.35	Bacteria	Bacteroidetes	Bacteroidia	Bacteroidales	Bacteroidaceae	Bacteroides	uniformis	Bacteroides uniformis
ASV561	0.0078	0.0337	1.73	3.32	Bacteria	Firmicutes	Clostridia	Clostridiales	Eubacteriaceae	Anaerofustis	stercorihominis	Anaerofustis stercorihominis
ASV589	0.00673	0.0322	1.73	3.31	Bacteria	Bacteroidetes	Bacteroidia	Bacteroidales	Bacteroidaceae	Bacteroides		Bacteroides
ASV13	0.325	0.552	1.73	3.31	Bacteria	Verrucomicrobia	Verrucomicrobiae	Verrucomicrobiales	Verrucomicrobiaceae	Akkermansia		Akkermansia
ASV232	0.2	0.413	1.7	3.25	Bacteria	Firmicutes	Clostridia	Clostridiales	Ruminococcaceae	Clostridium_III		Clostridium_III
ASV194	0.26	0.47	1.69	3.24	Bacteria	Proteobacteria	Gammaproteobacteria	Enterobacteriales	Enterobacteriaceae			Enterobacteriaceae
ASV208	0.108	0.275	1.68	3.21	Bacteria	Actinobacteria	Actinobacteria	Coriobacteriales	Coriobacteriaceae	Gordonibacter		Gordonibacter
ASV616	0.0154	0.0602	1.62	3.08	Bacteria	Firmicutes	Clostridia	Clostridiales	Ruminococcaceae	Sporobacter		Sporobacter
ASV210	0.213	0.42	1.62	3.08	Bacteria	Proteobacteria	Gammaproteobacteria	Enterobacteriales	Enterobacteriaceae	Escherichia/Shigella	dysenteriae	Escherichia/Shigella dysenteriae
ASV219	0.24	0.453	1.61	3.05	Bacteria	Firmicutes						Firmicutes
ASV535	0.00673	0.0322	1.6	3.04	Bacteria	Firmicutes	Clostridia	Clostridiales	Lachnospiraceae			Lachnospiraceae
ASV111	0.143	0.33	1.6	3.03	Bacteria	Firmicutes	Clostridia	Clostridiales	Lachnospiraceae	Fusicatenibacter		Fusicatenibacter
ASV102	0.353	0.579	1.57	2.97	Bacteria	Firmicutes	Negativicutes	Selenomonadales	Acidaminococcaceae	Succiniclasticum		Succiniclasticum
ASV39	0.208	0.42	1.56	2.95	Bacteria	Firmicutes	Clostridia	Clostridiales	Lachnospiraceae	Coprococcus	comes	Coprococcus comes
ASV489	0.27	0.48	1.48	2.78	Bacteria	Firmicutes	Clostridia	Clostridiales				Clostridiales
ASV653	0.138	0.323	1.45	2.74	Bacteria	Firmicutes	Clostridia	Clostridiales	Lachnospiraceae	Dorea		Dorea
ASV564	0.0358	0.116	1.44	2.72	Bacteria	Firmicutes	Clostridia	Clostridiales	Ruminococcaceae	Sporobacter		Sporobacter
ASV239	0.154	0.349	1.4	2.65	Bacteria	Firmicutes	Clostridia	Clostridiales	Ruminococcaceae	Clostridium_IV	leptum	Clostridium_IV leptum
ASV113	0.172	0.372	1.4	2.64	Bacteria	Firmicutes	Clostridia	Clostridiales	Ruminococcaceae	Oscillibacter		Oscillibacter
ASV459	0.165	0.364	1.39	2.62	Bacteria	Actinobacteria	Actinobacteria	Coriobacteriales	Coriobacteriaceae	Parvibacter		Parvibacter
ASV264	0.246	0.458	1.39	2.62	Bacteria	Firmicutes	Bacilli	Lactobacillales	Streptococcaceae	Streptococcus		Streptococcus
ASV416	0.258	0.468	1.39	2.61	Bacteria	Firmicutes	Clostridia	Clostridiales	Lachnospiraceae	Roseburia		Roseburia
ASV109	0.221	0.431	1.37	2.59	Bacteria	Bacteroidetes	Bacteroidia	Bacteroidales	Rikenellaceae	Alistipes	finegoldii	Alistipes finegoldii
ASV128	0.256	0.466	1.37	2.59	Bacteria	Firmicutes	Clostridia	Clostridiales	Lachnospiraceae			Lachnospiraceae
ASV740	0.0358	0.116	1.35	2.54	Bacteria	Firmicutes	Clostridia	Clostridiales	Lachnospiraceae			Lachnospiraceae
ASV270	0.256	0.466	1.33	2.52	Bacteria	Firmicutes	Clostridia	Clostridiales				Clostridiales
ASV27	0.169	0.369	1.33	2.51	Bacteria	Firmicutes	Clostridia	Clostridiales	Lachnospiraceae	Dorea	longicatena	Dorea longicatena
ASV192	0.242	0.455	1.3	2.47	Bacteria	Firmicutes	Clostridia	Clostridiales	Ruminococcaceae	Butyricicoccus		Butyricicoccus
ASV175	0.399	0.616	1.3	2.46	Bacteria	Firmicutes	Clostridia	Clostridiales	Lachnospiraceae	Clostridium_XlVb		Clostridium_XlVb
ASV619	0.205	0.42	1.29	2.44	Bacteria	Firmicutes	Clostridia	Clostridiales	Lachnospiraceae	Blautia		Blautia
ASV269	0.232	0.444	1.28	2.42	Bacteria	Firmicutes	Clostridia	Clostridiales	Lachnospiraceae	Clostridium_XlVa	symbiosum	Clostridium_XlVa symbiosum
ASV174	0.362	0.588	1.26	2.39	Bacteria	Bacteroidetes	Bacteroidia	Bacteroidales	Bacteroidaceae	Bacteroides		Bacteroides
ASV494	0.359	0.586	1.25	2.37	Bacteria	Firmicutes	Clostridia	Clostridiales				Clostridiales
ASV733	0.208	0.42	1.24	2.36	Bacteria	Actinobacteria	Actinobacteria	Actinomycetales	Corynebacteriaceae	Corynebacterium		Corynebacterium
ASV441	0.194	0.406	1.23	2.35	Bacteria	Firmicutes	Clostridia	Clostridiales	Lachnospiraceae	Clostridium_XlVa	citroniae	Clostridium_XlVa citroniae
ASV470	0.243	0.455	1.23	2.35	Bacteria	Firmicutes	Erysipelotrichia	Erysipelotrichales	Erysipelotrichaceae	Eggerthia		Eggerthia
ASV161	0.24	0.453	1.22	2.33	Bacteria	Firmicutes	Clostridia	Clostridiales	Lachnospiraceae	Clostridium_XlVa	scindens	Clostridium_XlVa scindens
ASV400	0.186	0.397	1.2	2.3	Bacteria	Actinobacteria	Actinobacteria	Bifidobacteriales	Bifidobacteriaceae	Bifidobacterium		Bifidobacterium
ASV52	0.305	0.532	1.2	2.3	Bacteria	Bacteroidetes	Bacteroidia	Bacteroidales	Bacteroidaceae	Bacteroides	uniformis	Bacteroides uniformis
ASV153	0.288	0.507	1.2	2.29	Bacteria	Firmicutes	Clostridia	Clostridiales	Lachnospiraceae	Fusicatenibacter		Fusicatenibacter
ASV340	0.145	0.334	1.18	2.27	Bacteria	Firmicutes	Clostridia	Clostridiales	Lachnospiraceae	Clostridium_XlVa		Clostridium_XlVa
ASV309	0.318	0.547	1.18	2.26	Bacteria	Firmicutes	Clostridia	Clostridiales	Lachnospiraceae			Lachnospiraceae
ASV422	0.396	0.614	1.16	2.23	Bacteria	Firmicutes	Clostridia	Clostridiales				Clostridiales
ASV46	0.0995	0.258	1.15	2.22	Bacteria	Firmicutes	Clostridia	Clostridiales	Lachnospiraceae	Dorea	formicigenerans	Dorea formicigenerans
ASV448	0.314	0.541	1.15	2.22	Bacteria	Bacteroidetes	Bacteroidia	Bacteroidales	Prevotellaceae	Paraprevotella		Paraprevotella
ASV887	0.0358	0.116	1.15	2.21	Bacteria	Firmicutes	Negativicutes	Selenomonadales	Veillonellaceae	Dialister		Dialister
ASV167	0.154	0.349	1.15	2.21	Bacteria	Firmicutes	Clostridia	Clostridiales	Ruminococcaceae	Clostridium_IV		Clostridium_IV
ASV42	0.321	0.549	1.14	2.21	Bacteria	Firmicutes	Clostridia	Clostridiales	Lachnospiraceae	Ruminococcus2		Ruminococcus2
ASV18	0.214	0.42	1.13	2.19	Bacteria	Firmicutes	Clostridia	Clostridiales	Lachnospiraceae	Blautia		Blautia
ASV124	0.336	0.562	1.12	2.17	Bacteria	Firmicutes	Clostridia	Clostridiales	Lachnospiraceae			Lachnospiraceae
ASV234	0.377	0.606	1.11	2.16	Bacteria	Firmicutes	Clostridia	Clostridiales	Ruminococcaceae			Ruminococcaceae
ASV383	0.164	0.364	1.09	2.13	Bacteria	Proteobacteria	Alphaproteobacteria	Rhizobiales	Brucellaceae	Brucella		Brucella
ASV206	0.394	0.614	1.08	2.12	Bacteria	Actinobacteria	Actinobacteria	Coriobacteriales	Coriobacteriaceae	Slackia	piriformis	Slackia piriformis
ASV156	0.247	0.458	1.08	2.11	Bacteria	Firmicutes	Clostridia	Clostridiales	Lachnospiraceae			Lachnospiraceae
ASV562	0.0866	0.231	1.02	2.03	Bacteria	Firmicutes	Clostridia	Clostridiales	Lachnospiraceae	Blautia		Blautia
ASV505	0.289	0.507	1.01	2.02	Bacteria	Firmicutes	Clostridia	Clostridiales	Ruminococcaceae	Anaerotruncus	colihominis	Anaerotruncus colihominis
ASV213	0.393	0.614	1.01	2.02	Bacteria	Firmicutes	Negativicutes	Selenomonadales	Veillonellaceae	Veillonella		Veillonella
ASV566	0.341	0.565	0.986	1.98	Bacteria	Firmicutes	Clostridia	Clostridiales	Lachnospiraceae	Blautia	hydrogenotrophica	Blautia hydrogenotrophica
ASV387	0.396	0.614	0.975	1.97	Bacteria	Firmicutes	Clostridia	Clostridiales	Ruminococcaceae			Ruminococcaceae
ASV212	0.353	0.579	0.973	1.96	Bacteria	Firmicutes	Clostridia	Clostridiales	Lachnospiraceae	Roseburia	hominis	Roseburia hominis
ASV366	0.394	0.614	0.935	1.91	Bacteria	Firmicutes	Clostridia	Clostridiales	Lachnospiraceae	Clostridium_XlVb		Clostridium_XlVb
ASV356	0.34	0.565	0.926	1.9	Bacteria	Firmicutes	Clostridia	Clostridiales	Lachnospiraceae	Blautia		Blautia
ASV198	0.451	0.676	0.918	1.89	Bacteria	Actinobacteria	Actinobacteria	Coriobacteriales	Coriobacteriaceae	Eggerthella	lenta	Eggerthella lenta
ASV218	0.483	0.703	0.9	1.87	Bacteria	Firmicutes	Clostridia	Clostridiales	Ruminococcaceae			Ruminococcaceae
ASV207	0.521	0.733	0.889	1.85	Bacteria	Firmicutes	Clostridia	Clostridiales	Ruminococcaceae			Ruminococcaceae
ASV22	0.334	0.561	0.876	1.83	Bacteria	Firmicutes	Bacilli	Lactobacillales	Streptococcaceae	Streptococcus		Streptococcus
ASV531	0.403	0.621	0.87	1.83	Bacteria	Firmicutes	Clostridia	Clostridiales	Lachnospiraceae			Lachnospiraceae
ASV603	0.459	0.682	0.874	1.83	Bacteria	Firmicutes	Clostridia	Clostridiales	Lachnospiraceae	Ruminococcus2		Ruminococcus2
ASV580	0.379	0.607	0.866	1.82	Bacteria	Firmicutes	Clostridia	Clostridiales				Clostridiales
ASV677	0.0866	0.231	0.845	1.8	Bacteria	Verrucomicrobia	Verrucomicrobiae	Verrucomicrobiales	Verrucomicrobiaceae	Akkermansia		Akkermansia
ASV608	0.496	0.71	0.822	1.77	Bacteria	Firmicutes	Clostridia	Clostridiales	Lachnospiraceae			Lachnospiraceae
ASV404	0.439	0.668	0.797	1.74	Bacteria	Firmicutes	Clostridia	Clostridiales	Lachnospiraceae			Lachnospiraceae
ASV292	0.479	0.703	0.802	1.74	Bacteria	Firmicutes	Clostridia	Clostridiales	Lachnospiraceae	Clostridium_XlVa		Clostridium_XlVa
ASV346	0.528	0.74	0.796	1.74	Bacteria	Firmicutes	Clostridia	Clostridiales	Lachnospiraceae	Blautia		Blautia
ASV142	0.538	0.746	0.802	1.74	Bacteria	Firmicutes	Clostridia	Clostridiales	Lachnospiraceae	Clostridium_XlVa		Clostridium_XlVa
ASV53	0.622	0.821	0.793	1.73	Bacteria	Bacteroidetes	Bacteroidia	Bacteroidales	Prevotellaceae	Prevotella	copri	Prevotella copri
ASV508	0.517	0.732	0.771	1.71	Bacteria	Firmicutes	Clostridia	Clostridiales	Ruminococcaceae	Sporobacter		Sporobacter
ASV223	0.57	0.777	0.775	1.71	Bacteria	Firmicutes	Clostridia	Clostridiales	Ruminococcaceae	Butyricicoccus		Butyricicoccus
ASV291	0.626	0.821	0.754	1.69	Bacteria	Actinobacteria	Actinobacteria	Coriobacteriales	Coriobacteriaceae	Adlercreutzia		Adlercreutzia
ASV25	0.395	0.614	0.707	1.63	Bacteria	Firmicutes	Clostridia	Clostridiales	Lachnospiraceae	Fusicatenibacter	saccharivorans	Fusicatenibacter saccharivorans
ASV727	0.523	0.734	0.693	1.62	Bacteria	Firmicutes	Clostridia	Clostridiales				Clostridiales
ASV68	0.381	0.609	0.689	1.61	Bacteria	Firmicutes	Clostridia	Clostridiales	Ruminococcaceae	Intestinimonas		Intestinimonas
ASV70	0.411	0.631	0.681	1.6	Bacteria	Actinobacteria	Actinobacteria	Coriobacteriales	Coriobacteriaceae	Eggerthella	lenta	Eggerthella lenta
ASV41	0.678	0.857	0.679	1.6	Bacteria	Firmicutes	Clostridia	Clostridiales	Ruminococcaceae	Ruminococcus		Ruminococcus
ASV49	0.533	0.745	0.672	1.59	Bacteria	Firmicutes	Clostridia	Clostridiales	Lachnospiraceae	Roseburia	faecis	Roseburia faecis
ASV138	0.588	0.797	0.658	1.58	Bacteria	Firmicutes	Clostridia	Clostridiales	Ruminococcaceae	Oscillibacter		Oscillibacter
ASV511	0.48	0.703	0.649	1.57	Bacteria	Firmicutes	Clostridia	Clostridiales	Ruminococcaceae	Pseudoflavonifractor		Pseudoflavonifractor
ASV148	0.49	0.706	0.631	1.55	Bacteria	Firmicutes	Bacilli	Lactobacillales	Streptococcaceae	Streptococcus		Streptococcus
ASV59	0.619	0.821	0.621	1.54	Bacteria	Firmicutes	Clostridia	Clostridiales	Lachnospiraceae	Ruminococcus2		Ruminococcus2
ASV253	0.646	0.833	0.626	1.54	Bacteria	Bacteroidetes	Bacteroidia	Bacteroidales	Bacteroidaceae	Bacteroides	ovatus	Bacteroides ovatus
ASV401	0.629	0.824	0.61	1.53	Bacteria	Firmicutes	Clostridia	Clostridiales	Lachnospiraceae			Lachnospiraceae
ASV19	0.356	0.583	0.605	1.52	Bacteria	Firmicutes	Clostridia	Clostridiales	Lachnospiraceae	Anaerostipes	hadrus	Anaerostipes hadrus
ASV655	0.226	0.434	0.598	1.51	Bacteria	Bacteroidetes	Bacteroidia	Bacteroidales	Porphyromonadaceae	Butyricimonas	virosa	Butyricimonas virosa
ASV597	0.226	0.434	0.598	1.51	Bacteria	Bacteroidetes	Bacteroidia	Bacteroidales	Bacteroidaceae	Bacteroides		Bacteroides
ASV104	0.546	0.754	0.592	1.51	Bacteria	Firmicutes	Clostridia	Clostridiales	Lachnospiraceae			Lachnospiraceae
ASV170	0.655	0.84	0.58	1.49	Bacteria	Bacteroidetes	Bacteroidia	Bacteroidales	Rikenellaceae	Alistipes	marseilloanorexicus	Alistipes marseilloanorexicus
ASV617	0.226	0.434	0.569	1.48	Bacteria	Firmicutes	Clostridia	Clostridiales	Lachnospiraceae			Lachnospiraceae
ASV339	0.537	0.746	0.564	1.48	Bacteria	Firmicutes	Clostridia	Clostridiales	Lachnospiraceae	Clostridium_XlVa		Clostridium_XlVa
ASV28	0.685	0.859	0.567	1.48	Bacteria	Bacteroidetes	Bacteroidia	Bacteroidales	Bacteroidaceae	Bacteroides	dorei	Bacteroides dorei
ASV341	0.678	0.857	0.559	1.47	Bacteria	Bacteroidetes	Bacteroidia	Bacteroidales	Prevotellaceae	Prevotella		Prevotella
ASV7	0.597	0.805	0.534	1.45	Bacteria	Firmicutes	Clostridia	Clostridiales	Lachnospiraceae			Lachnospiraceae
ASV287	0.646	0.833	0.54	1.45	Bacteria	Firmicutes	Clostridia	Clostridiales	Lachnospiraceae			Lachnospiraceae
ASV596	0.602	0.809	0.524	1.44	Bacteria	Firmicutes	Clostridia	Clostridiales				Clostridiales
ASV63	0.695	0.865	0.504	1.42	Bacteria	Firmicutes	Clostridia	Clostridiales	Ruminococcaceae	Ruminococcus	bicirculans	Ruminococcus bicirculans
ASV592	0.226	0.434	0.498	1.41	Bacteria	Firmicutes	Clostridia	Clostridiales	Lachnospiraceae	Eisenbergiella		Eisenbergiella
ASV313	0.721	0.882	0.5	1.41	Bacteria	Firmicutes	Clostridia	Clostridiales	Lachnospiraceae	Dorea		Dorea
ASV235	0.638	0.831	0.485	1.4	Bacteria	Firmicutes	Clostridia	Clostridiales	Lachnospiraceae	Anaerostipes	caccae	Anaerostipes caccae
ASV593	0.665	0.849	0.485	1.4	Bacteria	Firmicutes	Clostridia	Clostridiales	Clostridiaceae_1	Clostridium_sensu_stricto		Clostridium_sensu_stricto
ASV331	0.592	0.8	0.465	1.38	Bacteria	Bacteroidetes	Flavobacteriia	Flavobacteriales	Flavobacteriaceae	Elizabethkingia		Elizabethkingia
ASV75	0.739	0.895	0.453	1.37	Bacteria	Firmicutes	Erysipelotrichia	Erysipelotrichales	Erysipelotrichaceae			Erysipelotrichaceae
ASV682	0.647	0.833	0.447	1.36	Bacteria	Firmicutes	Clostridia	Clostridiales	Ruminococcaceae			Ruminococcaceae
ASV56	0.674	0.856	0.444	1.36	Bacteria	Bacteroidetes	Bacteroidia	Bacteroidales	Rikenellaceae	Alistipes	putredinis	Alistipes putredinis
ASV303	0.761	0.91	0.439	1.36	Bacteria	Firmicutes	Clostridia	Clostridiales	Lachnospiraceae			Lachnospiraceae
ASV168	0.687	0.859	0.433	1.35	Bacteria	Firmicutes	Clostridia	Clostridiales	Lachnospiraceae	Clostridium_XlVa		Clostridium_XlVa
ASV410	0.708	0.875	0.431	1.35	Bacteria	Firmicutes	Clostridia	Clostridiales	Lachnospiraceae	Clostridium_XlVa		Clostridium_XlVa
ASV8	0.605	0.809	0.423	1.34	Bacteria	Firmicutes	Clostridia	Clostridiales	Ruminococcaceae	Faecalibacterium	prausnitzii	Faecalibacterium prausnitzii
ASV178	0.769	0.916	0.414	1.33	Bacteria	Firmicutes	Clostridia	Clostridiales	Ruminococcaceae	Clostridium_IV		Clostridium_IV
ASV87	0.744	0.896	0.396	1.32	Bacteria	Firmicutes	Clostridia	Clostridiales	Clostridiaceae_1	Clostridium_sensu_stricto		Clostridium_sensu_stricto
ASV139	0.8	0.928	0.386	1.31	Bacteria	Firmicutes	Clostridia	Clostridiales	Ruminococcaceae	Clostridium_IV		Clostridium_IV
ASV251	0.745	0.896	0.377	1.3	Bacteria	Firmicutes	Clostridia	Clostridiales	Lachnospiraceae	Clostridium_XlVa	glycyrrhizinilyticum	Clostridium_XlVa glycyrrhizinilyticum
ASV530	0.714	0.876	0.368	1.29	Bacteria	Firmicutes	Clostridia	Clostridiales	Peptostreptococcaceae	Romboutsia		Romboutsia
ASV6	0.687	0.859	0.329	1.26	Bacteria	Firmicutes	Clostridia	Clostridiales	Ruminococcaceae	Faecalibacterium	prausnitzii	Faecalibacterium prausnitzii
ASV766	0.735	0.892	0.332	1.26	Bacteria	Firmicutes	Clostridia	Clostridiales	Clostridiaceae_1	Clostridium_sensu_stricto		Clostridium_sensu_stricto
ASV171	0.808	0.931	0.329	1.26	Bacteria	Firmicutes	Clostridia	Clostridiales	Ruminococcaceae			Ruminococcaceae
ASV188	0.772	0.916	0.326	1.25	Bacteria	Bacteroidetes	Bacteroidia	Bacteroidales	Porphyromonadaceae	Odoribacter	splanchnicus	Odoribacter splanchnicus
ASV57	0.801	0.928	0.324	1.25	Bacteria	Firmicutes	Clostridia	Clostridiales	Lachnospiraceae	Ruminococcus2		Ruminococcus2
ASV521	0.779	0.919	0.313	1.24	Bacteria	Firmicutes	Clostridia	Clostridiales	Lachnospiraceae			Lachnospiraceae
ASV439	0.817	0.939	0.305	1.24	Bacteria	Firmicutes	Clostridia	Clostridiales	Ruminococcaceae	Ruminococcus		Ruminococcus
ASV10	0.792	0.925	0.296	1.23	Bacteria	Firmicutes	Clostridia	Clostridiales	Ruminococcaceae	Ruminococcus	bromii	Ruminococcus bromii
ASV114	0.847	0.955	0.296	1.23	Bacteria	Bacteroidetes	Bacteroidia	Bacteroidales	Bacteroidaceae	Bacteroides	massiliensis	Bacteroides massiliensis
ASV3	0.788	0.923	0.284	1.22	Bacteria	Actinobacteria	Actinobacteria	Bifidobacteriales	Bifidobacteriaceae	Bifidobacterium		Bifidobacterium
ASV454	0.807	0.931	0.285	1.22	Bacteria	Firmicutes	Clostridia	Clostridiales	Lachnospiraceae	Blautia		Blautia
ASV215	0.824	0.945	0.276	1.21	Bacteria	Bacteroidetes	Bacteroidia	Bacteroidales	Rikenellaceae	Alistipes	obesi	Alistipes obesi
ASV40	0.753	0.902	0.266	1.2	Bacteria	Firmicutes	Clostridia	Clostridiales	Lachnospiraceae	Anaerostipes		Anaerostipes
ASV47	0.773	0.916	0.266	1.2	Bacteria	Firmicutes	Clostridia	Clostridiales	Lachnospiraceae			Lachnospiraceae
ASV66	0.858	0.962	0.265	1.2	Bacteria	Firmicutes	Clostridia	Clostridiales	Lachnospiraceae	Coprococcus		Coprococcus
ASV245	0.86	0.962	0.263	1.2	Bacteria	Bacteroidetes	Bacteroidia	Bacteroidales	Bacteroidaceae	Bacteroides	intestinalis	Bacteroides intestinalis
ASV626	0.802	0.928	0.239	1.18	Bacteria	Proteobacteria	Gammaproteobacteria	Pseudomonadales	Pseudomonadaceae	Pseudomonas		Pseudomonas
ASV36	0.831	0.949	0.242	1.18	Bacteria	Firmicutes	Clostridia	Clostridiales	Ruminococcaceae	Clostridium_IV		Clostridium_IV
ASV656	0.939	1	0.241	1.18	Bacteria	Firmicutes	Clostridia	Clostridiales				Clostridiales
ASV314	0.828	0.948	0.215	1.16	Bacteria	Actinobacteria	Actinobacteria	Bifidobacteriales	Bifidobacteriaceae	Bifidobacterium		Bifidobacterium
ASV125	0.895	0.99	0.183	1.14	Bacteria	Proteobacteria	Gammaproteobacteria	Enterobacteriales	Enterobacteriaceae			Enterobacteriaceae
ASV544	0.877	0.978	0.176	1.13	Bacteria	Firmicutes	Clostridia	Clostridiales	Clostridiaceae_1	Clostridium_sensu_stricto		Clostridium_sensu_stricto
ASV284	0.908	0.998	0.171	1.13	Bacteria	Firmicutes	Clostridia	Clostridiales				Clostridiales
ASV186	0.913	0.999	0.147	1.11	Bacteria	Firmicutes	Clostridia	Clostridiales	Lachnospiraceae	Dorea		Dorea
ASV322	0.892	0.99	0.123	1.09	Bacteria	Firmicutes	Clostridia	Clostridiales	Ruminococcaceae	Oscillibacter		Oscillibacter
ASV4	0.93	1	0.123	1.09	Bacteria	Verrucomicrobia	Verrucomicrobiae	Verrucomicrobiales	Verrucomicrobiaceae	Akkermansia	muciniphila	Akkermansia muciniphila
ASV1	0.918	0.999	0.0856	1.06	Bacteria	Proteobacteria	Gammaproteobacteria	Enterobacteriales	Enterobacteriaceae	Escherichia/Shigella		Escherichia/Shigella
ASV301	0.95	1	0.0889	1.06	Bacteria	Firmicutes	Clostridia	Clostridiales	Lachnospiraceae	Howardella	ureilytica	Howardella ureilytica
ASV687	0.936	1	0.0739	1.05	Bacteria	Firmicutes	Clostridia	Clostridiales	Lachnospiraceae	Blautia	glucerasea	Blautia glucerasea
ASV11	0.933	1	0.0731	1.05	Bacteria	Firmicutes	Erysipelotrichia	Erysipelotrichales	Erysipelotrichaceae	Clostridium_XVIII		Clostridium_XVIII
ASV147	0.963	1	0.0554	1.04	Bacteria	Firmicutes	Clostridia	Clostridiales	Lachnospiraceae	Coprococcus	catus	Coprococcus catus
ASV762	0.973	1	0.0429	1.03	Bacteria	Firmicutes	Clostridia	Clostridiales	Lachnospiraceae			Lachnospiraceae
ASV187	0.974	1	0.0394	1.03	Bacteria	Firmicutes	Bacilli	Lactobacillales	Streptococcaceae	Lactococcus		Lactococcus
ASV271	0.981	1	0.0385	1.03	Bacteria	Bacteroidetes	Bacteroidia	Bacteroidales	Prevotellaceae	Prevotella		Prevotella
ASV437	0.97	1	0.0378	1.03	Bacteria	Firmicutes	Clostridia	Clostridiales	Lachnospiraceae	Clostridium_XlVa		Clostridium_XlVa
ASV34	0.964	1	0.037	1.03	Bacteria	Firmicutes	Clostridia	Clostridiales	Lachnospiraceae	Blautia	faecis	Blautia faecis
ASV389	0.979	1	0.0345	1.02	Bacteria							Bacteria
ASV402	0.992	1	0.0142	1.01	Bacteria	Actinobacteria	Actinobacteria	Coriobacteriales	Coriobacteriaceae			Coriobacteriaceae
ASV333	0.994	1	0.0057	1	Bacteria	Firmicutes	Clostridia	Clostridiales	Ruminococcaceae	Flavonifractor		Flavonifractor
ASV411	1	1	0	0	Bacteria	Bacteroidetes	Bacteroidia	Bacteroidales	Bacteroidaceae	Bacteroides		Bacteroides
ASV553	1	1	0	0	Bacteria	Bacteroidetes	Bacteroidia	Bacteroidales	Prevotellaceae	Prevotella		Prevotella
ASV273	1	1	0	0	Bacteria	Firmicutes	Clostridia	Clostridiales	Lachnospiraceae	Roseburia		Roseburia
ASV685	1	1	0	0	Bacteria	Firmicutes	Clostridia	Clostridiales	Lachnospiraceae			Lachnospiraceae
ASV708	1	1	0	0	Bacteria	Firmicutes	Clostridia	Clostridiales	Ruminococcaceae			Ruminococcaceae
ASV776	1	1	0	0	Bacteria	Bacteroidetes	Bacteroidia	Bacteroidales	Bacteroidaceae	Bacteroides		Bacteroides
ASV475	1	1	0	0	Bacteria	Firmicutes	Clostridia	Clostridiales	Ruminococcaceae	Faecalibacterium		Faecalibacterium
ASV484	1	1	0	0	Bacteria	Firmicutes	Clostridia	Clostridiales	Lachnospiraceae			Lachnospiraceae
ASV812	1	1	0	0	Bacteria	Firmicutes	Clostridia	Clostridiales	Ruminococcaceae			Ruminococcaceae
ASV552	1	1	0	0	Bacteria	Firmicutes	Clostridia	Clostridiales				Clostridiales
ASV486	1	1	0	0	Bacteria	Firmicutes	Clostridia	Clostridiales	Lachnospiraceae	Blautia		Blautia
ASV839	1	1	0	0	Bacteria	Firmicutes	Clostridia	Clostridiales	Ruminococcaceae	Ruminococcus		Ruminococcus
ASV825	1	1	0	0	Bacteria	Firmicutes						Firmicutes
ASV938	1	1	0	0	Bacteria	Firmicutes	Clostridia	Clostridiales				Clostridiales
ASV467	1	1	0	0	Bacteria	Bacteroidetes	Bacteroidia	Bacteroidales	Bacteroidaceae	Bacteroides		Bacteroides
ASV260	1	1	0	0	Bacteria							Bacteria
ASV48	0.99	1	-0.0162	-1.01	Bacteria	Firmicutes	Clostridia	Clostridiales	Lachnospiraceae	Roseburia	intestinalis	Roseburia intestinalis
ASV306	0.971	1	-0.0387	-1.03	Bacteria	Firmicutes	Clostridia	Clostridiales	Clostridiales_Incertae_Sedis_XIII			Clostridiales_Incertae_Sedis_XIII
ASV378	0.972	1	-0.0447	-1.03	Bacteria	Firmicutes	Clostridia	Clostridiales	Lachnospiraceae	Blautia		Blautia
ASV17	0.964	1	-0.0499	-1.04	Bacteria	Firmicutes	Clostridia	Clostridiales	Lachnospiraceae	Roseburia		Roseburia
ASV43	0.961	1	-0.0533	-1.04	Bacteria	Firmicutes	Clostridia	Clostridiales	Lachnospiraceae	Blautia	obeum	Blautia obeum
ASV89	0.963	1	-0.0561	-1.04	Bacteria	Bacteroidetes	Bacteroidia	Bacteroidales	Rikenellaceae	Alistipes		Alistipes
ASV121	0.959	1	-0.0572	-1.04	Bacteria	Firmicutes	Clostridia	Clostridiales	Lachnospiraceae			Lachnospiraceae
ASV443	0.936	1	-0.0579	-1.04	Bacteria	Firmicutes	Clostridia	Clostridiales	Ruminococcaceae	Oscillibacter		Oscillibacter
ASV476	0.944	1	-0.0621	-1.04	Bacteria	Firmicutes	Clostridia	Clostridiales	Ruminococcaceae			Ruminococcaceae
ASV112	0.965	1	-0.0627	-1.04	Bacteria	Firmicutes	Clostridia	Clostridiales	Lachnospiraceae	Coprococcus	eutactus	Coprococcus eutactus
ASV431	0.936	1	-0.078	-1.06	Bacteria	Firmicutes	Clostridia	Clostridiales	Lachnospiraceae			Lachnospiraceae
ASV157	0.944	1	-0.0794	-1.06	Bacteria	Bacteroidetes	Bacteroidia	Bacteroidales	Rikenellaceae	Alistipes	shahii	Alistipes shahii
ASV51	0.948	1	-0.101	-1.07	Bacteria	Firmicutes						Firmicutes
ASV736	0.917	0.999	-0.114	-1.08	Bacteria	Firmicutes	Clostridia	Clostridiales	Lachnospiraceae	Clostridium_XlVa		Clostridium_XlVa
ASV310	0.911	0.999	-0.124	-1.09	Bacteria	Firmicutes	Clostridia	Clostridiales	Lachnospiraceae	Clostridium_XlVa		Clostridium_XlVa
ASV141	0.9	0.993	-0.132	-1.1	Bacteria	Firmicutes	Clostridia	Clostridiales				Clostridiales
ASV734	0.907	0.998	-0.135	-1.1	Bacteria	Firmicutes	Clostridia	Clostridiales	Lachnospiraceae			Lachnospiraceae
ASV344	0.915	0.999	-0.137	-1.1	Bacteria	Firmicutes	Clostridia	Clostridiales				Clostridiales
ASV472	0.895	0.99	-0.148	-1.11	Bacteria	Firmicutes	Clostridia	Clostridiales	Lachnospiraceae	Blautia		Blautia
ASV478	0.891	0.99	-0.148	-1.11	Bacteria	Firmicutes	Erysipelotrichia	Erysipelotrichales	Erysipelotrichaceae	Holdemania	filiformis	Holdemania filiformis
ASV9	0.873	0.975	-0.171	-1.13	Bacteria	Actinobacteria	Actinobacteria	Coriobacteriales	Coriobacteriaceae	Collinsella	aerofaciens	Collinsella aerofaciens
ASV353	0.85	0.955	-0.214	-1.16	Bacteria	Firmicutes	Clostridia	Clostridiales	Ruminococcaceae	Intestinimonas	butyriciproducens	Intestinimonas butyriciproducens
ASV433	0.747	0.897	-0.228	-1.17	Bacteria	Firmicutes	Clostridia	Clostridiales	Ruminococcaceae	Faecalibacterium		Faecalibacterium
ASV193	0.849	0.955	-0.223	-1.17	Bacteria	Firmicutes	Clostridia	Clostridiales	Lachnospiraceae	Hungatella		Hungatella
ASV342	0.845	0.955	-0.25	-1.19	Bacteria	Firmicutes	Clostridia	Clostridiales	Lachnospiraceae	Blautia		Blautia
ASV350	0.842	0.955	-0.251	-1.19	Bacteria	Proteobacteria	Betaproteobacteria	Burkholderiales	Sutterellaceae	Sutterella	stercoricanis	Sutterella stercoricanis
ASV78	0.839	0.955	-0.255	-1.19	Bacteria	Firmicutes	Clostridia	Clostridiales	Lachnospiraceae			Lachnospiraceae
ASV568	0.768	0.916	-0.284	-1.22	Bacteria	Firmicutes	Clostridia	Clostridiales	Lachnospiraceae			Lachnospiraceae
ASV23	0.832	0.949	-0.283	-1.22	Bacteria	Firmicutes	Negativicutes	Selenomonadales	Veillonellaceae	Dialister	invisus	Dialister invisus
ASV135	0.744	0.896	-0.297	-1.23	Bacteria	Firmicutes	Clostridia	Clostridiales	Ruminococcaceae	Flavonifractor	plautii	Flavonifractor plautii
ASV72	0.8	0.928	-0.299	-1.23	Bacteria	Firmicutes	Clostridia	Clostridiales				Clostridiales
ASV2	0.631	0.824	-0.316	-1.24	Bacteria	Firmicutes	Clostridia	Clostridiales	Lachnospiraceae	Blautia		Blautia
ASV987	0.782	0.921	-0.305	-1.24	Bacteria	Firmicutes	Clostridia	Clostridiales	Ruminococcaceae	Anaerotruncus		Anaerotruncus
ASV76	0.85	0.955	-0.331	-1.26	Bacteria	Firmicutes	Bacilli	Lactobacillales	Enterococcaceae	Enterococcus		Enterococcus
ASV289	0.777	0.919	-0.341	-1.27	Bacteria	Firmicutes	Negativicutes	Selenomonadales	Veillonellaceae	Veillonella		Veillonella
ASV64	0.713	0.876	-0.362	-1.28	Bacteria	Firmicutes	Clostridia	Clostridiales	Ruminococcaceae	Sporobacter		Sporobacter
ASV101	0.732	0.891	-0.365	-1.29	Bacteria	Firmicutes	Clostridia	Clostridiales	Lachnospiraceae	Roseburia	inulinivorans	Roseburia inulinivorans
ASV155	0.679	0.857	-0.373	-1.3	Bacteria	Actinobacteria	Actinobacteria	Coriobacteriales	Coriobacteriaceae	Adlercreutzia		Adlercreutzia
ASV391	0.711	0.876	-0.389	-1.31	Bacteria	Firmicutes	Erysipelotrichia	Erysipelotrichales	Erysipelotrichaceae			Erysipelotrichaceae
ASV523	0.791	0.925	-0.394	-1.31	Bacteria	Firmicutes	Bacilli	Lactobacillales	Leuconostocaceae	Leuconostoc		Leuconostoc
ASV115	0.787	0.923	-0.408	-1.33	Bacteria	Firmicutes	Erysipelotrichia	Erysipelotrichales	Erysipelotrichaceae	Clostridium_XVIII	spiroforme	Clostridium_XVIII spiroforme
ASV513	0.687	0.859	-0.434	-1.35	Bacteria	Bacteroidetes	Bacteroidia	Bacteroidales	Bacteroidaceae	Anaerorhabdus		Anaerorhabdus
ASV624	0.733	0.891	-0.431	-1.35	Bacteria	Firmicutes	Clostridia	Clostridiales	Lachnospiraceae	Dorea		Dorea
ASV583	0.659	0.843	-0.472	-1.39	Bacteria	Firmicutes	Clostridia	Clostridiales	Lachnospiraceae	Anaerosporobacter		Anaerosporobacter
ASV637	0.253	0.466	-0.489	-1.4	Bacteria	Bacteroidetes	Bacteroidia	Bacteroidales	Porphyromonadaceae	Parabacteroides		Parabacteroides
ASV546	0.253	0.466	-0.489	-1.4	Bacteria	Firmicutes	Clostridia	Clostridiales	Ruminococcaceae	Clostridium_IV		Clostridium_IV
ASV632	0.624	0.821	-0.496	-1.41	Bacteria	Firmicutes	Clostridia					Clostridia
ASV495	0.708	0.875	-0.5	-1.41	Bacteria	Actinobacteria	Actinobacteria	Coriobacteriales	Coriobacteriaceae	Parvibacter		Parvibacter
ASV368	0.655	0.84	-0.502	-1.42	Bacteria	Firmicutes	Clostridia	Clostridiales	Lachnospiraceae			Lachnospiraceae
ASV318	0.719	0.88	-0.509	-1.42	Bacteria	Firmicutes	Clostridia	Clostridiales				Clostridiales
ASV123	0.692	0.862	-0.519	-1.43	Bacteria	Firmicutes	Clostridia	Clostridiales	Lachnospiraceae	Blautia	obeum	Blautia obeum
ASV20	0.646	0.833	-0.524	-1.44	Bacteria	Actinobacteria	Actinobacteria	Bifidobacteriales	Bifidobacteriaceae	Bifidobacterium		Bifidobacterium
ASV398	0.449	0.676	-0.531	-1.45	Bacteria	Bacteroidetes	Bacteroidia	Bacteroidales	Bacteroidaceae	Bacteroides		Bacteroides
ASV165	0.519	0.733	-0.539	-1.45	Bacteria	Firmicutes	Clostridia	Clostridiales	Ruminococcaceae			Ruminococcaceae
ASV92	0.674	0.856	-0.533	-1.45	Bacteria	Firmicutes	Clostridia	Clostridiales	Lachnospiraceae	Blautia		Blautia
ASV152	0.701	0.87	-0.577	-1.49	Bacteria	Actinobacteria	Actinobacteria	Coriobacteriales	Coriobacteriaceae	Senegalimassilia	anaerobia	Senegalimassilia anaerobia
ASV628	0.567	0.774	-0.581	-1.5	Bacteria	Firmicutes	Clostridia	Clostridiales				Clostridiales
ASV50	0.621	0.821	-0.6	-1.52	Bacteria	Firmicutes	Clostridia	Clostridiales	Lachnospiraceae	Ruminococcus2		Ruminococcus2
ASV567	0.563	0.771	-0.609	-1.53	Bacteria	Firmicutes	Clostridia	Clostridiales	Peptostreptococcaceae	Terrisporobacter		Terrisporobacter
ASV498	0.619	0.821	-0.616	-1.53	Bacteria	Firmicutes	Clostridia	Clostridiales	Ruminococcaceae			Ruminococcaceae
ASV130	0.484	0.703	-0.644	-1.56	Bacteria	Firmicutes	Bacilli	Lactobacillales	Streptococcaceae	Streptococcus		Streptococcus
ASV358	0.606	0.809	-0.652	-1.57	Bacteria	Firmicutes	Clostridia	Clostridiales	Ruminococcaceae	Faecalibacterium		Faecalibacterium
ASV497	0.494	0.71	-0.664	-1.58	Bacteria	Firmicutes	Bacilli	Lactobacillales	Streptococcaceae	Streptococcus	sanguinis	Streptococcus sanguinis
ASV103	0.639	0.831	-0.664	-1.58	Bacteria	Firmicutes	Clostridia	Clostridiales				Clostridiales
ASV364	0.537	0.746	-0.673	-1.59	Bacteria	Firmicutes	Clostridia	Clostridiales	Ruminococcaceae	Sporobacter		Sporobacter
ASV363	0.552	0.76	-0.678	-1.6	Bacteria	Firmicutes	Clostridia	Clostridiales	Lachnospiraceae	Clostridium_XlVa		Clostridium_XlVa
ASV180	0.62	0.821	-0.674	-1.6	Bacteria	Firmicutes	Clostridia	Clostridiales	Ruminococcaceae	Ruminococcus	callidus	Ruminococcus callidus
ASV107	0.489	0.706	-0.727	-1.66	Bacteria	Firmicutes	Clostridia	Clostridiales	Lachnospiraceae			Lachnospiraceae
ASV163	0.503	0.716	-0.792	-1.73	Bacteria	Firmicutes	Clostridia	Clostridiales	Ruminococcaceae	Sporobacter		Sporobacter
ASV79	0.604	0.809	-0.791	-1.73	Bacteria	Bacteroidetes	Bacteroidia	Bacteroidales	Bacteroidaceae	Bacteroides		Bacteroides
ASV160	0.541	0.749	-0.802	-1.74	Bacteria	Firmicutes	Clostridia	Clostridiales	Ruminococcaceae			Ruminococcaceae
ASV316	0.501	0.715	-0.81	-1.75	Bacteria	Firmicutes	Clostridia	Clostridiales	Ruminococcaceae	Clostridium_IV		Clostridium_IV
ASV60	0.323	0.549	-0.823	-1.77	Bacteria	Firmicutes	Clostridia	Clostridiales	Lachnospiraceae			Lachnospiraceae
ASV781	0.47	0.696	-0.825	-1.77	Bacteria	Firmicutes	Clostridia	Clostridiales	Lachnospiraceae	Dorea		Dorea
ASV283	0.476	0.7	-0.844	-1.79	Bacteria	Firmicutes	Clostridia	Clostridiales	Lachnospiraceae			Lachnospiraceae
ASV185	0.483	0.703	-0.836	-1.79	Bacteria	Firmicutes	Clostridia	Clostridiales	Lachnospiraceae	Eisenbergiella	tayi	Eisenbergiella tayi
ASV607	0.446	0.673	-0.849	-1.8	Bacteria	Firmicutes	Clostridia	Clostridiales	Ruminococcaceae			Ruminococcaceae
ASV324	0.556	0.763	-0.847	-1.8	Bacteria	Firmicutes						Firmicutes
ASV195	0.573	0.778	-0.859	-1.81	Bacteria	Firmicutes	Clostridia	Clostridiales				Clostridiales
ASV557	0.196	0.409	-0.896	-1.86	Bacteria	Firmicutes	Clostridia	Clostridiales	Lachnospiraceae	Roseburia		Roseburia
ASV88	0.387	0.614	-0.9	-1.87	Bacteria	Firmicutes	Clostridia	Clostridiales	Peptostreptococcaceae	Terrisporobacter		Terrisporobacter
ASV579	0.106	0.271	-0.914	-1.88	Bacteria	Firmicutes	Clostridia	Clostridiales	Lachnospiraceae			Lachnospiraceae
ASV326	0.334	0.561	-0.92	-1.89	Bacteria	Firmicutes	Erysipelotrichia	Erysipelotrichales	Erysipelotrichaceae	Clostridium_XVIII		Clostridium_XVIII
ASV555	0.429	0.657	-0.929	-1.9	Bacteria	Firmicutes	Clostridia	Clostridiales				Clostridiales
ASV98	0.371	0.598	-0.931	-1.91	Bacteria	Firmicutes	Clostridia	Clostridiales	Ruminococcaceae	Clostridium_IV		Clostridium_IV
ASV311	0.515	0.73	-0.941	-1.92	Bacteria	Firmicutes	Clostridia	Clostridiales	Lachnospiraceae	Roseburia		Roseburia
ASV512	0.453	0.678	-0.948	-1.93	Bacteria	Firmicutes	Clostridia	Clostridiales	Clostridiales_Incertae_Sedis_XIII	Mogibacterium		Mogibacterium
ASV424	0.496	0.71	-0.947	-1.93	Bacteria	Bacteroidetes	Bacteroidia	Bacteroidales	Prevotellaceae	Prevotella		Prevotella
ASV639	0.106	0.271	-0.963	-1.95	Bacteria	Firmicutes	Clostridia	Clostridiales	Lachnospiraceae	Clostridium_XlVa		Clostridium_XlVa
ASV554	0.322	0.549	-0.966	-1.95	Bacteria	Firmicutes	Clostridia	Clostridiales	Lachnospiraceae			Lachnospiraceae
ASV428	0.458	0.682	-0.961	-1.95	Bacteria	Firmicutes	Clostridia	Clostridiales	Peptostreptococcaceae	Romboutsia	sedimentorum	Romboutsia sedimentorum
ASV82	0.437	0.668	-0.976	-1.97	Bacteria	Firmicutes						Firmicutes
ASV126	0.365	0.59	-0.989	-1.98	Bacteria	Proteobacteria	Deltaproteobacteria	Desulfovibrionales	Desulfovibrionaceae	Bilophila	wadsworthia	Bilophila wadsworthia
ASV500	0.308	0.535	-0.991	-1.99	Bacteria	Firmicutes	Clostridia	Clostridiales	Lachnospiraceae			Lachnospiraceae
ASV323	0.473	0.698	-0.996	-1.99	Bacteria	Firmicutes	Clostridia	Clostridiales				Clostridiales
ASV211	0.44	0.668	-0.997	-2	Bacteria	Firmicutes	Clostridia	Clostridiales	Ruminococcaceae	Oscillibacter		Oscillibacter
ASV684	0.106	0.271	-1.02	-2.02	Bacteria	Firmicutes	Clostridia	Clostridiales	Lachnospiraceae			Lachnospiraceae
ASV276	0.454	0.678	-1.01	-2.02	Bacteria	Firmicutes	Clostridia	Clostridiales	Lachnospiraceae	Blautia		Blautia
ASV136	0.981	1	-1.03	-2.04	Bacteria	Firmicutes	Clostridia	Clostridiales	Lachnospiraceae	Clostridium_XlVa		Clostridium_XlVa
ASV5	0.11	0.275	-1.04	-2.06	Bacteria	Actinobacteria	Actinobacteria	Bifidobacteriales	Bifidobacteriaceae	Bifidobacterium		Bifidobacterium
ASV558	0.383	0.61	-1.04	-2.06	Bacteria							Bacteria
ASV196	0.39	0.614	-1.04	-2.06	Bacteria	Bacteroidetes	Bacteroidia	Bacteroidales	Rikenellaceae	Alistipes		Alistipes
ASV181	0.49	0.706	-1.06	-2.09	Bacteria	Firmicutes	Clostridia	Clostridiales				Clostridiales
ASV661	0.278	0.492	-1.09	-2.13	Bacteria	Firmicutes						Firmicutes
ASV30	0.328	0.555	-1.1	-2.14	Bacteria	Firmicutes	Clostridia	Clostridiales	Ruminococcaceae	Faecalibacterium	prausnitzii	Faecalibacterium prausnitzii
ASV176	0.335	0.562	-1.1	-2.14	Bacteria	Firmicutes	Clostridia	Clostridiales	Lachnospiraceae			Lachnospiraceae
ASV200	0.393	0.614	-1.11	-2.16	Bacteria	Firmicutes	Clostridia	Clostridiales	Ruminococcaceae			Ruminococcaceae
ASV12	0.235	0.448	-1.12	-2.17	Bacteria	Bacteroidetes	Bacteroidia	Bacteroidales	Bacteroidaceae	Bacteroides		Bacteroides
ASV32	0.361	0.587	-1.14	-2.2	Bacteria	Bacteroidetes	Bacteroidia	Bacteroidales	Bacteroidaceae	Bacteroides		Bacteroides
ASV94	0.443	0.671	-1.14	-2.21	Bacteria	Bacteroidetes	Bacteroidia	Bacteroidales	Prevotellaceae	Prevotella		Prevotella
ASV55	0.286	0.505	-1.16	-2.23	Bacteria	Firmicutes	Clostridia	Clostridiales	Clostridiaceae_1	Clostridium_sensu_stricto		Clostridium_sensu_stricto
ASV473	0.168	0.368	-1.17	-2.25	Bacteria	Firmicutes	Clostridia	Clostridiales	Ruminococcaceae	Butyricicoccus		Butyricicoccus
ASV44	0.123	0.299	-1.17	-2.26	Bacteria	Firmicutes	Clostridia	Clostridiales	Peptostreptococcaceae	Intestinibacter	bartlettii	Intestinibacter bartlettii
ASV307	0.341	0.565	-1.18	-2.26	Bacteria	Firmicutes	Clostridia	Clostridiales	Lachnospiraceae	Blautia		Blautia
ASV282	0.208	0.42	-1.18	-2.27	Bacteria	Firmicutes	Clostridia	Clostridiales	Lachnospiraceae			Lachnospiraceae
ASV551	0.0477	0.145	-1.2	-2.29	Bacteria	Firmicutes	Clostridia	Clostridiales	Ruminococcaceae	Flavonifractor		Flavonifractor
ASV851	0.31	0.536	-1.2	-2.3	Bacteria	Firmicutes	Clostridia	Clostridiales	Lachnospiraceae	Ruminococcus2		Ruminococcus2
ASV373	0.292	0.511	-1.21	-2.32	Bacteria	Firmicutes	Clostridia	Clostridiales	Clostridiales_Incertae_Sedis_XIII			Clostridiales_Incertae_Sedis_XIII
ASV423	0.256	0.466	-1.23	-2.34	Bacteria	Bacteroidetes	Bacteroidia	Bacteroidales	Bacteroidaceae	Bacteroides		Bacteroides
ASV403	0.0477	0.145	-1.23	-2.35	Bacteria	Bacteroidetes	Bacteroidia	Bacteroidales	Rikenellaceae	Alistipes	indistinctus	Alistipes indistinctus
ASV429	0.239	0.453	-1.25	-2.37	Bacteria							Bacteria
ASV246	0.0477	0.145	-1.28	-2.44	Bacteria	Firmicutes	Clostridia	Clostridiales	Ruminococcaceae			Ruminococcaceae
ASV97	0.21	0.42	-1.3	-2.46	Bacteria	Firmicutes	Clostridia	Clostridiales	Ruminococcaceae	Butyricicoccus		Butyricicoccus
ASV143	0.395	0.614	-1.3	-2.47	Bacteria	Bacteroidetes	Bacteroidia	Bacteroidales	Porphyromonadaceae	Barnesiella		Barnesiella
ASV244	0.254	0.466	-1.31	-2.48	Bacteria	Firmicutes	Clostridia	Clostridiales	Peptostreptococcaceae	Terrisporobacter	glycolicus	Terrisporobacter glycolicus
ASV149	0.27	0.48	-1.36	-2.57	Bacteria	Firmicutes	Clostridia	Clostridiales	Lachnospiraceae	Blautia		Blautia
ASV716	0.0335	0.111	-1.37	-2.59	Bacteria	Firmicutes	Clostridia	Clostridiales	Clostridiales_Incertae_Sedis_XIII	Mogibacterium		Mogibacterium
ASV408	0.21	0.42	-1.37	-2.59	Bacteria	Firmicutes	Clostridia	Clostridiales	Clostridiales_Incertae_Sedis_XIII	Mogibacterium		Mogibacterium
ASV132	0.204	0.419	-1.38	-2.6	Bacteria	Firmicutes	Clostridia	Clostridiales	Lachnospiraceae			Lachnospiraceae
ASV137	0.345	0.569	-1.38	-2.6	Bacteria	Firmicutes	Clostridia	Clostridiales	Ruminococcaceae			Ruminococcaceae
ASV158	0.269	0.48	-1.4	-2.65	Bacteria	Firmicutes	Clostridia	Clostridiales	Ruminococcaceae	Sporobacter		Sporobacter
ASV426	0.27	0.48	-1.49	-2.81	Bacteria	Firmicutes	Bacilli	Lactobacillales	Leuconostocaceae	Leuconostoc		Leuconostoc
ASV396	0.247	0.458	-1.51	-2.85	Bacteria	Bacteroidetes	Bacteroidia	Bacteroidales	Prevotellaceae	Paraprevotella		Paraprevotella
ASV706	0.122	0.298	-1.52	-2.86	Bacteria							Bacteria
ASV572	0.082	0.222	-1.53	-2.88	Archaea	Euryarchaeota	Methanobacteria	Methanobacteriales	Methanobacteriaceae	Methanobrevibacter		Methanobrevibacter
ASV298	0.207	0.42	-1.53	-2.89	Bacteria	Firmicutes	Clostridia	Clostridiales	Lachnospiraceae	Clostridium_XlVa		Clostridium_XlVa
ASV518	0.0222	0.0812	-1.55	-2.92	Bacteria	Firmicutes	Clostridia	Clostridiales	Lachnospiraceae	Fusicatenibacter		Fusicatenibacter
ASV570	0.113	0.28	-1.55	-2.93	Bacteria	Actinobacteria	Actinobacteria	Coriobacteriales	Coriobacteriaceae	Gordonibacter		Gordonibacter
ASV227	0.209	0.42	-1.56	-2.94	Bacteria	Firmicutes	Clostridia	Clostridiales	Lachnospiraceae	Blautia		Blautia
ASV458	0.191	0.404	-1.56	-2.95	Bacteria	Firmicutes	Clostridia	Clostridiales	Clostridiales_Incertae_Sedis_XI	Anaerococcus	vaginalis	Anaerococcus vaginalis
ASV519	0.194	0.406	-1.57	-2.96	Bacteria	Firmicutes	Clostridia	Clostridiales	Ruminococcaceae	Faecalibacterium		Faecalibacterium
ASV635	0.0222	0.0812	-1.59	-3.01	Bacteria	Firmicutes	Clostridia	Clostridiales	Lachnospiraceae	Eisenbergiella		Eisenbergiella
ASV99	0.192	0.405	-1.59	-3.02	Bacteria	Firmicutes	Erysipelotrichia	Erysipelotrichales	Erysipelotrichaceae	Clostridium_XVIII	saccharogumia	Clostridium_XVIII saccharogumia
ASV623	0.00941	0.0395	-1.64	-3.11	Bacteria	Firmicutes	Clostridia	Clostridiales	Ruminococcaceae	Sporobacter		Sporobacter
ASV83	0.136	0.322	-1.67	-3.18	Bacteria	Bacteroidetes	Bacteroidia	Bacteroidales	Bacteroidaceae	Bacteroides		Bacteroides
ASV360	0.158	0.355	-1.68	-3.21	Bacteria	Firmicutes	Clostridia	Clostridiales	Lachnospiraceae			Lachnospiraceae
ASV399	0.162	0.364	-1.68	-3.21	Bacteria	Firmicutes	Clostridia	Clostridiales	Lachnospiraceae	Clostridium_XlVa		Clostridium_XlVa
ASV321	0.0353	0.116	-1.71	-3.28	Bacteria	Firmicutes	Clostridia	Clostridiales	Ruminococcaceae	Ruminococcus		Ruminococcus
ASV657	0.109	0.275	-1.72	-3.29	Bacteria	Firmicutes	Bacilli	Lactobacillales	Streptococcaceae	Lactococcus		Lactococcus
ASV707	0.0129	0.0527	-1.75	-3.37	Bacteria	Firmicutes	Clostridia	Clostridiales	Ruminococcaceae	Faecalibacterium		Faecalibacterium
ASV74	0.127	0.305	-1.76	-3.38	Bacteria	Bacteroidetes	Bacteroidia	Bacteroidales	Bacteroidaceae	Bacteroides	ovatus	Bacteroides ovatus
ASV21	0.136	0.321	-1.78	-3.44	Bacteria	Firmicutes	Erysipelotrichia	Erysipelotrichales	Erysipelotrichaceae	Clostridium_XVIII	ramosum	Clostridium_XVIII ramosum
ASV463	0.111	0.278	-1.79	-3.45	Bacteria	Firmicutes	Clostridia	Clostridiales	Peptostreptococcaceae	Intestinibacter		Intestinibacter
ASV183	0.172	0.372	-1.81	-3.5	Bacteria	Firmicutes	Clostridia	Clostridiales	Ruminococcaceae	Clostridium_IV		Clostridium_IV
ASV541	0.182	0.39	-1.81	-3.5	Bacteria	Firmicutes	Clostridia	Clostridiales				Clostridiales
ASV491	0.0806	0.22	-1.83	-3.55	Bacteria	Firmicutes	Clostridia	Clostridiales	Lachnospiraceae			Lachnospiraceae
ASV230	0.212	0.42	-1.83	-3.56	Bacteria	Firmicutes	Clostridia	Clostridiales	Ruminococcaceae	Faecalibacterium		Faecalibacterium
ASV91	0.215	0.422	-1.83	-3.56	Bacteria	Firmicutes	Clostridia	Clostridiales	Ruminococcaceae	Gemmiger		Gemmiger
ASV159	0.213	0.42	-1.84	-3.58	Bacteria	Firmicutes	Clostridia	Clostridiales	Ruminococcaceae	Ruminococcus		Ruminococcus
ASV293	0.152	0.346	-1.84	-3.59	Bacteria	Firmicutes	Clostridia	Clostridiales	Lachnospiraceae	Lachnobacterium		Lachnobacterium
ASV116	0.124	0.299	-1.87	-3.65	Bacteria	Firmicutes	Clostridia	Clostridiales	Lachnospiraceae			Lachnospiraceae
ASV24	0.179	0.386	-1.88	-3.68	Bacteria	Firmicutes	Clostridia	Clostridiales	Lachnospiraceae	Clostridium_XlVa		Clostridium_XlVa
ASV442	0.0277	0.0958	-1.88	-3.69	Bacteria	Firmicutes	Clostridia	Clostridiales	Lachnospiraceae			Lachnospiraceae
ASV482	0.0911	0.239	-1.89	-3.7	Bacteria	Firmicutes	Erysipelotrichia	Erysipelotrichales	Erysipelotrichaceae	Holdemania		Holdemania
ASV177	0.167	0.368	-1.89	-3.7	Bacteria	Actinobacteria	Actinobacteria	Coriobacteriales	Coriobacteriaceae			Coriobacteriaceae
ASV748	0.0062	0.0314	-1.93	-3.8	Bacteria	Firmicutes	Clostridia	Clostridiales	Ruminococcaceae			Ruminococcaceae
ASV742	0.00761	0.0335	-1.99	-3.96	Bacteria	Firmicutes	Clostridia	Clostridiales	Lachnospiraceae			Lachnospiraceae
ASV565	0.00392	0.0222	-1.99	-3.97	Bacteria	Firmicutes	Clostridia	Clostridiales	Ruminococcaceae			Ruminococcaceae
ASV85	0.261	0.47	-1.99	-3.98	Bacteria	Firmicutes	Erysipelotrichia	Erysipelotrichales	Erysipelotrichaceae	Holdemanella		Holdemanella
ASV761	0.0024	0.0152	-2.04	-4.12	Bacteria	Firmicutes	Clostridia	Clostridiales	Ruminococcaceae	Intestinimonas		Intestinimonas
ASV791	0.0642	0.183	-2.05	-4.13	Bacteria	Bacteroidetes	Bacteroidia	Bacteroidales	Porphyromonadaceae	Odoribacter		Odoribacter
ASV329	0.199	0.413	-2.06	-4.17	Bacteria	Bacteroidetes	Bacteroidia	Bacteroidales	Prevotellaceae	Prevotella		Prevotella
ASV713	0.0623	0.179	-2.06	-4.18	Bacteria	Firmicutes	Clostridia	Clostridiales	Clostridiaceae_1	Clostridium_sensu_stricto	paraputrificum	Clostridium_sensu_stricto paraputrificum
ASV37	0.19	0.403	-2.07	-4.19	Archaea	Euryarchaeota	Methanobacteria	Methanobacteriales	Methanobacteriaceae	Methanobrevibacter		Methanobrevibacter
ASV77	0.109	0.275	-2.14	-4.4	Bacteria	Firmicutes	Clostridia	Clostridiales	Lachnospiraceae	Blautia		Blautia
ASV222	0.138	0.323	-2.15	-4.45	Bacteria	Firmicutes	Clostridia	Clostridiales	Ruminococcaceae	Faecalibacterium	prausnitzii	Faecalibacterium prausnitzii
ASV377	0.00767	0.0335	-2.17	-4.49	Bacteria	Bacteroidetes	Bacteroidia	Bacteroidales	Bacteroidaceae	Bacteroides		Bacteroides
ASV127	0.0982	0.256	-2.17	-4.51	Bacteria	Firmicutes	Clostridia	Clostridiales	Lachnospiraceae	Blautia		Blautia
ASV117	0.0676	0.192	-2.2	-4.59	Bacteria	Firmicutes	Erysipelotrichia	Erysipelotrichales	Erysipelotrichaceae	Turicibacter		Turicibacter
ASV638	0.0375	0.119	-2.25	-4.74	Bacteria	Firmicutes	Clostridia	Clostridiales	Clostridiaceae_1	Clostridium_sensu_stricto		Clostridium_sensu_stricto
ASV16	0.188	0.401	-2.26	-4.79	Bacteria	Verrucomicrobia	Verrucomicrobiae	Verrucomicrobiales	Verrucomicrobiaceae	Akkermansia		Akkermansia
ASV710	0.0015	0.0102	-2.26	-4.8	Bacteria	Firmicutes	Clostridia	Clostridiales	Lachnospiraceae			Lachnospiraceae
ASV29	0.00766	0.0335	-2.31	-4.98	Bacteria	Firmicutes	Clostridia	Clostridiales	Peptostreptococcaceae	Romboutsia		Romboutsia
ASV249	0.133	0.317	-2.32	-4.98	Bacteria	Firmicutes	Clostridia	Clostridiales				Clostridiales
ASV62	0.0571	0.167	-2.35	-5.09	Bacteria	Bacteroidetes	Bacteroidia	Bacteroidales	Bacteroidaceae	Bacteroides	ovatus	Bacteroides ovatus
ASV679	0.00395	0.0222	-2.4	-5.28	Bacteria	Firmicutes	Clostridia	Clostridiales				Clostridiales
ASV652	0.0086	0.0363	-2.41	-5.3	Bacteria	Actinobacteria	Actinobacteria	Coriobacteriales	Coriobacteriaceae			Coriobacteriaceae
ASV73	0.0522	0.157	-2.42	-5.35	Bacteria	Bacteroidetes	Bacteroidia	Bacteroidales	Bacteroidaceae	Bacteroides	caccae	Bacteroides caccae
ASV347	0.0849	0.229	-2.43	-5.4	Bacteria	Firmicutes	Clostridia	Clostridiales	Lachnospiraceae			Lachnospiraceae
ASV190	0.0279	0.0958	-2.45	-5.46	Bacteria	Firmicutes	Clostridia	Clostridiales	Lachnospiraceae			Lachnospiraceae
ASV576	0.00309	0.0187	-2.49	-5.6	Bacteria	Firmicutes	Clostridia	Clostridiales	Ruminococcaceae			Ruminococcaceae
ASV380	0.0576	0.167	-2.49	-5.6	Bacteria	Bacteroidetes	Bacteroidia	Bacteroidales	Porphyromonadaceae	Parabacteroides	distasonis	Parabacteroides distasonis
ASV228	0.069	0.194	-2.51	-5.7	Bacteria	Bacteroidetes	Bacteroidia	Bacteroidales	Porphyromonadaceae	Porphyromonas	asaccharolytica	Porphyromonas asaccharolytica
ASV719	0.00726	0.0335	-2.56	-5.89	Bacteria	Firmicutes	Clostridia	Clostridiales	Ruminococcaceae	Pseudoflavonifractor		Pseudoflavonifractor
ASV345	0.0282	0.0961	-2.59	-6.02	Bacteria	Firmicutes	Clostridia	Clostridiales	Lachnospiraceae			Lachnospiraceae
ASV372	0.0584	0.168	-2.59	-6.03	Bacteria	Actinobacteria	Actinobacteria	Actinomycetales	Actinomycetaceae	Varibaculum		Varibaculum
ASV255	0.00135	0.00945	-2.61	-6.11	Bacteria	Firmicutes	Erysipelotrichia	Erysipelotrichales	Erysipelotrichaceae	Clostridium_XVIII		Clostridium_XVIII
ASV413	0.00742	0.0335	-2.66	-6.3	Bacteria	Bacteroidetes	Bacteroidia	Bacteroidales	Prevotellaceae	Prevotella		Prevotella
ASV537	0.0512	0.155	-2.67	-6.36	Bacteria	Firmicutes	Clostridia	Clostridiales	Ruminococcaceae	Sporobacter		Sporobacter
ASV81	0.0295	0.0998	-2.68	-6.4	Bacteria	Firmicutes	Negativicutes	Selenomonadales	Veillonellaceae	Veillonella		Veillonella
ASV250	0.0424	0.133	-2.72	-6.61	Bacteria	Proteobacteria	Betaproteobacteria	Burkholderiales	Sutterellaceae	Parasutterella	excrementihominis	Parasutterella excrementihominis
ASV507	0.0447	0.138	-2.75	-6.73	Bacteria	Firmicutes	Clostridia	Clostridiales	Ruminococcaceae			Ruminococcaceae
ASV447	0.00543	0.0282	-2.84	-7.15	Bacteria	Firmicutes	Clostridia	Clostridiales	Lachnospiraceae	Blautia		Blautia
ASV468	0.0113	0.0466	-2.85	-7.19	Bacteria	Firmicutes	Clostridia	Clostridiales				Clostridiales
ASV446	0.00145	0.01	-2.86	-7.27	Bacteria	Firmicutes	Clostridia	Clostridiales	Lachnospiraceae	Dorea		Dorea
ASV151	0.00786	0.0337	-2.92	-7.58	Bacteria	Firmicutes	Clostridia	Clostridiales	Lachnospiraceae	Clostridium_XlVa		Clostridium_XlVa
ASV31	0.0214	0.0797	-2.96	-7.77	Bacteria	Firmicutes	Clostridia	Clostridiales	Lachnospiraceae	Ruminococcus2		Ruminococcus2
ASV419	0.0416	0.131	-2.98	-7.91	Bacteria	Bacteroidetes	Bacteroidia	Bacteroidales	Prevotellaceae	Paraprevotella		Paraprevotella
ASV503	0.00647	0.0322	-3	-8	Bacteria	Bacteroidetes	Bacteroidia	Bacteroidales	Prevotellaceae	Paraprevotella		Paraprevotella
ASV26	0.0133	0.0539	-3.03	-8.14	Bacteria	Firmicutes	Clostridia	Clostridiales	Ruminococcaceae	Faecalibacterium		Faecalibacterium
ASV233	0.0249	0.0886	-3.03	-8.18	Bacteria	Firmicutes	Erysipelotrichia	Erysipelotrichales	Erysipelotrichaceae	Turicibacter	sanguinis	Turicibacter sanguinis
ASV297	0.00387	0.0222	-3.05	-8.26	Bacteria	Firmicutes	Clostridia	Clostridiales	Lachnospiraceae			Lachnospiraceae
ASV315	0.00604	0.031	-3.13	-8.77	Bacteria	Proteobacteria	Deltaproteobacteria	Desulfovibrionales	Desulfovibrionaceae	Desulfovibrio		Desulfovibrio
ASV367	0.037	0.118	-3.17	-9.03	Bacteria	Firmicutes	Clostridia	Clostridiales	Ruminococcaceae	Faecalibacterium		Faecalibacterium
ASV35	0.0153	0.0602	-3.19	-9.15	Bacteria	Firmicutes	Clostridia	Clostridiales	Clostridiaceae_1	Clostridium_sensu_stricto		Clostridium_sensu_stricto
ASV120	0.0134	0.0539	-3.2	-9.21	Bacteria	Proteobacteria	Gammaproteobacteria	Pasteurellales	Pasteurellaceae	Haemophilus	parainfluenzae	Haemophilus parainfluenzae
ASV649	0.0073	0.0335	-3.23	-9.41	Bacteria	Firmicutes	Clostridia	Clostridiales	Clostridiaceae_1	Clostridium_sensu_stricto		Clostridium_sensu_stricto
ASV257	0.00339	0.0197	-3.29	-9.76	Bacteria	Firmicutes	Negativicutes	Selenomonadales	Veillonellaceae	Veillonella		Veillonella
ASV335	0.019	0.0723	-3.32	-9.99	Bacteria	Proteobacteria	Betaproteobacteria	Burkholderiales	Sutterellaceae	Sutterella	wadsworthensis	Sutterella wadsworthensis
ASV605	0.00203	0.013	-3.35	-10.2	Bacteria	Bacteroidetes	Bacteroidia	Bacteroidales	Porphyromonadaceae			Porphyromonadaceae
ASV370	0.0248	0.0886	-3.36	-10.2	Bacteria	Firmicutes	Clostridia	Clostridiales	Ruminococcaceae			Ruminococcaceae
ASV622	0.00684	0.0324	-3.38	-10.4	Bacteria	Firmicutes	Clostridia	Clostridiales	Lachnospiraceae	Butyrivibrio	crossotus	Butyrivibrio crossotus
ASV877	0.000351	0.00416	-3.4	-10.5	Bacteria	Firmicutes	Clostridia	Clostridiales	Lachnospiraceae	Blautia		Blautia
ASV242	0.0216	0.0799	-3.42	-10.7	Bacteria	Firmicutes	Clostridia	Clostridiales	Lachnospiraceae	Clostridium_XlVa		Clostridium_XlVa
ASV492	0.000797	0.00639	-3.48	-11.1	Bacteria	Firmicutes	Clostridia	Clostridiales	Lachnospiraceae	Blautia		Blautia
ASV457	0.000884	0.00678	-3.47	-11.1	Bacteria	Bacteroidetes	Bacteroidia	Bacteroidales	Prevotellaceae	Prevotella		Prevotella
ASV304	0.0106	0.0439	-3.51	-11.4	Bacteria	Firmicutes	Clostridia	Clostridiales	Ruminococcaceae			Ruminococcaceae
ASV397	0.00176	0.0116	-3.52	-11.5	Bacteria	Firmicutes	Clostridia	Clostridiales	Lachnospiraceae	Ruminococcus2		Ruminococcus2
ASV438	0.00069	0.00561	-3.54	-11.6	Bacteria	Firmicutes	Clostridia	Clostridiales	Lachnospiraceae	Ruminococcus2		Ruminococcus2
ASV718	0.000915	0.00693	-3.54	-11.6	Bacteria	Firmicutes	Clostridia	Clostridiales	Ruminococcaceae			Ruminococcaceae
ASV510	0.00795	0.0338	-3.55	-11.7	Bacteria	Firmicutes	Clostridia	Clostridiales	Lachnospiraceae	Clostridium_XlVb		Clostridium_XlVb
ASV584	0.00026	0.00386	-3.57	-11.9	Bacteria	Actinobacteria	Actinobacteria	Coriobacteriales	Coriobacteriaceae			Coriobacteriaceae
ASV189	0.00739	0.0335	-3.58	-11.9	Bacteria	Firmicutes	Clostridia	Clostridiales	Ruminococcaceae	Faecalibacterium		Faecalibacterium
ASV349	0.014	0.0559	-3.57	-11.9	Bacteria	Firmicutes	Clostridia	Clostridiales	Lachnospiraceae	Clostridium_XlVb		Clostridium_XlVb
ASV354	0.0156	0.0608	-3.57	-11.9	Bacteria	Firmicutes	Clostridia	Clostridiales	Lachnospiraceae			Lachnospiraceae
ASV106	0.021	0.0791	-3.58	-12	Bacteria	Firmicutes	Clostridia	Clostridiales	Ruminococcaceae	Flavonifractor		Flavonifractor
ASV110	0.000597	0.00533	-3.67	-12.7	Bacteria	Actinobacteria	Actinobacteria	Actinomycetales	Actinomycetaceae	Actinomyces	odontolyticus	Actinomyces odontolyticus
ASV611	0.000329	0.00401	-3.71	-13.1	Bacteria	Firmicutes	Clostridia	Clostridiales	Ruminococcaceae	Butyricicoccus		Butyricicoccus
ASV248	0.00408	0.0225	-3.71	-13.1	Bacteria	Bacteroidetes	Bacteroidia	Bacteroidales	Prevotellaceae	Prevotella		Prevotella
ASV216	0.0069	0.0324	-3.73	-13.2	Bacteria	Firmicutes	Clostridia	Clostridiales	Eubacteriaceae	Eubacterium		Eubacterium
ASV456	0.000167	0.00325	-3.8	-13.9	Bacteria	Firmicutes	Clostridia	Clostridiales	Lachnospiraceae	Blautia		Blautia
ASV574	0.00063	0.00536	-3.81	-14	Bacteria	Firmicutes	Clostridia	Clostridiales				Clostridiales
ASV388	0.0141	0.0559	-3.83	-14.2	Bacteria	Firmicutes	Clostridia	Clostridiales	Ruminococcaceae	Faecalibacterium		Faecalibacterium
ASV133	0.0257	0.0903	-3.85	-14.4	Bacteria	Firmicutes	Negativicutes	Selenomonadales	Acidaminococcaceae	Phascolarctobacterium	succinatutens	Phascolarctobacterium succinatutens
ASV122	0.0244	0.088	-3.86	-14.5	Bacteria	Firmicutes	Clostridia	Clostridiales	Ruminococcaceae	Oscillibacter		Oscillibacter
ASV275	0.00667	0.0322	-3.87	-14.6	Bacteria	Firmicutes	Clostridia	Clostridiales	Lachnospiraceae			Lachnospiraceae
ASV343	0.00433	0.0233	-3.88	-14.8	Bacteria	Firmicutes	Clostridia	Clostridiales				Clostridiales
ASV214	0.0211	0.0791	-3.89	-14.8	Bacteria	Firmicutes	Clostridia	Clostridiales	Lachnospiraceae	Clostridium_XlVb	lactatifermentans	Clostridium_XlVb lactatifermentans
ASV712	0.000473	0.00461	-3.99	-15.9	Bacteria	Firmicutes	Clostridia	Clostridiales	Lachnospiraceae	Blautia		Blautia
ASV201	0.00332	0.0196	-4	-16	Bacteria	Firmicutes	Erysipelotrichia	Erysipelotrichales	Erysipelotrichaceae	Coprobacillus	cateniformis	Coprobacillus cateniformis
ASV204	0.00399	0.0222	-4.05	-16.6	Bacteria	Firmicutes	Clostridia	Clostridiales	Lachnospiraceae	Clostridium_XlVa		Clostridium_XlVa
ASV549	0.000582	0.00533	-4.07	-16.8	Bacteria	Firmicutes	Clostridia	Clostridiales	Ruminococcaceae	Butyricicoccus		Butyricicoccus
ASV332	0.00197	0.0128	-4.12	-17.4	Bacteria	Bacteroidetes	Bacteroidia	Bacteroidales	Bacteroidaceae	Bacteroides	uniformis	Bacteroides uniformis
ASV86	0.00259	0.0159	-4.17	-18	Bacteria	Firmicutes	Clostridia	Clostridiales	Lachnospiraceae			Lachnospiraceae
ASV84	0.000118	0.00268	-4.34	-20.3	Bacteria	Firmicutes	Erysipelotrichia	Erysipelotrichales	Erysipelotrichaceae			Erysipelotrichaceae
ASV385	0.00129	0.00922	-4.36	-20.6	Bacteria	Bacteroidetes	Bacteroidia	Bacteroidales	Porphyromonadaceae	Parabacteroides	goldsteinii	Parabacteroides goldsteinii
ASV691	0.000109	0.00259	-4.43	-21.5	Bacteria	Bacteroidetes	Bacteroidia	Bacteroidales	Porphyromonadaceae	Butyricimonas		Butyricimonas
ASV299	0.00623	0.0314	-4.52	-23	Bacteria	Firmicutes	Clostridia	Clostridiales	Ruminococcaceae	Gemmiger		Gemmiger
ASV237	0.000276	0.00386	-4.58	-24	Bacteria	Firmicutes	Clostridia	Clostridiales	Lachnospiraceae	Roseburia		Roseburia
ASV425	0.000385	0.00436	-4.58	-24	Bacteria	Firmicutes	Clostridia	Clostridiales				Clostridiales
ASV164	0.00768	0.0335	-4.62	-24.7	Bacteria	Firmicutes	Clostridia	Clostridiales	Lachnospiraceae	Ruminococcus2		Ruminococcus2
ASV659	2.38e-05	0.000925	-4.66	-25.3	Bacteria	Firmicutes	Clostridia	Clostridiales	Ruminococcaceae			Ruminococcaceae
ASV421	2.62e-05	0.000953	-4.66	-25.4	Bacteria	Firmicutes	Clostridia	Clostridiales	Lachnospiraceae	Clostridium_XlVa		Clostridium_XlVa
ASV359	0.000257	0.00386	-4.72	-26.3	Bacteria	Firmicutes	Clostridia	Clostridiales	Lachnospiraceae	Blautia		Blautia
ASV471	0.000484	0.00463	-4.76	-27.2	Bacteria	Firmicutes	Clostridia	Clostridiales	Lachnospiraceae	Howardella		Howardella
ASV327	0.000816	0.00645	-4.91	-30.1	Bacteria	Bacteroidetes	Bacteroidia	Bacteroidales	Prevotellaceae	Prevotella		Prevotella
ASV241	0.000513	0.00482	-5	-32	Bacteria	Actinobacteria	Actinobacteria	Coriobacteriales	Coriobacteriaceae	Enterorhabdus		Enterorhabdus
ASV266	0.00021	0.00353	-5.15	-35.4	Bacteria	Bacteroidetes	Bacteroidia	Bacteroidales				Bacteroidales
ASV95	0.000308	0.00394	-5.15	-35.6	Bacteria	Firmicutes	Clostridia	Clostridiales	Ruminococcaceae	Clostridium_IV		Clostridium_IV
ASV205	0.000458	0.00454	-5.2	-36.9	Bacteria	Actinobacteria	Actinobacteria	Actinomycetales	Actinomycetaceae	Actinomyces	odontolyticus	Actinomyces odontolyticus
ASV71	1.63e-05	0.000894	-5.33	-40.3	Bacteria	Firmicutes	Clostridia	Clostridiales	Lachnospiraceae	Clostridium_XlVa		Clostridium_XlVa
ASV254	0.000451	0.00454	-5.66	-50.7	Bacteria	Firmicutes	Clostridia	Clostridiales	Clostridiaceae_1	Clostridium_sensu_stricto		Clostridium_sensu_stricto
ASV295	0.000881	0.00678	-5.73	-53.1	Bacteria	Firmicutes	Clostridia	Clostridiales				Clostridiales
ASV290	0.000379	0.00436	-5.74	-53.3	Bacteria	Bacteroidetes	Bacteroidia	Bacteroidales	Porphyromonadaceae	Barnesiella		Barnesiella
ASV361	0.000123	0.00269	-5.83	-56.8	Bacteria	Actinobacteria	Actinobacteria	Coriobacteriales	Coriobacteriaceae	Slackia	isoflavoniconvertens	Slackia isoflavoniconvertens
ASV490	8.59e-05	0.00213	-5.85	-57.7	Bacteria	Proteobacteria	Gammaproteobacteria	Pseudomonadales	Moraxellaceae	Acinetobacter		Acinetobacter
ASV162	1.29e-05	0.000894	-5.87	-58.4	Bacteria	Firmicutes	Clostridia	Clostridiales	Ruminococcaceae	Faecalibacterium	prausnitzii	Faecalibacterium prausnitzii
ASV173	0.000668	0.00552	-5.92	-60.7	Bacteria	Bacteroidetes	Bacteroidia	Bacteroidales	Bacteroidaceae	Bacteroides		Bacteroides
ASV96	0.00041	0.00438	-5.95	-61.7	Bacteria	Firmicutes	Clostridia	Clostridiales	Lachnospiraceae	Blautia		Blautia
ASV129	0.0004	0.00436	-6.04	-66	Bacteria	Firmicutes	Negativicutes	Selenomonadales	Acidaminococcaceae	Phascolarctobacterium		Phascolarctobacterium
ASV119	0.000397	0.00436	-6.1	-68.8	Bacteria	Bacteroidetes	Bacteroidia	Bacteroidales	Bacteroidaceae	Bacteroides	eggerthii	Bacteroides eggerthii
ASV330	0.001	0.00748	-6.18	-72.6	Bacteria	Firmicutes	Clostridia	Clostridiales	Lachnospiraceae	Ruminococcus2		Ruminococcus2
ASV382	0.000186	0.00346	-6.39	-83.9	Bacteria	Firmicutes	Negativicutes	Selenomonadales	Acidaminococcaceae	Phascolarctobacterium		Phascolarctobacterium
ASV243	0.00015	0.00314	-6.4	-84.7	Bacteria	Bacteroidetes	Bacteroidia	Bacteroidales	Bacteroidaceae	Bacteroides	stercoris	Bacteroides stercoris
ASV362	0.000274	0.00386	-6.42	-85.4	Bacteria	Firmicutes	Clostridia	Clostridiales	Ruminococcaceae	Ruminococcus		Ruminococcus
ASV409	6.87e-05	0.00194	-6.51	-91.2	Bacteria	Bacteroidetes	Bacteroidia	Bacteroidales	Porphyromonadaceae	Barnesiella		Barnesiella
ASV261	0.000273	0.00386	-6.55	-93.6	Bacteria	Firmicutes	Clostridia	Clostridiales	Ruminococcaceae			Ruminococcaceae
ASV262	3.43e-05	0.0011	-6.78	-110	Bacteria	Firmicutes						Firmicutes
ASV374	4.32e-05	0.00131	-6.93	-122	Bacteria	Firmicutes	Clostridia	Clostridiales	Lachnospiraceae	Dorea		Dorea
ASV406	4.96e-06	0.00054	-7.23	-150	Bacteria	Firmicutes	Clostridia	Clostridiales	Ruminococcaceae	Sporobacter		Sporobacter
ASV105	0.000214	0.00353	-7.55	-188	Bacteria	Firmicutes	Erysipelotrichia	Erysipelotrichales	Erysipelotrichaceae			Erysipelotrichaceae
ASV145	0.000202	0.00353	-8.08	-270	Bacteria	Firmicutes	Erysipelotrichia	Erysipelotrichales	Erysipelotrichaceae	Holdemanella		Holdemanella
ASV197	3.44e-05	0.0011	-8.15	-285	Bacteria	Firmicutes	Erysipelotrichia	Erysipelotrichales	Erysipelotrichaceae	Catenibacterium	mitsuokai	Catenibacterium mitsuokai
ASV294	1.15e-06	0.000209	-8.28	-312	Bacteria	Firmicutes	Clostridia	Clostridiales	Lachnospiraceae	Blautia		Blautia
ASV65	1.62e-05	0.000894	-9.42	-687	Bacteria	Bacteroidetes	Bacteroidia	Bacteroidales	Bacteroidaceae	Bacteroides	clarus	Bacteroides clarus
ASV108	1.97e-06	0.000269	-10.7	-1610	Bacteria	Actinobacteria	Actinobacteria	Bifidobacteriales	Bifidobacteriaceae	Bifidobacterium		Bifidobacterium

## Sheet: Age 5 IgA+
	Celiac_vs_Control_in_IGpos_Age5.p	Celiac_vs_Control_in_IGpos_Age5.FDR	Celiac_vs_Control_in_IGpos_Age5.logFC	Celiac_vs_Control_in_IGpos_Age5.FC	Kingdom	Phylum	Class	Order	Family	Genus	Species	Taxa
ASV80	0.000136	0.0148	9.66	810	Bacteria	Firmicutes	Negativicutes	Selenomonadales	Veillonellaceae	Dialister		Dialister
ASV38	0.000214	0.0195	9.36	655	Bacteria	Proteobacteria	Gammaproteobacteria	Enterobacteriales	Enterobacteriaceae	Enterobacter		Enterobacter
ASV199	0.000121	0.0148	8.02	260	Bacteria	Firmicutes	Clostridia	Clostridiales	Lachnospiraceae	Roseburia		Roseburia
ASV144	0.000126	0.0148	7.87	234	Bacteria	Firmicutes	Negativicutes	Selenomonadales	Veillonellaceae	Dialister	propionicifaciens	Dialister propionicifaciens
ASV225	4.11e-05	0.0148	7.68	205	Bacteria	Bacteroidetes	Bacteroidia	Bacteroidales	Bacteroidaceae	Bacteroides		Bacteroides
ASV41	0.00237	0.0462	6.96	124	Bacteria	Firmicutes	Clostridia	Clostridiales	Ruminococcaceae	Ruminococcus		Ruminococcus
ASV194	0.0015	0.0414	6.68	102	Bacteria	Proteobacteria	Gammaproteobacteria	Enterobacteriales	Enterobacteriaceae			Enterobacteriaceae
ASV238	0.000716	0.03	6.64	99.6	Bacteria	Actinobacteria	Actinobacteria	Coriobacteriales	Coriobacteriaceae	Collinsella		Collinsella
ASV142	0.000441	0.0292	6.39	83.8	Bacteria	Firmicutes	Clostridia	Clostridiales	Lachnospiraceae	Clostridium_XlVa		Clostridium_XlVa
ASV187	0.000482	0.0292	6.34	81.2	Bacteria	Firmicutes	Bacilli	Lactobacillales	Streptococcaceae	Lactococcus		Lactococcus
ASV418	0.000482	0.0292	6.12	69.8	Bacteria	Firmicutes	Clostridia					Clostridia
ASV87	0.00284	0.0525	5.14	35.4	Bacteria	Firmicutes	Clostridia	Clostridiales	Clostridiaceae_1	Clostridium_sensu_stricto		Clostridium_sensu_stricto
ASV136	0.00327	0.0532	5.12	34.8	Bacteria	Firmicutes	Clostridia	Clostridiales	Lachnospiraceae	Clostridium_XlVa		Clostridium_XlVa
ASV416	0.00206	0.044	5.09	34	Bacteria	Firmicutes	Clostridia	Clostridiales	Lachnospiraceae	Roseburia		Roseburia
ASV712	0.000682	0.03	5.01	32.2	Bacteria	Firmicutes	Clostridia	Clostridiales	Lachnospiraceae	Blautia		Blautia
ASV362	0.00504	0.0576	4.92	30.2	Bacteria	Firmicutes	Clostridia	Clostridiales	Ruminococcaceae	Ruminococcus		Ruminococcus
ASV463	0.000135	0.0148	4.86	29.1	Bacteria	Firmicutes	Clostridia	Clostridiales	Peptostreptococcaceae	Intestinibacter		Intestinibacter
ASV254	0.0054	0.0576	4.69	25.8	Bacteria	Firmicutes	Clostridia	Clostridiales	Clostridiaceae_1	Clostridium_sensu_stricto		Clostridium_sensu_stricto
ASV246	0.00602	0.0576	4.66	25.2	Bacteria	Firmicutes	Clostridia	Clostridiales	Ruminococcaceae			Ruminococcaceae
ASV537	0.00115	0.0375	4.62	24.6	Bacteria	Firmicutes	Clostridia	Clostridiales	Ruminococcaceae	Sporobacter		Sporobacter
ASV469	0.00132	0.0401	4.62	24.6	Bacteria	Firmicutes	Clostridia	Clostridiales	Clostridiaceae_1	Clostridium_sensu_stricto		Clostridium_sensu_stricto
ASV374	0.0033	0.0532	4.61	24.4	Bacteria	Firmicutes	Clostridia	Clostridiales	Lachnospiraceae	Dorea		Dorea
ASV270	0.00484	0.0576	4.6	24.2	Bacteria	Firmicutes	Clostridia	Clostridiales				Clostridiales
ASV553	0.00308	0.0532	4.58	24	Bacteria	Bacteroidetes	Bacteroidia	Bacteroidales	Prevotellaceae	Prevotella		Prevotella
ASV414	0.00577	0.0576	4.41	21.3	Bacteria	Proteobacteria						Proteobacteria
ASV545	0.0049	0.0576	4.37	20.7	Bacteria	Firmicutes	Clostridia	Clostridiales	Lachnospiraceae	Roseburia		Roseburia
ASV540	0.000989	0.036	4.36	20.5	Bacteria	Firmicutes	Clostridia	Clostridiales	Ruminococcaceae	Oscillibacter		Oscillibacter
ASV315	0.0325	0.143	4.27	19.3	Bacteria	Proteobacteria	Deltaproteobacteria	Desulfovibrionales	Desulfovibrionaceae	Desulfovibrio		Desulfovibrio
ASV222	0.0268	0.127	4.24	18.8	Bacteria	Firmicutes	Clostridia	Clostridiales	Ruminococcaceae	Faecalibacterium	prausnitzii	Faecalibacterium prausnitzii
ASV204	0.0133	0.0885	4.1	17.2	Bacteria	Firmicutes	Clostridia	Clostridiales	Lachnospiraceae	Clostridium_XlVa		Clostridium_XlVa
ASV115	0.0459	0.169	4.06	16.7	Bacteria	Firmicutes	Erysipelotrichia	Erysipelotrichales	Erysipelotrichaceae	Clostridium_XVIII	spiroforme	Clostridium_XVIII spiroforme
ASV210	0.019	0.107	4.05	16.5	Bacteria	Proteobacteria	Gammaproteobacteria	Enterobacteriales	Enterobacteriaceae	Escherichia/Shigella	dysenteriae	Escherichia/Shigella dysenteriae
ASV603	0.00907	0.0717	4.02	16.2	Bacteria	Firmicutes	Clostridia	Clostridiales	Lachnospiraceae	Ruminococcus2		Ruminococcus2
ASV92	0.0172	0.103	4.02	16.2	Bacteria	Firmicutes	Clostridia	Clostridiales	Lachnospiraceae	Blautia		Blautia
ASV636	0.00704	0.0629	3.9	15	Bacteria	Firmicutes	Clostridia	Clostridiales	Lachnospiraceae	Ruminococcus2		Ruminococcus2
ASV392	0.0223	0.116	3.85	14.4	Bacteria	Firmicutes	Clostridia	Clostridiales	Lachnospiraceae	Anaerostipes		Anaerostipes
ASV494	0.00555	0.0576	3.83	14.3	Bacteria	Firmicutes	Clostridia	Clostridiales				Clostridiales
ASV421	0.0162	0.0991	3.54	11.6	Bacteria	Firmicutes	Clostridia	Clostridiales	Lachnospiraceae	Clostridium_XlVa		Clostridium_XlVa
ASV316	0.0302	0.137	3.48	11.2	Bacteria	Firmicutes	Clostridia	Clostridiales	Ruminococcaceae	Clostridium_IV		Clostridium_IV
ASV401	0.0415	0.162	3.49	11.2	Bacteria	Firmicutes	Clostridia	Clostridiales	Lachnospiraceae			Lachnospiraceae
ASV65	0.0739	0.241	3.49	11.2	Bacteria	Bacteroidetes	Bacteroidia	Bacteroidales	Bacteroidaceae	Bacteroides	clarus	Bacteroides clarus
ASV289	0.0244	0.121	3.43	10.7	Bacteria	Firmicutes	Negativicutes	Selenomonadales	Veillonellaceae	Veillonella		Veillonella
ASV272	0.0329	0.143	3.4	10.6	Bacteria	Firmicutes	Clostridia	Clostridiales	Clostridiales_Incertae_Sedis_XIII	Mogibacterium		Mogibacterium
ASV216	0.0431	0.164	3.4	10.5	Bacteria	Firmicutes	Clostridia	Clostridiales	Eubacteriaceae	Eubacterium		Eubacterium
ASV276	0.00646	0.0597	3.36	10.3	Bacteria	Firmicutes	Clostridia	Clostridiales	Lachnospiraceae	Blautia		Blautia
ASV229	0.0388	0.158	3.33	10.1	Bacteria	Firmicutes	Clostridia	Clostridiales	Lachnospiraceae	Eisenbergiella		Eisenbergiella
ASV766	0.015	0.0941	3.3	9.86	Bacteria	Firmicutes	Clostridia	Clostridiales	Clostridiaceae_1	Clostridium_sensu_stricto		Clostridium_sensu_stricto
ASV360	0.0425	0.163	3.28	9.71	Bacteria	Firmicutes	Clostridia	Clostridiales	Lachnospiraceae			Lachnospiraceae
ASV150	0.0745	0.242	3.15	8.88	Bacteria	Firmicutes	Clostridia	Clostridiales	Lachnospiraceae			Lachnospiraceae
ASV212	0.0257	0.124	3.08	8.45	Bacteria	Firmicutes	Clostridia	Clostridiales	Lachnospiraceae	Roseburia	hominis	Roseburia hominis
ASV763	0.00371	0.0553	3.03	8.16	Bacteria	Firmicutes	Erysipelotrichia	Erysipelotrichales	Erysipelotrichaceae			Erysipelotrichaceae
ASV733	0.00159	0.0414	3.02	8.1	Bacteria	Actinobacteria	Actinobacteria	Actinomycetales	Corynebacteriaceae	Corynebacterium		Corynebacterium
ASV57	0.0764	0.245	3.01	8.07	Bacteria	Firmicutes	Clostridia	Clostridiales	Lachnospiraceae	Ruminococcus2		Ruminococcus2
ASV346	0.0326	0.143	2.96	7.79	Bacteria	Firmicutes	Clostridia	Clostridiales	Lachnospiraceae	Blautia		Blautia
ASV149	0.0397	0.159	2.89	7.39	Bacteria	Firmicutes	Clostridia	Clostridiales	Lachnospiraceae	Blautia		Blautia
ASV684	0.00213	0.044	2.86	7.27	Bacteria	Firmicutes	Clostridia	Clostridiales	Lachnospiraceae			Lachnospiraceae
ASV442	0.00192	0.0437	2.86	7.24	Bacteria	Firmicutes	Clostridia	Clostridiales	Lachnospiraceae			Lachnospiraceae
ASV324	0.131	0.355	2.84	7.16	Bacteria	Firmicutes						Firmicutes
ASV320	0.0705	0.233	2.81	7.03	Bacteria	Firmicutes	Clostridia	Clostridiales	Lachnospiraceae			Lachnospiraceae
ASV428	0.0132	0.0885	2.8	6.98	Bacteria	Firmicutes	Clostridia	Clostridiales	Peptostreptococcaceae	Romboutsia	sedimentorum	Romboutsia sedimentorum
ASV567	0.0489	0.175	2.71	6.52	Bacteria	Firmicutes	Clostridia	Clostridiales	Peptostreptococcaceae	Terrisporobacter		Terrisporobacter
ASV36	0.0817	0.258	2.6	6.04	Bacteria	Firmicutes	Clostridia	Clostridiales	Ruminococcaceae	Clostridium_IV		Clostridium_IV
ASV557	0.0196	0.107	2.59	6.02	Bacteria	Firmicutes	Clostridia	Clostridiales	Lachnospiraceae	Roseburia		Roseburia
ASV502	0.075	0.242	2.57	5.96	Bacteria	Bacteroidetes	Bacteroidia	Bacteroidales	Bacteroidaceae	Bacteroides		Bacteroides
ASV433	0.0952	0.285	2.56	5.89	Bacteria	Firmicutes	Clostridia	Clostridiales	Ruminococcaceae	Faecalibacterium		Faecalibacterium
ASV116	0.103	0.299	2.48	5.58	Bacteria	Firmicutes	Clostridia	Clostridiales	Lachnospiraceae			Lachnospiraceae
ASV81	0.0985	0.291	2.47	5.55	Bacteria	Firmicutes	Negativicutes	Selenomonadales	Veillonellaceae	Veillonella		Veillonella
ASV217	0.157	0.389	2.42	5.35	Bacteria	Firmicutes	Erysipelotrichia	Erysipelotrichales	Erysipelotrichaceae	Clostridium_XVIII		Clostridium_XVIII
ASV161	0.0727	0.239	2.38	5.2	Bacteria	Firmicutes	Clostridia	Clostridiales	Lachnospiraceae	Clostridium_XlVa	scindens	Clostridium_XlVa scindens
ASV592	0.00752	0.0661	2.38	5.19	Bacteria	Firmicutes	Clostridia	Clostridiales	Lachnospiraceae	Eisenbergiella		Eisenbergiella
ASV410	0.0518	0.182	2.37	5.15	Bacteria	Firmicutes	Clostridia	Clostridiales	Lachnospiraceae	Clostridium_XlVa		Clostridium_XlVa
ASV513	0.0868	0.268	2.36	5.15	Bacteria	Bacteroidetes	Bacteroidia	Bacteroidales	Bacteroidaceae	Anaerorhabdus		Anaerorhabdus
ASV244	0.0971	0.289	2.36	5.14	Bacteria	Firmicutes	Clostridia	Clostridiales	Peptostreptococcaceae	Terrisporobacter	glycolicus	Terrisporobacter glycolicus
ASV564	0.131	0.355	2.32	4.99	Bacteria	Firmicutes	Clostridia	Clostridiales	Ruminococcaceae	Sporobacter		Sporobacter
ASV269	0.0883	0.269	2.31	4.94	Bacteria	Firmicutes	Clostridia	Clostridiales	Lachnospiraceae	Clostridium_XlVa	symbiosum	Clostridium_XlVa symbiosum
ASV8	0.0322	0.143	2.29	4.88	Bacteria	Firmicutes	Clostridia	Clostridiales	Ruminococcaceae	Faecalibacterium	prausnitzii	Faecalibacterium prausnitzii
ASV198	0.131	0.355	2.28	4.87	Bacteria	Actinobacteria	Actinobacteria	Coriobacteriales	Coriobacteriaceae	Eggerthella	lenta	Eggerthella lenta
ASV404	0.136	0.36	2.27	4.82	Bacteria	Firmicutes	Clostridia	Clostridiales	Lachnospiraceae			Lachnospiraceae
ASV595	0.136	0.36	2.26	4.78	Bacteria	Bacteroidetes	Bacteroidia	Bacteroidales	Porphyromonadaceae	Odoribacter		Odoribacter
ASV55	0.106	0.303	2.25	4.75	Bacteria	Firmicutes	Clostridia	Clostridiales	Clostridiaceae_1	Clostridium_sensu_stricto		Clostridium_sensu_stricto
ASV179	0.223	0.514	2.24	4.72	Bacteria	Firmicutes	Clostridia	Clostridiales	Ruminococcaceae	Gemmiger		Gemmiger
ASV653	0.108	0.306	2.21	4.63	Bacteria	Firmicutes	Clostridia	Clostridiales	Lachnospiraceae	Dorea		Dorea
ASV637	0.0341	0.148	2.21	4.62	Bacteria	Bacteroidetes	Bacteroidia	Bacteroidales	Porphyromonadaceae	Parabacteroides		Parabacteroides
ASV146	0.282	0.577	2.2	4.59	Bacteria	Firmicutes	Clostridia	Clostridiales	Ruminococcaceae			Ruminococcaceae
ASV310	0.105	0.303	2.16	4.46	Bacteria	Firmicutes	Clostridia	Clostridiales	Lachnospiraceae	Clostridium_XlVa		Clostridium_XlVa
ASV88	0.115	0.323	2.11	4.3	Bacteria	Firmicutes	Clostridia	Clostridiales	Peptostreptococcaceae	Terrisporobacter		Terrisporobacter
ASV759	0.169	0.413	2.09	4.26	Bacteria	Firmicutes	Clostridia	Clostridiales	Lachnospiraceae			Lachnospiraceae
ASV67	0.0121	0.088	2.05	4.15	Bacteria	Firmicutes	Bacilli	Lactobacillales	Enterococcaceae	Enterococcus		Enterococcus
ASV294	0.0347	0.149	2.03	4.09	Bacteria	Firmicutes	Clostridia	Clostridiales	Lachnospiraceae	Blautia		Blautia
ASV44	0.0375	0.155	2.02	4.05	Bacteria	Firmicutes	Clostridia	Clostridiales	Peptostreptococcaceae	Intestinibacter	bartlettii	Intestinibacter bartlettii
ASV128	0.194	0.459	2.02	4.04	Bacteria	Firmicutes	Clostridia	Clostridiales	Lachnospiraceae			Lachnospiraceae
ASV28	0.267	0.568	2.01	4.03	Bacteria	Bacteroidetes	Bacteroidia	Bacteroidales	Bacteroidaceae	Bacteroides	dorei	Bacteroides dorei
ASV713	0.138	0.362	1.99	3.97	Bacteria	Firmicutes	Clostridia	Clostridiales	Clostridiaceae_1	Clostridium_sensu_stricto	paraputrificum	Clostridium_sensu_stricto paraputrificum
ASV425	0.207	0.487	1.95	3.86	Bacteria	Firmicutes	Clostridia	Clostridiales				Clostridiales
ASV113	0.145	0.373	1.91	3.77	Bacteria	Firmicutes	Clostridia	Clostridiales	Ruminococcaceae	Oscillibacter		Oscillibacter
ASV303	0.304	0.602	1.91	3.75	Bacteria	Firmicutes	Clostridia	Clostridiales	Lachnospiraceae			Lachnospiraceae
ASV566	0.0847	0.264	1.89	3.71	Bacteria	Firmicutes	Clostridia	Clostridiales	Lachnospiraceae	Blautia	hydrogenotrophica	Blautia hydrogenotrophica
ASV78	0.241	0.534	1.89	3.71	Bacteria	Firmicutes	Clostridia	Clostridiales	Lachnospiraceae			Lachnospiraceae
ASV380	0.251	0.545	1.86	3.63	Bacteria	Bacteroidetes	Bacteroidia	Bacteroidales	Porphyromonadaceae	Parabacteroides	distasonis	Parabacteroides distasonis
ASV104	0.162	0.399	1.78	3.43	Bacteria	Firmicutes	Clostridia	Clostridiales	Lachnospiraceae			Lachnospiraceae
ASV83	0.21	0.489	1.76	3.39	Bacteria	Bacteroidetes	Bacteroidia	Bacteroidales	Bacteroidaceae	Bacteroides		Bacteroides
ASV292	0.266	0.568	1.72	3.29	Bacteria	Firmicutes	Clostridia	Clostridiales	Lachnospiraceae	Clostridium_XlVa		Clostridium_XlVa
ASV607	0.237	0.528	1.71	3.26	Bacteria	Firmicutes	Clostridia	Clostridiales	Ruminococcaceae			Ruminococcaceae
ASV484	0.0405	0.161	1.69	3.22	Bacteria	Firmicutes	Clostridia	Clostridiales	Lachnospiraceae			Lachnospiraceae
ASV408	0.215	0.498	1.67	3.18	Bacteria	Firmicutes	Clostridia	Clostridiales	Clostridiales_Incertae_Sedis_XIII	Mogibacterium		Mogibacterium
ASV226	0.0651	0.22	1.62	3.07	Bacteria	Firmicutes	Clostridia	Clostridiales	Ruminococcaceae	Gemmiger		Gemmiger
ASV125	0.105	0.303	1.62	3.07	Bacteria	Proteobacteria	Gammaproteobacteria	Enterobacteriales	Enterobacteriaceae			Enterobacteriaceae
ASV377	0.0485	0.175	1.61	3.05	Bacteria	Bacteroidetes	Bacteroidia	Bacteroidales	Bacteroidaceae	Bacteroides		Bacteroides
ASV54	0.37	0.672	1.6	3.03	Bacteria	Firmicutes	Clostridia	Clostridiales	Ruminococcaceae			Ruminococcaceae
ASV706	0.277	0.576	1.59	3.01	Bacteria							Bacteria
ASV511	0.257	0.552	1.58	2.98	Bacteria	Firmicutes	Clostridia	Clostridiales	Ruminococcaceae	Pseudoflavonifractor		Pseudoflavonifractor
ASV237	0.234	0.525	1.55	2.92	Bacteria	Firmicutes	Clostridia	Clostridiales	Lachnospiraceae	Roseburia		Roseburia
ASV213	0.311	0.607	1.54	2.91	Bacteria	Firmicutes	Negativicutes	Selenomonadales	Veillonellaceae	Veillonella		Veillonella
ASV298	0.314	0.611	1.54	2.91	Bacteria	Firmicutes	Clostridia	Clostridiales	Lachnospiraceae	Clostridium_XlVa		Clostridium_XlVa
ASV472	0.283	0.577	1.52	2.88	Bacteria	Firmicutes	Clostridia	Clostridiales	Lachnospiraceae	Blautia		Blautia
ASV719	0.157	0.389	1.51	2.85	Bacteria	Firmicutes	Clostridia	Clostridiales	Ruminococcaceae	Pseudoflavonifractor		Pseudoflavonifractor
ASV589	0.234	0.525	1.49	2.82	Bacteria	Bacteroidetes	Bacteroidia	Bacteroidales	Bacteroidaceae	Bacteroides		Bacteroides
ASV223	0.398	0.699	1.49	2.82	Bacteria	Firmicutes	Clostridia	Clostridiales	Ruminococcaceae	Butyricicoccus		Butyricicoccus
ASV309	0.339	0.655	1.48	2.79	Bacteria	Firmicutes	Clostridia	Clostridiales	Lachnospiraceae			Lachnospiraceae
ASV313	0.42	0.715	1.48	2.78	Bacteria	Firmicutes	Clostridia	Clostridiales	Lachnospiraceae	Dorea		Dorea
ASV468	0.327	0.635	1.45	2.73	Bacteria	Firmicutes	Clostridia	Clostridiales				Clostridiales
ASV84	0.246	0.541	1.42	2.67	Bacteria	Firmicutes	Erysipelotrichia	Erysipelotrichales	Erysipelotrichaceae			Erysipelotrichaceae
ASV170	0.403	0.699	1.42	2.67	Bacteria	Bacteroidetes	Bacteroidia	Bacteroidales	Rikenellaceae	Alistipes	marseilloanorexicus	Alistipes marseilloanorexicus
ASV175	0.463	0.747	1.41	2.66	Bacteria	Firmicutes	Clostridia	Clostridiales	Lachnospiraceae	Clostridium_XlVb		Clostridium_XlVb
ASV102	0.511	0.79	1.41	2.65	Bacteria	Firmicutes	Negativicutes	Selenomonadales	Acidaminococcaceae	Succiniclasticum		Succiniclasticum
ASV174	0.423	0.718	1.39	2.63	Bacteria	Bacteroidetes	Bacteroidia	Bacteroidales	Bacteroidaceae	Bacteroides		Bacteroides
ASV446	0.37	0.672	1.38	2.6	Bacteria	Firmicutes	Clostridia	Clostridiales	Lachnospiraceae	Dorea		Dorea
ASV580	0.342	0.658	1.38	2.59	Bacteria	Firmicutes	Clostridia	Clostridiales				Clostridiales
ASV679	0.384	0.684	1.37	2.58	Bacteria	Firmicutes	Clostridia	Clostridiales				Clostridiales
ASV734	0.39	0.689	1.36	2.57	Bacteria	Firmicutes	Clostridia	Clostridiales	Lachnospiraceae			Lachnospiraceae
ASV11	0.234	0.525	1.35	2.55	Bacteria	Firmicutes	Erysipelotrichia	Erysipelotrichales	Erysipelotrichaceae	Clostridium_XVIII		Clostridium_XVIII
ASV555	0.361	0.666	1.34	2.53	Bacteria	Firmicutes	Clostridia	Clostridiales				Clostridiales
ASV62	0.374	0.673	1.34	2.52	Bacteria	Bacteroidetes	Bacteroidia	Bacteroidales	Bacteroidaceae	Bacteroides	ovatus	Bacteroides ovatus
ASV177	0.437	0.726	1.33	2.52	Bacteria	Actinobacteria	Actinobacteria	Coriobacteriales	Coriobacteriaceae			Coriobacteriaceae
ASV596	0.344	0.659	1.3	2.47	Bacteria	Firmicutes	Clostridia	Clostridiales				Clostridiales
ASV64	0.309	0.606	1.29	2.45	Bacteria	Firmicutes	Clostridia	Clostridiales	Ruminococcaceae	Sporobacter		Sporobacter
ASV70	0.231	0.524	1.28	2.43	Bacteria	Actinobacteria	Actinobacteria	Coriobacteriales	Coriobacteriaceae	Eggerthella	lenta	Eggerthella lenta
ASV196	0.439	0.726	1.28	2.43	Bacteria	Bacteroidetes	Bacteroidia	Bacteroidales	Rikenellaceae	Alistipes		Alistipes
ASV708	0.453	0.74	1.21	2.31	Bacteria	Firmicutes	Clostridia	Clostridiales	Ruminococcaceae			Ruminococcaceae
ASV232	0.459	0.742	1.2	2.31	Bacteria	Firmicutes	Clostridia	Clostridiales	Ruminococcaceae	Clostridium_III		Clostridium_III
ASV769	0.389	0.689	1.19	2.29	Bacteria	Firmicutes	Clostridia	Clostridiales	Lachnospiraceae			Lachnospiraceae
ASV58	0.38	0.68	1.17	2.25	Bacteria	Bacteroidetes	Bacteroidia	Bacteroidales	Bacteroidaceae	Bacteroides		Bacteroides
ASV264	0.44	0.726	1.17	2.25	Bacteria	Firmicutes	Bacilli	Lactobacillales	Streptococcaceae	Streptococcus		Streptococcus
ASV68	0.257	0.552	1.15	2.22	Bacteria	Firmicutes	Clostridia	Clostridiales	Ruminococcaceae	Intestinimonas		Intestinimonas
ASV2	0.179	0.432	1.14	2.21	Bacteria	Firmicutes	Clostridia	Clostridiales	Lachnospiraceae	Blautia		Blautia
ASV458	0.147	0.374	1.13	2.19	Bacteria	Firmicutes	Clostridia	Clostridiales	Clostridiales_Incertae_Sedis_XI	Anaerococcus	vaginalis	Anaerococcus vaginalis
ASV168	0.426	0.719	1.12	2.17	Bacteria	Firmicutes	Clostridia	Clostridiales	Lachnospiraceae	Clostridium_XlVa		Clostridium_XlVa
ASV638	0.147	0.374	1.11	2.16	Bacteria	Firmicutes	Clostridia	Clostridiales	Clostridiaceae_1	Clostridium_sensu_stricto		Clostridium_sensu_stricto
ASV167	0.282	0.577	1.11	2.16	Bacteria	Firmicutes	Clostridia	Clostridiales	Ruminococcaceae	Clostridium_IV		Clostridium_IV
ASV396	0.529	0.81	1.1	2.14	Bacteria	Bacteroidetes	Bacteroidia	Bacteroidales	Prevotellaceae	Paraprevotella		Paraprevotella
ASV166	0.556	0.835	1.08	2.12	Bacteria	Firmicutes	Clostridia	Clostridiales	Ruminococcaceae	Oscillibacter		Oscillibacter
ASV423	0.435	0.726	1.08	2.11	Bacteria	Bacteroidetes	Bacteroidia	Bacteroidales	Bacteroidaceae	Bacteroides		Bacteroides
ASV482	0.456	0.741	1.08	2.11	Bacteria	Firmicutes	Erysipelotrichia	Erysipelotrichales	Erysipelotrichaceae	Holdemania		Holdemania
ASV185	0.472	0.755	1.08	2.11	Bacteria	Firmicutes	Clostridia	Clostridiales	Lachnospiraceae	Eisenbergiella	tayi	Eisenbergiella tayi
ASV17	0.458	0.742	1.05	2.07	Bacteria	Firmicutes	Clostridia	Clostridiales	Lachnospiraceae	Roseburia		Roseburia
ASV444	0.147	0.374	1.03	2.04	Bacteria	Firmicutes	Clostridia	Clostridiales	Lachnospiraceae	Dorea		Dorea
ASV887	0.147	0.374	1.02	2.03	Bacteria	Firmicutes	Negativicutes	Selenomonadales	Veillonellaceae	Dialister		Dialister
ASV172	0.598	0.865	1	2	Bacteria	Bacteroidetes	Bacteroidia	Bacteroidales	Bacteroidaceae	Bacteroides	vulgatus	Bacteroides vulgatus
ASV330	0.615	0.865	0.984	1.98	Bacteria	Firmicutes	Clostridia	Clostridiales	Lachnospiraceae	Ruminococcus2		Ruminococcus2
ASV153	0.515	0.794	0.953	1.94	Bacteria	Firmicutes	Clostridia	Clostridiales	Lachnospiraceae	Fusicatenibacter		Fusicatenibacter
ASV24	0.583	0.858	0.955	1.94	Bacteria	Firmicutes	Clostridia	Clostridiales	Lachnospiraceae	Clostridium_XlVa		Clostridium_XlVa
ASV156	0.429	0.719	0.948	1.93	Bacteria	Firmicutes	Clostridia	Clostridiales	Lachnospiraceae			Lachnospiraceae
ASV19	0.275	0.576	0.928	1.9	Bacteria	Firmicutes	Clostridia	Clostridiales	Lachnospiraceae	Anaerostipes	hadrus	Anaerostipes hadrus
ASV208	0.487	0.77	0.924	1.9	Bacteria	Actinobacteria	Actinobacteria	Coriobacteriales	Coriobacteriaceae	Gordonibacter		Gordonibacter
ASV127	0.577	0.855	0.91	1.88	Bacteria	Firmicutes	Clostridia	Clostridiales	Lachnospiraceae	Blautia		Blautia
ASV30	0.528	0.81	0.905	1.87	Bacteria	Firmicutes	Clostridia	Clostridiales	Ruminococcaceae	Faecalibacterium	prausnitzii	Faecalibacterium prausnitzii
ASV239	0.474	0.755	0.895	1.86	Bacteria	Firmicutes	Clostridia	Clostridiales	Ruminococcaceae	Clostridium_IV	leptum	Clostridium_IV leptum
ASV535	0.505	0.784	0.896	1.86	Bacteria	Firmicutes	Clostridia	Clostridiales	Lachnospiraceae			Lachnospiraceae
ASV9	0.52	0.8	0.89	1.85	Bacteria	Actinobacteria	Actinobacteria	Coriobacteriales	Coriobacteriaceae	Collinsella	aerofaciens	Collinsella aerofaciens
ASV219	0.617	0.865	0.883	1.84	Bacteria	Firmicutes						Firmicutes
ASV366	0.607	0.865	0.843	1.79	Bacteria	Firmicutes	Clostridia	Clostridiales	Lachnospiraceae	Clostridium_XlVb		Clostridium_XlVb
ASV707	0.595	0.865	0.829	1.78	Bacteria	Firmicutes	Clostridia	Clostridiales	Ruminococcaceae	Faecalibacterium		Faecalibacterium
ASV86	0.592	0.865	0.825	1.77	Bacteria	Firmicutes	Clostridia	Clostridiales	Lachnospiraceae			Lachnospiraceae
ASV100	0.634	0.884	0.798	1.74	Bacteria	Firmicutes	Clostridia	Clostridiales	Lachnospiraceae	Roseburia		Roseburia
ASV203	0.579	0.855	0.789	1.73	Bacteria	Firmicutes	Clostridia	Clostridiales	Lachnospiraceae			Lachnospiraceae
ASV32	0.621	0.868	0.784	1.72	Bacteria	Bacteroidetes	Bacteroidia	Bacteroidales	Bacteroidaceae	Bacteroides		Bacteroides
ASV341	0.669	0.916	0.75	1.68	Bacteria	Bacteroidetes	Bacteroidia	Bacteroidales	Prevotellaceae	Prevotella		Prevotella
ASV554	0.61	0.865	0.719	1.65	Bacteria	Firmicutes	Clostridia	Clostridiales	Lachnospiraceae			Lachnospiraceae
ASV318	0.693	0.918	0.719	1.65	Bacteria	Firmicutes	Clostridia	Clostridiales				Clostridiales
ASV245	0.715	0.93	0.713	1.64	Bacteria	Bacteroidetes	Bacteroidia	Bacteroidales	Bacteroidaceae	Bacteroides	intestinalis	Bacteroides intestinalis
ASV251	0.638	0.888	0.705	1.63	Bacteria	Firmicutes	Clostridia	Clostridiales	Lachnospiraceae	Clostridium_XlVa	glycyrrhizinilyticum	Clostridium_XlVa glycyrrhizinilyticum
ASV253	0.661	0.909	0.689	1.61	Bacteria	Bacteroidetes	Bacteroidia	Bacteroidales	Bacteroidaceae	Bacteroides	ovatus	Bacteroides ovatus
ASV186	0.7	0.918	0.677	1.6	Bacteria	Firmicutes	Clostridia	Clostridiales	Lachnospiraceae	Dorea		Dorea
ASV53	0.744	0.937	0.682	1.6	Bacteria	Bacteroidetes	Bacteroidia	Bacteroidales	Prevotellaceae	Prevotella	copri	Prevotella copri
ASV135	0.574	0.855	0.666	1.59	Bacteria	Firmicutes	Clostridia	Clostridiales	Ruminococcaceae	Flavonifractor	plautii	Flavonifractor plautii
ASV415	0.613	0.865	0.668	1.59	Bacteria	Actinobacteria	Actinobacteria	Actinomycetales	Actinomycetaceae	Actinomyces	turicensis	Actinomyces turicensis
ASV358	0.695	0.918	0.667	1.59	Bacteria	Firmicutes	Clostridia	Clostridiales	Ruminococcaceae	Faecalibacterium		Faecalibacterium
ASV165	0.543	0.82	0.66	1.58	Bacteria	Firmicutes	Clostridia	Clostridiales	Ruminococcaceae			Ruminococcaceae
ASV106	0.713	0.929	0.656	1.58	Bacteria	Firmicutes	Clostridia	Clostridiales	Ruminococcaceae	Flavonifractor		Flavonifractor
ASV63	0.698	0.918	0.649	1.57	Bacteria	Firmicutes	Clostridia	Clostridiales	Ruminococcaceae	Ruminococcus	bicirculans	Ruminococcus bicirculans
ASV343	0.689	0.918	0.643	1.56	Bacteria	Firmicutes	Clostridia	Clostridiales				Clostridiales
ASV22	0.6	0.865	0.616	1.53	Bacteria	Firmicutes	Bacilli	Lactobacillales	Streptococcaceae	Streptococcus		Streptococcus
ASV474	0.691	0.918	0.611	1.53	Bacteria	Firmicutes	Bacilli	Lactobacillales	Streptococcaceae	Streptococcus		Streptococcus
ASV340	0.586	0.858	0.596	1.51	Bacteria	Firmicutes	Clostridia	Clostridiales	Lachnospiraceae	Clostridium_XlVa		Clostridium_XlVa
ASV193	0.691	0.918	0.59	1.5	Bacteria	Firmicutes	Clostridia	Clostridiales	Lachnospiraceae	Hungatella		Hungatella
ASV391	0.609	0.865	0.575	1.49	Bacteria	Firmicutes	Erysipelotrichia	Erysipelotrichales	Erysipelotrichaceae			Erysipelotrichaceae
ASV10	0.697	0.918	0.572	1.49	Bacteria	Firmicutes	Clostridia	Clostridiales	Ruminococcaceae	Ruminococcus	bromii	Ruminococcus bromii
ASV448	0.731	0.937	0.577	1.49	Bacteria	Bacteroidetes	Bacteroidia	Bacteroidales	Prevotellaceae	Paraprevotella		Paraprevotella
ASV190	0.673	0.918	0.57	1.48	Bacteria	Firmicutes	Clostridia	Clostridiales	Lachnospiraceae			Lachnospiraceae
ASV39	0.72	0.935	0.568	1.48	Bacteria	Firmicutes	Clostridia	Clostridiales	Lachnospiraceae	Coprococcus	comes	Coprococcus comes
ASV160	0.758	0.939	0.525	1.44	Bacteria	Firmicutes	Clostridia	Clostridiales	Ruminococcaceae			Ruminococcaceae
ASV307	0.755	0.938	0.502	1.42	Bacteria	Firmicutes	Clostridia	Clostridiales	Lachnospiraceae	Blautia		Blautia
ASV363	0.726	0.937	0.498	1.41	Bacteria	Firmicutes	Clostridia	Clostridiales	Lachnospiraceae	Clostridium_XlVa		Clostridium_XlVa
ASV370	0.771	0.95	0.493	1.41	Bacteria	Firmicutes	Clostridia	Clostridiales	Ruminococcaceae			Ruminococcaceae
ASV565	0.743	0.937	0.482	1.4	Bacteria	Firmicutes	Clostridia	Clostridiales	Ruminococcaceae			Ruminococcaceae
ASV71	0.708	0.925	0.48	1.39	Bacteria	Firmicutes	Clostridia	Clostridiales	Lachnospiraceae	Clostridium_XlVa		Clostridium_XlVa
ASV570	0.669	0.916	0.451	1.37	Bacteria	Actinobacteria	Actinobacteria	Coriobacteriales	Coriobacteriaceae	Gordonibacter		Gordonibacter
ASV49	0.746	0.937	0.456	1.37	Bacteria	Firmicutes	Clostridia	Clostridiales	Lachnospiraceae	Roseburia	faecis	Roseburia faecis
ASV345	0.754	0.938	0.449	1.37	Bacteria	Firmicutes	Clostridia	Clostridiales	Lachnospiraceae			Lachnospiraceae
ASV52	0.773	0.95	0.436	1.35	Bacteria	Bacteroidetes	Bacteroidia	Bacteroidales	Bacteroidaceae	Bacteroides	uniformis	Bacteroides uniformis
ASV158	0.791	0.952	0.429	1.35	Bacteria	Firmicutes	Clostridia	Clostridiales	Ruminococcaceae	Sporobacter		Sporobacter
ASV33	0.785	0.952	0.418	1.34	Bacteria	Bacteroidetes	Bacteroidia	Bacteroidales	Bacteroidaceae	Bacteroides	uniformis	Bacteroides uniformis
ASV147	0.803	0.962	0.39	1.31	Bacteria	Firmicutes	Clostridia	Clostridiales	Lachnospiraceae	Coprococcus	catus	Coprococcus catus
ASV562	0.818	0.975	0.377	1.3	Bacteria	Firmicutes	Clostridia	Clostridiales	Lachnospiraceae	Blautia		Blautia
ASV137	0.842	0.986	0.37	1.29	Bacteria	Firmicutes	Clostridia	Clostridiales	Ruminococcaceae			Ruminococcaceae
ASV27	0.774	0.95	0.359	1.28	Bacteria	Firmicutes	Clostridia	Clostridiales	Lachnospiraceae	Dorea	longicatena	Dorea longicatena
ASV255	0.786	0.952	0.352	1.28	Bacteria	Firmicutes	Erysipelotrichia	Erysipelotrichales	Erysipelotrichaceae	Clostridium_XVIII		Clostridium_XVIII
ASV339	0.787	0.952	0.325	1.25	Bacteria	Firmicutes	Clostridia	Clostridiales	Lachnospiraceae	Clostridium_XlVa		Clostridium_XlVa
ASV356	0.825	0.975	0.324	1.25	Bacteria	Firmicutes	Clostridia	Clostridiales	Lachnospiraceae	Blautia		Blautia
ASV42	0.829	0.978	0.324	1.25	Bacteria	Firmicutes	Clostridia	Clostridiales	Lachnospiraceae	Ruminococcus2		Ruminococcus2
ASV727	0.832	0.979	0.319	1.25	Bacteria	Firmicutes	Clostridia	Clostridiales				Clostridiales
ASV75	0.867	0.999	0.297	1.23	Bacteria	Firmicutes	Erysipelotrichia	Erysipelotrichales	Erysipelotrichaceae			Erysipelotrichaceae
ASV60	0.788	0.952	0.291	1.22	Bacteria	Firmicutes	Clostridia	Clostridiales	Lachnospiraceae			Lachnospiraceae
ASV437	0.838	0.984	0.275	1.21	Bacteria	Firmicutes	Clostridia	Clostridiales	Lachnospiraceae	Clostridium_XlVa		Clostridium_XlVa
ASV126	0.848	0.989	0.275	1.21	Bacteria	Proteobacteria	Deltaproteobacteria	Desulfovibrionales	Desulfovibrionaceae	Bilophila	wadsworthia	Bilophila wadsworthia
ASV283	0.865	0.999	0.264	1.2	Bacteria	Firmicutes	Clostridia	Clostridiales	Lachnospiraceae			Lachnospiraceae
ASV29	0.823	0.975	0.239	1.18	Bacteria	Firmicutes	Clostridia	Clostridiales	Peptostreptococcaceae	Romboutsia		Romboutsia
ASV431	0.865	0.999	0.236	1.18	Bacteria	Firmicutes	Clostridia	Clostridiales	Lachnospiraceae			Lachnospiraceae
ASV21	0.871	1	0.244	1.18	Bacteria	Firmicutes	Erysipelotrichia	Erysipelotrichales	Erysipelotrichaceae	Clostridium_XVIII	ramosum	Clostridium_XVIII ramosum
ASV111	0.869	0.999	0.233	1.17	Bacteria	Firmicutes	Clostridia	Clostridiales	Lachnospiraceae	Fusicatenibacter		Fusicatenibacter
ASV273	0.903	1	0.221	1.17	Bacteria	Firmicutes	Clostridia	Clostridiales	Lachnospiraceae	Roseburia		Roseburia
ASV155	0.862	0.999	0.206	1.15	Bacteria	Actinobacteria	Actinobacteria	Coriobacteriales	Coriobacteriaceae	Adlercreutzia		Adlercreutzia
ASV257	0.89	1	0.191	1.14	Bacteria	Firmicutes	Negativicutes	Selenomonadales	Veillonellaceae	Veillonella		Veillonella
ASV451	0.895	1	0.187	1.14	Bacteria	Firmicutes	Clostridia	Clostridiales	Ruminococcaceae			Ruminococcaceae
ASV354	0.92	1	0.181	1.13	Bacteria	Firmicutes	Clostridia	Clostridiales	Lachnospiraceae			Lachnospiraceae
ASV791	0.957	1	0.169	1.12	Bacteria	Bacteroidetes	Bacteroidia	Bacteroidales	Porphyromonadaceae	Odoribacter		Odoribacter
ASV25	0.882	1	0.161	1.12	Bacteria	Firmicutes	Clostridia	Clostridiales	Lachnospiraceae	Fusicatenibacter	saccharivorans	Fusicatenibacter saccharivorans
ASV121	0.914	1	0.159	1.12	Bacteria	Firmicutes	Clostridia	Clostridiales	Lachnospiraceae			Lachnospiraceae
ASV639	0.879	1	0.157	1.11	Bacteria	Firmicutes	Clostridia	Clostridiales	Lachnospiraceae	Clostridium_XlVa		Clostridium_XlVa
ASV15	0.919	1	0.143	1.1	Bacteria	Firmicutes	Clostridia	Clostridiales	Ruminococcaceae	Gemmiger	formicilis	Gemmiger formicilis
ASV4	0.947	1	0.123	1.09	Bacteria	Verrucomicrobia	Verrucomicrobiae	Verrucomicrobiales	Verrucomicrobiaceae	Akkermansia	muciniphila	Akkermansia muciniphila
ASV91	0.95	1	0.117	1.08	Bacteria	Firmicutes	Clostridia	Clostridiales	Ruminococcaceae	Gemmiger		Gemmiger
ASV439	0.947	1	0.116	1.08	Bacteria	Firmicutes	Clostridia	Clostridiales	Ruminococcaceae	Ruminococcus		Ruminococcus
ASV73	0.941	1	0.115	1.08	Bacteria	Bacteroidetes	Bacteroidia	Bacteroidales	Bacteroidaceae	Bacteroides	caccae	Bacteroides caccae
ASV76	0.943	1	0.113	1.08	Bacteria	Firmicutes	Bacilli	Lactobacillales	Enterococcaceae	Enterococcus		Enterococcus
ASV333	0.945	1	0.089	1.06	Bacteria	Firmicutes	Clostridia	Clostridiales	Ruminococcaceae	Flavonifractor		Flavonifractor
ASV132	0.953	1	0.0832	1.06	Bacteria	Firmicutes	Clostridia	Clostridiales	Lachnospiraceae			Lachnospiraceae
ASV549	0.962	1	0.0722	1.05	Bacteria	Firmicutes	Clostridia	Clostridiales	Ruminococcaceae	Butyricicoccus		Butyricicoccus
ASV506	0.967	1	0.0707	1.05	Bacteria	Firmicutes	Clostridia					Clostridia
ASV434	0.968	1	0.0582	1.04	Bacteria	Firmicutes	Clostridia	Clostridiales	Lachnospiraceae			Lachnospiraceae
ASV510	0.981	1	0.0379	1.03	Bacteria	Firmicutes	Clostridia	Clostridiales	Lachnospiraceae	Clostridium_XlVb		Clostridium_XlVb
ASV5	0.966	1	0.0357	1.03	Bacteria	Actinobacteria	Actinobacteria	Bifidobacteriales	Bifidobacteriaceae	Bifidobacterium		Bifidobacterium
ASV148	0.976	1	0.0347	1.02	Bacteria	Firmicutes	Bacilli	Lactobacillales	Streptococcaceae	Streptococcus		Streptococcus
ASV583	0.985	1	0.0251	1.02	Bacteria	Firmicutes	Clostridia	Clostridiales	Lachnospiraceae	Anaerosporobacter		Anaerosporobacter
ASV326	0.988	1	0.0137	1.01	Bacteria	Firmicutes	Erysipelotrichia	Erysipelotrichales	Erysipelotrichaceae	Clostridium_XVIII		Clostridium_XVIII
ASV561	1	1	0.00209	1	Bacteria	Firmicutes	Clostridia	Clostridiales	Eubacteriaceae	Anaerofustis	stercorihominis	Anaerofustis stercorihominis
ASV300	1	1	0	0	Bacteria	Firmicutes	Clostridia	Clostridiales	Eubacteriaceae	Acetobacterium		Acetobacterium
ASV620	1	1	0	0	Bacteria	Firmicutes	Clostridia	Clostridiales	Lachnospiraceae	Lactonifactor		Lactonifactor
ASV598	1	1	0	0	Bacteria	Firmicutes	Clostridia	Clostridiales	Lachnospiraceae			Lachnospiraceae
ASV206	1	1	0	0	Bacteria	Actinobacteria	Actinobacteria	Coriobacteriales	Coriobacteriaceae	Slackia	piriformis	Slackia piriformis
ASV531	1	1	0	0	Bacteria	Firmicutes	Clostridia	Clostridiales	Lachnospiraceae			Lachnospiraceae
ASV656	1	1	0	0	Bacteria	Firmicutes	Clostridia	Clostridiales				Clostridiales
ASV762	1	1	0	0	Bacteria	Firmicutes	Clostridia	Clostridiales	Lachnospiraceae			Lachnospiraceae
ASV411	1	1	0	0	Bacteria	Bacteroidetes	Bacteroidia	Bacteroidales	Bacteroidaceae	Bacteroides		Bacteroides
ASV685	1	1	0	0	Bacteria	Firmicutes	Clostridia	Clostridiales	Lachnospiraceae			Lachnospiraceae
ASV776	1	1	0	0	Bacteria	Bacteroidetes	Bacteroidia	Bacteroidales	Bacteroidaceae	Bacteroides		Bacteroides
ASV467	1	1	0	0	Bacteria	Bacteroidetes	Bacteroidia	Bacteroidales	Bacteroidaceae	Bacteroides		Bacteroides
ASV781	1	1	0	0	Bacteria	Firmicutes	Clostridia	Clostridiales	Lachnospiraceae	Dorea		Dorea
ASV323	1	1	0	0	Bacteria	Firmicutes	Clostridia	Clostridiales				Clostridiales
ASV635	1	1	0	0	Bacteria	Firmicutes	Clostridia	Clostridiales	Lachnospiraceae	Eisenbergiella		Eisenbergiella
ASV242	1	1	0	0	Bacteria	Firmicutes	Clostridia	Clostridiales	Lachnospiraceae	Clostridium_XlVa		Clostridium_XlVa
ASV359	1	1	0	0	Bacteria	Firmicutes	Clostridia	Clostridiales	Lachnospiraceae	Blautia		Blautia
ASV322	0.997	1	-0.00429	-1	Bacteria	Firmicutes	Clostridia	Clostridiales	Ruminococcaceae	Oscillibacter		Oscillibacter
ASV109	0.994	1	-0.0105	-1.01	Bacteria	Bacteroidetes	Bacteroidia	Bacteroidales	Rikenellaceae	Alistipes	finegoldii	Alistipes finegoldii
ASV228	0.989	1	-0.0133	-1.01	Bacteria	Bacteroidetes	Bacteroidia	Bacteroidales	Porphyromonadaceae	Porphyromonas	asaccharolytica	Porphyromonas asaccharolytica
ASV12	0.986	1	-0.0216	-1.02	Bacteria	Bacteroidetes	Bacteroidia	Bacteroidales	Bacteroidaceae	Bacteroides		Bacteroides
ASV50	0.987	1	-0.0265	-1.02	Bacteria	Firmicutes	Clostridia	Clostridiales	Lachnospiraceae	Ruminococcus2		Ruminococcus2
ASV1	0.975	1	-0.0348	-1.02	Bacteria	Proteobacteria	Gammaproteobacteria	Enterobacteriales	Enterobacteriaceae	Escherichia/Shigella		Escherichia/Shigella
ASV473	0.969	1	-0.0464	-1.03	Bacteria	Firmicutes	Clostridia	Clostridiales	Ruminococcaceae	Butyricicoccus		Butyricicoccus
ASV337	0.967	1	-0.0586	-1.04	Bacteria	Firmicutes	Clostridia	Clostridiales	Ruminococcaceae	Gemmiger		Gemmiger
ASV6	0.956	1	-0.0603	-1.04	Bacteria	Firmicutes	Clostridia	Clostridiales	Ruminococcaceae	Faecalibacterium	prausnitzii	Faecalibacterium prausnitzii
ASV74	0.966	1	-0.0623	-1.04	Bacteria	Bacteroidetes	Bacteroidia	Bacteroidales	Bacteroidaceae	Bacteroides	ovatus	Bacteroides ovatus
ASV101	0.96	1	-0.0706	-1.05	Bacteria	Firmicutes	Clostridia	Clostridiales	Lachnospiraceae	Roseburia	inulinivorans	Roseburia inulinivorans
ASV626	0.952	1	-0.0751	-1.05	Bacteria	Proteobacteria	Gammaproteobacteria	Pseudomonadales	Pseudomonadaceae	Pseudomonas		Pseudomonas
ASV740	0.946	1	-0.0789	-1.06	Bacteria	Firmicutes	Clostridia	Clostridiales	Lachnospiraceae			Lachnospiraceae
ASV282	0.951	1	-0.0897	-1.06	Bacteria	Firmicutes	Clostridia	Clostridiales	Lachnospiraceae			Lachnospiraceae
ASV485	0.951	1	-0.0901	-1.06	Bacteria	Firmicutes	Clostridia	Clostridiales	Lachnospiraceae	Lactonifactor	longoviformis	Lactonifactor longoviformis
ASV227	0.957	1	-0.0911	-1.07	Bacteria	Firmicutes	Clostridia	Clostridiales	Lachnospiraceae	Blautia		Blautia
ASV470	0.951	1	-0.092	-1.07	Bacteria	Firmicutes	Erysipelotrichia	Erysipelotrichales	Erysipelotrichaceae	Eggerthia		Eggerthia
ASV551	0.924	1	-0.136	-1.1	Bacteria	Firmicutes	Clostridia	Clostridiales	Ruminococcaceae	Flavonifractor		Flavonifractor
ASV572	0.924	1	-0.145	-1.11	Archaea	Euryarchaeota	Methanobacteria	Methanobacteriales	Methanobacteriaceae	Methanobrevibacter		Methanobrevibacter
ASV441	0.91	1	-0.149	-1.11	Bacteria	Firmicutes	Clostridia	Clostridiales	Lachnospiraceae	Clostridium_XlVa	citroniae	Clostridium_XlVa citroniae
ASV34	0.885	1	-0.156	-1.11	Bacteria	Firmicutes	Clostridia	Clostridiales	Lachnospiraceae	Blautia	faecis	Blautia faecis
ASV568	0.913	1	-0.17	-1.13	Bacteria	Firmicutes	Clostridia	Clostridiales	Lachnospiraceae			Lachnospiraceae
ASV839	0.951	1	-0.174	-1.13	Bacteria	Firmicutes	Clostridia	Clostridiales	Ruminococcaceae	Ruminococcus		Ruminococcus
ASV35	0.907	1	-0.184	-1.14	Bacteria	Firmicutes	Clostridia	Clostridiales	Clostridiaceae_1	Clostridium_sensu_stricto		Clostridium_sensu_stricto
ASV500	0.88	1	-0.202	-1.15	Bacteria	Firmicutes	Clostridia	Clostridiales	Lachnospiraceae			Lachnospiraceae
ASV519	0.888	1	-0.225	-1.17	Bacteria	Firmicutes	Clostridia	Clostridiales	Ruminococcaceae	Faecalibacterium		Faecalibacterium
ASV347	0.889	1	-0.249	-1.19	Bacteria	Firmicutes	Clostridia	Clostridiales	Lachnospiraceae			Lachnospiraceae
ASV523	0.862	0.999	-0.26	-1.2	Bacteria	Firmicutes	Bacilli	Lactobacillales	Leuconostocaceae	Leuconostoc		Leuconostoc
ASV215	0.875	1	-0.267	-1.2	Bacteria	Bacteroidetes	Bacteroidia	Bacteroidales	Rikenellaceae	Alistipes	obesi	Alistipes obesi
ASV742	0.852	0.992	-0.297	-1.23	Bacteria	Firmicutes	Clostridia	Clostridiales	Lachnospiraceae			Lachnospiraceae
ASV13	0.893	1	-0.308	-1.24	Bacteria	Verrucomicrobia	Verrucomicrobiae	Verrucomicrobiales	Verrucomicrobiaceae	Akkermansia		Akkermansia
ASV349	0.845	0.989	-0.334	-1.26	Bacteria	Firmicutes	Clostridia	Clostridiales	Lachnospiraceae	Clostridium_XlVb		Clostridium_XlVb
ASV736	0.791	0.952	-0.353	-1.28	Bacteria	Firmicutes	Clostridia	Clostridiales	Lachnospiraceae	Clostridium_XlVa		Clostridium_XlVa
ASV498	0.824	0.975	-0.356	-1.28	Bacteria	Firmicutes	Clostridia	Clostridiales	Ruminococcaceae			Ruminococcaceae
ASV107	0.794	0.954	-0.366	-1.29	Bacteria	Firmicutes	Clostridia	Clostridiales	Lachnospiraceae			Lachnospiraceae
ASV331	0.727	0.937	-0.403	-1.32	Bacteria	Bacteroidetes	Flavobacteriia	Flavobacteriales	Flavobacteriaceae	Elizabethkingia		Elizabethkingia
ASV267	0.824	0.975	-0.399	-1.32	Bacteria	Firmicutes	Clostridia	Clostridiales	Ruminococcaceae	Sporobacter		Sporobacter
ASV151	0.754	0.938	-0.421	-1.34	Bacteria	Firmicutes	Clostridia	Clostridiales	Lachnospiraceae	Clostridium_XlVa		Clostridium_XlVa
ASV710	0.688	0.918	-0.435	-1.35	Bacteria	Firmicutes	Clostridia	Clostridiales	Lachnospiraceae			Lachnospiraceae
ASV141	0.756	0.938	-0.438	-1.36	Bacteria	Firmicutes	Clostridia	Clostridiales				Clostridiales
ASV249	0.823	0.975	-0.441	-1.36	Bacteria	Firmicutes	Clostridia	Clostridiales				Clostridiales
ASV579	0.68	0.918	-0.45	-1.37	Bacteria	Firmicutes	Clostridia	Clostridiales	Lachnospiraceae			Lachnospiraceae
ASV508	0.776	0.95	-0.455	-1.37	Bacteria	Firmicutes	Clostridia	Clostridiales	Ruminococcaceae	Sporobacter		Sporobacter
ASV46	0.607	0.865	-0.477	-1.39	Bacteria	Firmicutes	Clostridia	Clostridiales	Lachnospiraceae	Dorea	formicigenerans	Dorea formicigenerans
ASV491	0.736	0.937	-0.492	-1.41	Bacteria	Firmicutes	Clostridia	Clostridiales	Lachnospiraceae			Lachnospiraceae
ASV188	0.744	0.937	-0.501	-1.42	Bacteria	Bacteroidetes	Bacteroidia	Bacteroidales	Porphyromonadaceae	Odoribacter	splanchnicus	Odoribacter splanchnicus
ASV207	0.785	0.952	-0.505	-1.42	Bacteria	Firmicutes	Clostridia	Clostridiales	Ruminococcaceae			Ruminococcaceae
ASV447	0.727	0.937	-0.517	-1.43	Bacteria	Firmicutes	Clostridia	Clostridiales	Lachnospiraceae	Blautia		Blautia
ASV205	0.744	0.937	-0.528	-1.44	Bacteria	Actinobacteria	Actinobacteria	Actinomycetales	Actinomycetaceae	Actinomyces	odontolyticus	Actinomyces odontolyticus
ASV120	0.739	0.937	-0.53	-1.44	Bacteria	Proteobacteria	Gammaproteobacteria	Pasteurellales	Pasteurellaceae	Haemophilus	parainfluenzae	Haemophilus parainfluenzae
ASV112	0.786	0.952	-0.523	-1.44	Bacteria	Firmicutes	Clostridia	Clostridiales	Lachnospiraceae	Coprococcus	eutactus	Coprococcus eutactus
ASV383	0.609	0.865	-0.534	-1.45	Bacteria	Proteobacteria	Alphaproteobacteria	Rhizobiales	Brucellaceae	Brucella		Brucella
ASV459	0.689	0.918	-0.533	-1.45	Bacteria	Actinobacteria	Actinobacteria	Coriobacteriales	Coriobacteriaceae	Parvibacter		Parvibacter
ASV59	0.746	0.937	-0.545	-1.46	Bacteria	Firmicutes	Clostridia	Clostridiales	Lachnospiraceae	Ruminococcus2		Ruminococcus2
ASV659	0.353	0.659	-0.579	-1.49	Bacteria	Firmicutes	Clostridia	Clostridiales	Ruminococcaceae			Ruminococcaceae
ASV98	0.679	0.918	-0.574	-1.49	Bacteria	Firmicutes	Clostridia	Clostridiales	Ruminococcaceae	Clostridium_IV		Clostridium_IV
ASV877	0.691	0.918	-0.582	-1.5	Bacteria	Firmicutes	Clostridia	Clostridiales	Lachnospiraceae	Blautia		Blautia
ASV209	0.763	0.943	-0.6	-1.52	Bacteria	Firmicutes	Clostridia	Clostridiales	Lachnospiraceae			Lachnospiraceae
ASV99	0.698	0.918	-0.622	-1.54	Bacteria	Firmicutes	Erysipelotrichia	Erysipelotrichales	Erysipelotrichaceae	Clostridium_XVIII	saccharogumia	Clostridium_XVIII saccharogumia
ASV938	0.353	0.659	-0.646	-1.56	Bacteria	Firmicutes	Clostridia	Clostridiales				Clostridiales
ASV152	0.752	0.938	-0.639	-1.56	Bacteria	Actinobacteria	Actinobacteria	Coriobacteriales	Coriobacteriaceae	Senegalimassilia	anaerobia	Senegalimassilia anaerobia
ASV89	0.691	0.918	-0.655	-1.57	Bacteria	Bacteroidetes	Bacteroidia	Bacteroidales	Rikenellaceae	Alistipes		Alistipes
ASV476	0.617	0.865	-0.662	-1.58	Bacteria	Firmicutes	Clostridia	Clostridiales	Ruminococcaceae			Ruminococcaceae
ASV454	0.652	0.9	-0.657	-1.58	Bacteria	Firmicutes	Clostridia	Clostridiales	Lachnospiraceae	Blautia		Blautia
ASV462	0.353	0.659	-0.676	-1.6	Bacteria	Firmicutes	Clostridia	Clostridiales	Lachnospiraceae			Lachnospiraceae
ASV287	0.353	0.659	-0.687	-1.61	Bacteria	Firmicutes	Clostridia	Clostridiales	Lachnospiraceae			Lachnospiraceae
ASV687	0.353	0.659	-0.688	-1.61	Bacteria	Firmicutes	Clostridia	Clostridiales	Lachnospiraceae	Blautia	glucerasea	Blautia glucerasea
ASV37	0.735	0.937	-0.69	-1.61	Archaea	Euryarchaeota	Methanobacteria	Methanobacteriales	Methanobacteriaceae	Methanobrevibacter		Methanobrevibacter
ASV51	0.733	0.937	-0.713	-1.64	Bacteria	Firmicutes						Firmicutes
ASV293	0.645	0.895	-0.736	-1.67	Bacteria	Firmicutes	Clostridia	Clostridiales	Lachnospiraceae	Lachnobacterium		Lachnobacterium
[truncated: 203 more rows]

## Sheet: Age 2.5 IGA-
	Celiac_vs_Control_in_IGneg_Age2.5.p	Celiac_vs_Control_in_IGneg_Age2.5.FDR	Celiac_vs_Control_in_IGneg_Age2.5.logFC	Celiac_vs_Control_in_IGneg_Age2.5.FC	Kingdom	Phylum	Class	Order	Family	Genus	Species	Taxa
[truncated: 545 more rows]

[truncated: 7 more sheets: Age 5 IgA-, 2.5 Control IGA+vs- , 2.5 CD IGA + vs-, 5 Control IGA + vs-, 5 CD IgA+ vs-, Presort vs IGA+ 2.5, Presort vs Iga+ 5]
