# Supplementary material for: Dynamics of the gut microbiome, IgA response, and plasma metabolome in the development of pediatric celiac disease
Source: Microbiome. 2023 Jan 13;11:9. doi: 10.1186/s40168-022-01429-2 (PMC9840338; doi:10.1186/s40168-022-01429-2)
Supplement: Supplementary file 3 — Additional file 2: Table S1. Detailed Cohort and Fecal Sample Information copy. Table S2. Complete 16S Taxonomy Data and Analysis. Table S3. Relative Abundance Analysis. Table S4. IgA Targeted ASVs in CD Progressors at 2.5 and 5. Table S5. Calculated ICI scores for each taxon. Table S6. Significantly Altered Plasma Metabolites. Table S7. Metabolic Pathway Pearson Correlation. Table S8. List of Flow cytometry antibodies. [file 40168_2022_1429_MOESM2_ESM.zip › Table S4. IgA Targeted ASVs in CD Progressors at 2.5 and 5.xlsx]

## Sheet: Presort vs IgA+ age 2.5
	Celiac_vs_Control_in_Presort_Age2.5.p	Celiac_vs_Control_in_Presort_Age2.5.FDR	Celiac_vs_Control_in_Presort_Age2.5.logFC	Celiac_vs_Control_in_Presort_Age2.5.FC	Celiac_vs_Control_in_IGpos_Age2.5.p	Celiac_vs_Control_in_IGpos_Age2.5.FDR	Celiac_vs_Control_in_IGpos_Age2.5.logFC	Celiac_vs_Control_in_IGpos_Age2.5.FC	Kingdom	Phylum	Class	Order	Family	Genus	Species	Taxa
ASV406	0.0694	0.211	-2.24	-4.72	4.96e-06	0.00054	-7.23	-150	Bacteria	Firmicutes	Clostridia	Clostridiales	Ruminococcaceae	Sporobacter		Sporobacter
ASV320	0.0193	0.0816	3.06	8.34	1.74e-05	0.000894	6.89	118	Bacteria	Firmicutes	Clostridia	Clostridiales	Lachnospiraceae			Lachnospiraceae
ASV71	0.91	0.978	-0.112	-1.08	1.63e-05	0.000894	-5.33	-40.3	Bacteria	Firmicutes	Clostridia	Clostridiales	Lachnospiraceae	Clostridium_XlVa		Clostridium_XlVa
ASV421	0.0434	0.153	2.13	4.38	2.62e-05	0.000953	-4.66	-25.4	Bacteria	Firmicutes	Clostridia	Clostridiales	Lachnospiraceae	Clostridium_XlVa		Clostridium_XlVa
ASV84	0.359	0.651	-0.886	-1.85	0.000118	0.00268	-4.34	-20.3	Bacteria	Firmicutes	Erysipelotrichia	Erysipelotrichales	Erysipelotrichaceae			Erysipelotrichaceae
ASV620	0.0151	0.066	2.87	7.33	0.000167	0.00325	3.28	9.72	Bacteria	Firmicutes	Clostridia	Clostridiales	Lachnospiraceae	Lactonifactor		Lactonifactor
ASV456	0.0874	0.255	2.06	4.18	0.000167	0.00325	-3.8	-13.9	Bacteria	Firmicutes	Clostridia	Clostridiales	Lachnospiraceae	Blautia		Blautia
ASV172	0.039	0.142	3.28	9.71	0.000242	0.00386	5.46	43.9	Bacteria	Bacteroidetes	Bacteroidia	Bacteroidales	Bacteroidaceae	Bacteroides	vulgatus	Bacteroides vulgatus
ASV95	0.588	0.822	-0.608	-1.52	0.000308	0.00394	-5.15	-35.6	Bacteria	Firmicutes	Clostridia	Clostridiales	Ruminococcaceae	Clostridium_IV		Clostridium_IV
ASV595	0.409	0.681	0.819	1.76	0.000331	0.00401	3.47	11	Bacteria	Bacteroidetes	Bacteroidia	Bacteroidales	Porphyromonadaceae	Odoribacter		Odoribacter
ASV877	0.0193	0.0816	-2.53	-5.78	0.000351	0.00416	-3.4	-10.5	Bacteria	Firmicutes	Clostridia	Clostridiales	Lachnospiraceae	Blautia		Blautia
ASV425	0.0805	0.24	-2.23	-4.71	0.000385	0.00436	-4.58	-24	Bacteria	Firmicutes	Clostridia	Clostridiales				Clostridiales
ASV96	0.126	0.332	-2.13	-4.36	0.00041	0.00438	-5.95	-61.7	Bacteria	Firmicutes	Clostridia	Clostridiales	Lachnospiraceae	Blautia		Blautia
ASV502	0.434	0.694	0.867	1.82	0.00044	0.00454	4.62	24.7	Bacteria	Bacteroidetes	Bacteroidia	Bacteroidales	Bacteroidaceae	Bacteroides		Bacteroides
ASV533	0.94	0.99	0.0894	1.06	0.000451	0.00454	3.71	13	Bacteria	Firmicutes	Clostridia	Clostridiales	Lachnospiraceae	Roseburia		Roseburia
ASV205	0.196	0.438	-1.58	-2.98	0.000458	0.00454	-5.2	-36.9	Bacteria	Actinobacteria	Actinobacteria	Actinomycetales	Actinomycetaceae	Actinomyces	odontolyticus	Actinomyces odontolyticus
ASV110	0.846	0.951	0.181	1.13	0.000597	0.00533	-3.67	-12.7	Bacteria	Actinobacteria	Actinobacteria	Actinomycetales	Actinomycetaceae	Actinomyces	odontolyticus	Actinomyces odontolyticus
ASV549	0.342	0.632	-1.08	-2.12	0.000582	0.00533	-4.07	-16.8	Bacteria	Firmicutes	Clostridia	Clostridiales	Ruminococcaceae	Butyricicoccus		Butyricicoccus
ASV438	0.0549	0.176	-2.57	-5.95	0.00069	0.00561	-3.54	-11.6	Bacteria	Firmicutes	Clostridia	Clostridiales	Lachnospiraceae	Ruminococcus2		Ruminococcus2
ASV231	0.0764	0.23	2.66	6.33	0.00105	0.00777	5.69	51.6	Bacteria	Firmicutes	Clostridia	Clostridiales	Lachnospiraceae			Lachnospiraceae
ASV769	0.989	0.995	0.014	1.01	0.00122	0.00887	2.29	4.91	Bacteria	Firmicutes	Clostridia	Clostridiales	Lachnospiraceae			Lachnospiraceae
ASV255	0.898	0.97	0.149	1.11	0.00135	0.00945	-2.61	-6.11	Bacteria	Firmicutes	Erysipelotrichia	Erysipelotrichales	Erysipelotrichaceae	Clostridium_XVIII		Clostridium_XVIII
ASV710	0.394	0.674	0.924	1.9	0.0015	0.0102	-2.26	-4.8	Bacteria	Firmicutes	Clostridia	Clostridiales	Lachnospiraceae			Lachnospiraceae
ASV268	0.211	0.453	1.94	3.85	0.00153	0.0103	5.19	36.6	Bacteria	Firmicutes	Clostridia	Clostridiales	Ruminococcaceae	Ruminococcus		Ruminococcus
ASV263	0.84	0.95	-0.279	-1.21	0.00159	0.0105	4.83	28.5	Bacteria	Firmicutes	Clostridia	Clostridiales	Clostridiaceae_1	Clostridium_sensu_stricto		Clostridium_sensu_stricto
ASV761	0.0595	0.185	-1.5	-2.83	0.0024	0.0152	-2.04	-4.12	Bacteria	Firmicutes	Clostridia	Clostridiales	Ruminococcaceae	Intestinimonas		Intestinimonas
ASV415	0.213	0.453	1.42	2.67	0.00255	0.0158	3.94	15.4	Bacteria	Actinobacteria	Actinobacteria	Actinomycetales	Actinomycetaceae	Actinomyces	turicensis	Actinomyces turicensis
ASV86	0.985	0.995	-0.0228	-1.02	0.00259	0.0159	-4.17	-18	Bacteria	Firmicutes	Clostridia	Clostridiales	Lachnospiraceae			Lachnospiraceae
ASV201	0.185	0.43	-1.61	-3.06	0.00332	0.0196	-4	-16	Bacteria	Firmicutes	Erysipelotrichia	Erysipelotrichales	Erysipelotrichaceae	Coprobacillus	cateniformis	Coprobacillus cateniformis
ASV763	0.0487	0.163	2.35	5.09	0.00336	0.0197	2.17	4.49	Bacteria	Firmicutes	Erysipelotrichia	Erysipelotrichales	Erysipelotrichaceae			Erysipelotrichaceae
ASV257	0.462	0.724	-0.821	-1.77	0.00339	0.0197	-3.29	-9.76	Bacteria	Firmicutes	Negativicutes	Selenomonadales	Veillonellaceae	Veillonella		Veillonella
ASV565	0.108	0.293	-1.83	-3.55	0.00392	0.0222	-1.99	-3.97	Bacteria	Firmicutes	Clostridia	Clostridiales	Ruminococcaceae			Ruminococcaceae
ASV679	0.0595	0.185	-1.5	-2.83	0.00395	0.0222	-2.4	-5.28	Bacteria	Firmicutes	Clostridia	Clostridiales				Clostridiales
ASV204	0.0486	0.163	-2.59	-6.02	0.00399	0.0222	-4.05	-16.6	Bacteria	Firmicutes	Clostridia	Clostridiales	Lachnospiraceae	Clostridium_XlVa		Clostridium_XlVa
ASV692	0.0924	0.264	2.09	4.26	0.00416	0.0227	2.26	4.8	Bacteria	Bacteroidetes	Bacteroidia	Bacteroidales	Porphyromonadaceae	Barnesiella		Barnesiella
ASV343	0.138	0.358	-1.96	-3.88	0.00433	0.0233	-3.88	-14.8	Bacteria	Firmicutes	Clostridia	Clostridiales				Clostridiales
ASV414	0.179	0.422	1.72	3.29	0.0047	0.0251	2.39	5.24	Bacteria	Proteobacteria						Proteobacteria
ASV447	0.08	0.24	1.86	3.64	0.00543	0.0282	-2.84	-7.15	Bacteria	Firmicutes	Clostridia	Clostridiales	Lachnospiraceae	Blautia		Blautia
ASV485	0.274	0.536	1.15	2.21	0.00668	0.0322	2.55	5.84	Bacteria	Firmicutes	Clostridia	Clostridiales	Lachnospiraceae	Lactonifactor	longoviformis	Lactonifactor longoviformis
ASV589	0.497	0.747	0.737	1.67	0.00673	0.0322	1.73	3.31	Bacteria	Bacteroidetes	Bacteroidia	Bacteroidales	Bacteroidaceae	Bacteroides		Bacteroides
ASV535	0.921	0.982	0.107	1.08	0.00673	0.0322	1.6	3.04	Bacteria	Firmicutes	Clostridia	Clostridiales	Lachnospiraceae			Lachnospiraceae
ASV275	0.251	0.515	-1.57	-2.97	0.00667	0.0322	-3.87	-14.6	Bacteria	Firmicutes	Clostridia	Clostridiales	Lachnospiraceae			Lachnospiraceae
ASV451	0.0319	0.122	2.54	5.8	0.00764	0.0335	3.11	8.62	Bacteria	Firmicutes	Clostridia	Clostridiales	Ruminococcaceae			Ruminococcaceae
ASV377	0.0384	0.14	-2.84	-7.14	0.00767	0.0335	-2.17	-4.49	Bacteria	Bacteroidetes	Bacteroidia	Bacteroidales	Bacteroidaceae	Bacteroides		Bacteroides
ASV29	0.3	0.573	-0.851	-1.8	0.00766	0.0335	-2.31	-4.98	Bacteria	Firmicutes	Clostridia	Clostridiales	Peptostreptococcaceae	Romboutsia		Romboutsia
ASV719	0.913	0.978	-0.119	-1.09	0.00726	0.0335	-2.56	-5.89	Bacteria	Firmicutes	Clostridia	Clostridiales	Ruminococcaceae	Pseudoflavonifractor		Pseudoflavonifractor
ASV649	0.183	0.427	-1.57	-2.97	0.0073	0.0335	-3.23	-9.41	Bacteria	Firmicutes	Clostridia	Clostridiales	Clostridiaceae_1	Clostridium_sensu_stricto		Clostridium_sensu_stricto
ASV561	0.27	0.53	-1.31	-2.48	0.0078	0.0337	1.73	3.32	Bacteria	Firmicutes	Clostridia	Clostridiales	Eubacteriaceae	Anaerofustis	stercorihominis	Anaerofustis stercorihominis
ASV151	0.98	0.994	0.0257	1.02	0.00786	0.0337	-2.92	-7.58	Bacteria	Firmicutes	Clostridia	Clostridiales	Lachnospiraceae	Clostridium_XlVa		Clostridium_XlVa
ASV510	0.458	0.721	-0.859	-1.81	0.00795	0.0338	-3.55	-11.7	Bacteria	Firmicutes	Clostridia	Clostridiales	Lachnospiraceae	Clostridium_XlVb		Clostridium_XlVb
ASV623	0.255	0.519	-1.25	-2.38	0.00941	0.0395	-1.64	-3.11	Bacteria	Firmicutes	Clostridia	Clostridiales	Ruminococcaceae	Sporobacter		Sporobacter
ASV304	0.0462	0.158	-2.85	-7.22	0.0106	0.0439	-3.51	-11.4	Bacteria	Firmicutes	Clostridia	Clostridiales	Ruminococcaceae			Ruminococcaceae
ASV468	0.778	0.932	0.329	1.26	0.0113	0.0466	-2.85	-7.19	Bacteria	Firmicutes	Clostridia	Clostridiales				Clostridiales
ASV707	0.0595	0.185	-1.5	-2.83	0.0129	0.0527	-1.75	-3.37	Bacteria	Firmicutes	Clostridia	Clostridiales	Ruminococcaceae	Faecalibacterium		Faecalibacterium
ASV26	0.0165	0.0712	-2.91	-7.54	0.0133	0.0539	-3.03	-8.14	Bacteria	Firmicutes	Clostridia	Clostridiales	Ruminococcaceae	Faecalibacterium		Faecalibacterium
ASV120	0.0858	0.252	-2.14	-4.4	0.0134	0.0539	-3.2	-9.21	Bacteria	Proteobacteria	Gammaproteobacteria	Pasteurellales	Pasteurellaceae	Haemophilus	parainfluenzae	Haemophilus parainfluenzae
ASV349	0.79	0.932	-0.345	-1.27	0.014	0.0559	-3.57	-11.9	Bacteria	Firmicutes	Clostridia	Clostridiales	Lachnospiraceae	Clostridium_XlVb		Clostridium_XlVb
ASV35	0.179	0.422	-1.65	-3.14	0.0153	0.0602	-3.19	-9.15	Bacteria	Firmicutes	Clostridia	Clostridiales	Clostridiaceae_1	Clostridium_sensu_stricto		Clostridium_sensu_stricto
ASV354	0.962	0.993	-0.066	-1.05	0.0156	0.0608	-3.57	-11.9	Bacteria	Firmicutes	Clostridia	Clostridiales	Lachnospiraceae			Lachnospiraceae
ASV54	0.743	0.925	-0.453	-1.37	0.0165	0.0638	3.67	12.8	Bacteria	Firmicutes	Clostridia	Clostridiales	Ruminococcaceae			Ruminococcaceae
ASV286	0.046	0.158	2.88	7.38	0.0166	0.0638	3.38	10.4	Bacteria	Firmicutes	Clostridia	Clostridiales	Ruminococcaceae	Oscillibacter		Oscillibacter
ASV335	0.0325	0.123	-3.02	-8.14	0.019	0.0723	-3.32	-9.99	Bacteria	Proteobacteria	Betaproteobacteria	Burkholderiales	Sutterellaceae	Sutterella	wadsworthensis	Sutterella wadsworthensis
ASV106	0.549	0.799	-0.833	-1.78	0.021	0.0791	-3.58	-12	Bacteria	Firmicutes	Clostridia	Clostridiales	Ruminococcaceae	Flavonifractor		Flavonifractor
ASV214	0.369	0.66	-1.36	-2.56	0.0211	0.0791	-3.89	-14.8	Bacteria	Firmicutes	Clostridia	Clostridiales	Lachnospiraceae	Clostridium_XlVb	lactatifermentans	Clostridium_XlVb lactatifermentans
ASV31	0.788	0.932	-0.317	-1.25	0.0214	0.0797	-2.96	-7.77	Bacteria	Firmicutes	Clostridia	Clostridiales	Lachnospiraceae	Ruminococcus2		Ruminococcus2
ASV242	0.0137	0.0612	-3.69	-12.9	0.0216	0.0799	-3.42	-10.7	Bacteria	Firmicutes	Clostridia	Clostridiales	Lachnospiraceae	Clostridium_XlVa		Clostridium_XlVa
ASV518	0.142	0.364	-1.6	-3.04	0.0222	0.0812	-1.55	-2.92	Bacteria	Firmicutes	Clostridia	Clostridiales	Lachnospiraceae	Fusicatenibacter		Fusicatenibacter
ASV635	0.441	0.701	-0.943	-1.92	0.0222	0.0812	-1.59	-3.01	Bacteria	Firmicutes	Clostridia	Clostridiales	Lachnospiraceae	Eisenbergiella		Eisenbergiella
ASV122	0.155	0.381	-2.27	-4.82	0.0244	0.088	-3.86	-14.5	Bacteria	Firmicutes	Clostridia	Clostridiales	Ruminococcaceae	Oscillibacter		Oscillibacter
ASV233	0.144	0.366	-1.91	-3.76	0.0249	0.0886	-3.03	-8.18	Bacteria	Firmicutes	Erysipelotrichia	Erysipelotrichales	Erysipelotrichaceae	Turicibacter	sanguinis	Turicibacter sanguinis
ASV370	0.0115	0.0531	-4.05	-16.5	0.0248	0.0886	-3.36	-10.2	Bacteria	Firmicutes	Clostridia	Clostridiales	Ruminococcaceae			Ruminococcaceae
ASV488	0.972	0.993	-0.042	-1.03	0.0253	0.0896	2.14	4.42	Bacteria							Bacteria
ASV296	0.498	0.747	0.828	1.78	0.0264	0.0922	2.69	6.47	Bacteria	Firmicutes	Clostridia	Clostridiales	Lachnospiraceae			Lachnospiraceae
ASV560	0.345	0.635	1.04	2.05	0.0279	0.0958	2.14	4.4	Bacteria	Firmicutes	Clostridia	Clostridiales	Ruminococcaceae	Faecalibacterium		Faecalibacterium
ASV442	0.207	0.449	-1.39	-2.63	0.0277	0.0958	-1.88	-3.69	Bacteria	Firmicutes	Clostridia	Clostridiales	Lachnospiraceae			Lachnospiraceae
ASV190	0.213	0.453	1.32	2.49	0.0279	0.0958	-2.45	-5.46	Bacteria	Firmicutes	Clostridia	Clostridiales	Lachnospiraceae			Lachnospiraceae
ASV345	0.195	0.438	1.46	2.76	0.0282	0.0961	-2.59	-6.02	Bacteria	Firmicutes	Clostridia	Clostridiales	Lachnospiraceae			Lachnospiraceae
ASV81	0.495	0.747	-0.791	-1.73	0.0295	0.0998	-2.68	-6.4	Bacteria	Firmicutes	Negativicutes	Selenomonadales	Veillonellaceae	Veillonella		Veillonella
ASV272	0.0145	0.0638	3.17	9	0.0311	0.104	2.62	6.16	Bacteria	Firmicutes	Clostridia	Clostridiales	Clostridiales_Incertae_Sedis_XIII	Mogibacterium		Mogibacterium
ASV58	0.0267	0.104	2.39	5.26	0.0321	0.107	2.3	4.94	Bacteria	Bacteroidetes	Bacteroidia	Bacteroidales	Bacteroidaceae	Bacteroides		Bacteroides
ASV759	0.68	0.892	0.495	1.41	0.0363	0.116	2.2	4.6	Bacteria	Firmicutes	Clostridia	Clostridiales	Lachnospiraceae			Lachnospiraceae
ASV740	0.0295	0.114	-1.6	-3.03	0.0358	0.116	1.35	2.54	Bacteria	Firmicutes	Clostridia	Clostridiales	Lachnospiraceae			Lachnospiraceae
ASV321	0.414	0.682	1.18	2.27	0.0353	0.116	-1.71	-3.28	Bacteria	Firmicutes	Clostridia	Clostridiales	Ruminococcaceae	Ruminococcus		Ruminococcus
ASV638	0.195	0.438	-1.59	-3.01	0.0375	0.119	-2.25	-4.74	Bacteria	Firmicutes	Clostridia	Clostridiales	Clostridiaceae_1	Clostridium_sensu_stricto		Clostridium_sensu_stricto
ASV250	0.02	0.0837	-3.25	-9.53	0.0424	0.133	-2.72	-6.61	Bacteria	Proteobacteria	Betaproteobacteria	Burkholderiales	Sutterellaceae	Parasutterella	excrementihominis	Parasutterella excrementihominis
ASV259	0.205	0.448	1.94	3.85	0.0434	0.135	3.23	9.4	Bacteria	Firmicutes	Clostridia	Clostridiales	Ruminococcaceae	Ruminococcus		Ruminococcus
ASV507	0.0676	0.207	-2.42	-5.37	0.0447	0.138	-2.75	-6.73	Bacteria	Firmicutes	Clostridia	Clostridiales	Ruminococcaceae			Ruminococcaceae
ASV551	0.268	0.53	-1.18	-2.27	0.0477	0.145	-1.2	-2.29	Bacteria	Firmicutes	Clostridia	Clostridiales	Ruminococcaceae	Flavonifractor		Flavonifractor
ASV403	0.18	0.422	-1.74	-3.33	0.0477	0.145	-1.23	-2.35	Bacteria	Bacteroidetes	Bacteroidia	Bacteroidales	Rikenellaceae	Alistipes	indistinctus	Alistipes indistinctus
ASV246	0.681	0.892	-0.465	-1.38	0.0477	0.145	-1.28	-2.44	Bacteria	Firmicutes	Clostridia	Clostridiales	Ruminococcaceae			Ruminococcaceae
ASV267	0.531	0.78	0.837	1.79	0.0523	0.157	2.75	6.73	Bacteria	Firmicutes	Clostridia	Clostridiales	Ruminococcaceae	Sporobacter		Sporobacter
ASV73	0.11	0.298	-1.96	-3.88	0.0522	0.157	-2.42	-5.35	Bacteria	Bacteroidetes	Bacteroidia	Bacteroidales	Bacteroidaceae	Bacteroides	caccae	Bacteroides caccae
ASV337	0.741	0.924	0.363	1.29	0.053	0.158	2.11	4.33	Bacteria	Firmicutes	Clostridia	Clostridiales	Ruminococcaceae	Gemmiger		Gemmiger
ASV203	0.414	0.682	0.901	1.87	0.0546	0.161	2.15	4.45	Bacteria	Firmicutes	Clostridia	Clostridiales	Lachnospiraceae			Lachnospiraceae
ASV714	0.149	0.374	1.68	3.2	0.0544	0.161	2.06	4.18	Bacteria	Firmicutes	Clostridia	Clostridiales	Defluviitaleaceae	Defluviitalea		Defluviitalea
ASV238	0.581	0.822	0.837	1.79	0.0554	0.162	3.01	8.04	Bacteria	Actinobacteria	Actinobacteria	Coriobacteriales	Coriobacteriaceae	Collinsella		Collinsella
ASV62	0.0426	0.152	-2.53	-5.77	0.0571	0.167	-2.35	-5.09	Bacteria	Bacteroidetes	Bacteroidia	Bacteroidales	Bacteroidaceae	Bacteroides	ovatus	Bacteroides ovatus
ASV380	0.409	0.681	1.04	2.06	0.0576	0.167	-2.49	-5.6	Bacteria	Bacteroidetes	Bacteroidia	Bacteroidales	Porphyromonadaceae	Parabacteroides	distasonis	Parabacteroides distasonis
ASV372	0.327	0.615	-1.26	-2.39	0.0584	0.168	-2.59	-6.03	Bacteria	Actinobacteria	Actinobacteria	Actinomycetales	Actinomycetaceae	Varibaculum		Varibaculum
ASV713	0.115	0.309	-1.84	-3.59	0.0623	0.179	-2.06	-4.18	Bacteria	Firmicutes	Clostridia	Clostridiales	Clostridiaceae_1	Clostridium_sensu_stricto	paraputrificum	Clostridium_sensu_stricto paraputrificum
ASV791	0.425	0.686	0.895	1.86	0.0642	0.183	-2.05	-4.13	Bacteria	Bacteroidetes	Bacteroidia	Bacteroidales	Porphyromonadaceae	Odoribacter		Odoribacter
ASV117	0.228	0.48	-1.41	-2.66	0.0676	0.192	-2.2	-4.59	Bacteria	Firmicutes	Erysipelotrichia	Erysipelotrichales	Erysipelotrichaceae	Turicibacter		Turicibacter
ASV598	0.0831	0.246	2.14	4.4	0.0687	0.194	2.22	4.66	Bacteria	Firmicutes	Clostridia	Clostridiales	Lachnospiraceae			Lachnospiraceae
ASV474	0.862	0.954	-0.187	-1.14	0.0703	0.196	2.21	4.64	Bacteria	Firmicutes	Bacilli	Lactobacillales	Streptococcaceae	Streptococcus		Streptococcus
ASV224	0.617	0.843	-0.694	-1.62	0.073	0.203	2.28	4.86	Bacteria	Firmicutes	Clostridia					Clostridia
ASV384	0.0934	0.265	2.17	4.5	0.0747	0.207	1.91	3.76	Bacteria	Firmicutes	Clostridia	Clostridiales	Lachnospiraceae			Lachnospiraceae
ASV15	0.787	0.932	-0.29	-1.22	0.0792	0.218	1.95	3.85	Bacteria	Firmicutes	Clostridia	Clostridiales	Ruminococcaceae	Gemmiger	formicilis	Gemmiger formicilis
ASV217	0.218	0.463	1.86	3.62	0.0801	0.22	2.55	5.87	Bacteria	Firmicutes	Erysipelotrichia	Erysipelotrichales	Erysipelotrichaceae	Clostridium_XVIII		Clostridium_XVIII
ASV491	0.571	0.821	-0.601	-1.52	0.0806	0.22	-1.83	-3.55	Bacteria	Firmicutes	Clostridia	Clostridiales	Lachnospiraceae			Lachnospiraceae
ASV347	0.781	0.932	-0.384	-1.3	0.0849	0.229	-2.43	-5.4	Bacteria	Firmicutes	Clostridia	Clostridiales	Lachnospiraceae			Lachnospiraceae
ASV562	0.102	0.283	1.61	3.06	0.0866	0.231	1.02	2.03	Bacteria	Firmicutes	Clostridia	Clostridiales	Lachnospiraceae	Blautia		Blautia
ASV677	0.115	0.309	-2.04	-4.11	0.0866	0.231	0.845	1.8	Bacteria	Verrucomicrobia	Verrucomicrobiae	Verrucomicrobiales	Verrucomicrobiaceae	Akkermansia		Akkermansia
ASV146	0.0535	0.174	3.3	9.88	0.0885	0.234	2.83	7.1	Bacteria	Firmicutes	Clostridia	Clostridiales	Ruminococcaceae			Ruminococcaceae
ASV184	0.529	0.779	0.777	1.71	0.0879	0.234	2.17	4.49	Bacteria	Firmicutes	Clostridia	Clostridiales	Lachnospiraceae	Blautia		Blautia
ASV258	0.359	0.651	0.992	1.99	0.0888	0.234	1.85	3.61	Bacteria	Firmicutes	Clostridia	Clostridiales	Lachnospiraceae	Clostridium_XlVa		Clostridium_XlVa
ASV482	0.722	0.911	-0.408	-1.33	0.0911	0.239	-1.89	-3.7	Bacteria	Firmicutes	Erysipelotrichia	Erysipelotrichales	Erysipelotrichaceae	Holdemania		Holdemania
ASV127	0.051	0.167	-2.65	-6.27	0.0982	0.256	-2.17	-4.51	Bacteria	Firmicutes	Clostridia	Clostridiales	Lachnospiraceae	Blautia		Blautia
ASV46	0.539	0.788	0.424	1.34	0.0995	0.258	1.15	2.22	Bacteria	Firmicutes	Clostridia	Clostridiales	Lachnospiraceae	Dorea	formicigenerans	Dorea formicigenerans
ASV639	0.87	0.96	0.168	1.12	0.106	0.271	-0.963	-1.95	Bacteria	Firmicutes	Clostridia	Clostridiales	Lachnospiraceae	Clostridium_XlVa		Clostridium_XlVa
ASV684	0.151	0.377	-1.53	-2.88	0.106	0.271	-1.02	-2.02	Bacteria	Firmicutes	Clostridia	Clostridiales	Lachnospiraceae			Lachnospiraceae
ASV208	0.145	0.366	1.54	2.91	0.108	0.275	1.68	3.21	Bacteria	Actinobacteria	Actinobacteria	Coriobacteriales	Coriobacteriaceae	Gordonibacter		Gordonibacter
ASV5	0.762	0.932	-0.193	-1.14	0.11	0.275	-1.04	-2.06	Bacteria	Actinobacteria	Actinobacteria	Bifidobacteriales	Bifidobacteriaceae	Bifidobacterium		Bifidobacterium
ASV657	0.0927	0.264	-2	-4.01	0.109	0.275	-1.72	-3.29	Bacteria	Firmicutes	Bacilli	Lactobacillales	Streptococcaceae	Lactococcus		Lactococcus
ASV77	0.489	0.742	0.878	1.84	0.109	0.275	-2.14	-4.4	Bacteria	Firmicutes	Clostridia	Clostridiales	Lachnospiraceae	Blautia		Blautia
ASV150	0.781	0.932	0.368	1.29	0.112	0.279	2.22	4.65	Bacteria	Firmicutes	Clostridia	Clostridiales	Lachnospiraceae			Lachnospiraceae
ASV570	0.683	0.893	0.452	1.37	0.113	0.28	-1.55	-2.93	Bacteria	Actinobacteria	Actinobacteria	Coriobacteriales	Coriobacteriaceae	Gordonibacter		Gordonibacter
ASV93	1	1	0	0	0.115	0.285	1.88	3.69	Bacteria	Firmicutes	Clostridia	Clostridiales				Clostridiales
ASV469	0.269	0.53	1.46	2.75	0.12	0.295	2.13	4.38	Bacteria	Firmicutes	Clostridia	Clostridiales	Clostridiaceae_1	Clostridium_sensu_stricto		Clostridium_sensu_stricto
ASV706	0.41	0.681	-0.941	-1.92	0.122	0.298	-1.52	-2.86	Bacteria							Bacteria
ASV44	0.057	0.182	-1.46	-2.76	0.123	0.299	-1.17	-2.26	Bacteria	Firmicutes	Clostridia	Clostridiales	Peptostreptococcaceae	Intestinibacter	bartlettii	Intestinibacter bartlettii
ASV116	0.165	0.397	-1.68	-3.2	0.124	0.299	-1.87	-3.65	Bacteria	Firmicutes	Clostridia	Clostridiales	Lachnospiraceae			Lachnospiraceae
ASV209	0.988	0.995	-0.0219	-1.02	0.127	0.305	2.31	4.97	Bacteria	Firmicutes	Clostridia	Clostridiales	Lachnospiraceae			Lachnospiraceae
ASV74	0.494	0.747	0.765	1.7	0.127	0.305	-1.76	-3.38	Bacteria	Bacteroidetes	Bacteroidia	Bacteroidales	Bacteroidaceae	Bacteroides	ovatus	Bacteroides ovatus
ASV249	0.973	0.993	0.0492	1.03	0.133	0.317	-2.32	-4.98	Bacteria	Firmicutes	Clostridia	Clostridiales				Clostridiales
ASV506	0.241	0.5	1.52	2.86	0.134	0.319	1.77	3.4	Bacteria	Firmicutes	Clostridia					Clostridia
ASV21	0.819	0.95	-0.263	-1.2	0.136	0.321	-1.78	-3.44	Bacteria	Firmicutes	Erysipelotrichia	Erysipelotrichales	Erysipelotrichaceae	Clostridium_XVIII	ramosum	Clostridium_XVIII ramosum
ASV83	0.642	0.861	-0.507	-1.42	0.136	0.322	-1.67	-3.18	Bacteria	Bacteroidetes	Bacteroidia	Bacteroidales	Bacteroidaceae	Bacteroides		Bacteroides
ASV653	0.86	0.954	0.392	1.31	0.138	0.323	1.45	2.74	Bacteria	Firmicutes	Clostridia	Clostridiales	Lachnospiraceae	Dorea		Dorea
ASV222	0.386	0.674	-1.22	-2.32	0.138	0.323	-2.15	-4.45	Bacteria	Firmicutes	Clostridia	Clostridiales	Ruminococcaceae	Faecalibacterium	prausnitzii	Faecalibacterium prausnitzii
ASV229	0.295	0.566	1.31	2.48	0.141	0.329	1.83	3.56	Bacteria	Firmicutes	Clostridia	Clostridiales	Lachnospiraceae	Eisenbergiella		Eisenbergiella
ASV14	0.393	0.674	1.11	2.16	0.142	0.33	1.96	3.88	Bacteria	Actinobacteria	Actinobacteria	Bifidobacteriales	Bifidobacteriaceae	Bifidobacterium	bifidum	Bifidobacterium bifidum
ASV111	0.0644	0.198	2.06	4.18	0.143	0.33	1.6	3.03	Bacteria	Firmicutes	Clostridia	Clostridiales	Lachnospiraceae	Fusicatenibacter		Fusicatenibacter
ASV33	0.152	0.378	1.72	3.29	0.146	0.334	1.74	3.35	Bacteria	Bacteroidetes	Bacteroidia	Bacteroidales	Bacteroidaceae	Bacteroides	uniformis	Bacteroides uniformis
ASV340	0.808	0.942	0.208	1.16	0.145	0.334	1.18	2.27	Bacteria	Firmicutes	Clostridia	Clostridiales	Lachnospiraceae	Clostridium_XlVa		Clostridium_XlVa
ASV293	0.593	0.826	-0.673	-1.59	0.152	0.346	-1.84	-3.59	Bacteria	Firmicutes	Clostridia	Clostridiales	Lachnospiraceae	Lachnobacterium		Lachnobacterium
ASV239	0.037	0.137	2.11	4.3	0.154	0.349	1.4	2.65	Bacteria	Firmicutes	Clostridia	Clostridiales	Ruminococcaceae	Clostridium_IV	leptum	Clostridium_IV leptum
ASV167	0.192	0.437	1.05	2.07	0.154	0.349	1.15	2.21	Bacteria	Firmicutes	Clostridia	Clostridiales	Ruminococcaceae	Clostridium_IV		Clostridium_IV
ASV166	0.0476	0.161	3.02	8.14	0.165	0.364	2.03	4.08	Bacteria	Firmicutes	Clostridia	Clostridiales	Ruminococcaceae	Oscillibacter		Oscillibacter
ASV61	0.75	0.931	0.397	1.32	0.164	0.364	1.78	3.42	Bacteria	Bacteroidetes	Bacteroidia	Bacteroidales	Porphyromonadaceae	Parabacteroides	merdae	Parabacteroides merdae
ASV459	0.374	0.667	0.912	1.88	0.165	0.364	1.39	2.62	Bacteria	Actinobacteria	Actinobacteria	Coriobacteriales	Coriobacteriaceae	Parvibacter		Parvibacter
ASV383	0.124	0.328	-0.9	-1.87	0.164	0.364	1.09	2.13	Bacteria	Proteobacteria	Alphaproteobacteria	Rhizobiales	Brucellaceae	Brucella		Brucella
ASV399	0.649	0.865	0.555	1.47	0.162	0.364	-1.68	-3.21	Bacteria	Firmicutes	Clostridia	Clostridiales	Lachnospiraceae	Clostridium_XlVa		Clostridium_XlVa
ASV473	0.245	0.504	1.09	2.13	0.168	0.368	-1.17	-2.25	Bacteria	Firmicutes	Clostridia	Clostridiales	Ruminococcaceae	Butyricicoccus		Butyricicoccus
ASV177	0.852	0.952	-0.248	-1.19	0.167	0.368	-1.89	-3.7	Bacteria	Actinobacteria	Actinobacteria	Coriobacteriales	Coriobacteriaceae			Coriobacteriaceae
ASV27	0.198	0.439	1.24	2.37	0.169	0.369	1.33	2.51	Bacteria	Firmicutes	Clostridia	Clostridiales	Lachnospiraceae	Dorea	longicatena	Dorea longicatena
ASV113	0.0429	0.152	2.13	4.39	0.172	0.372	1.4	2.64	Bacteria	Firmicutes	Clostridia	Clostridiales	Ruminococcaceae	Oscillibacter		Oscillibacter
ASV183	0.0231	0.0931	-3.21	-9.24	0.172	0.372	-1.81	-3.5	Bacteria	Firmicutes	Clostridia	Clostridiales	Ruminococcaceae	Clostridium_IV		Clostridium_IV
ASV24	0.711	0.907	-0.5	-1.41	0.179	0.386	-1.88	-3.68	Bacteria	Firmicutes	Clostridia	Clostridiales	Lachnospiraceae	Clostridium_XlVa		Clostridium_XlVa
ASV541	0.263	0.53	-1.54	-2.9	0.182	0.39	-1.81	-3.5	Bacteria	Firmicutes	Clostridia	Clostridiales				Clostridiales
ASV400	0.834	0.95	0.223	1.17	0.186	0.397	1.2	2.3	Bacteria	Actinobacteria	Actinobacteria	Bifidobacteriales	Bifidobacteriaceae	Bifidobacterium		Bifidobacterium
ASV16	0.424	0.686	-1.33	-2.51	0.188	0.401	-2.26	-4.79	Bacteria	Verrucomicrobia	Verrucomicrobiae	Verrucomicrobiales	Verrucomicrobiaceae	Akkermansia		Akkermansia
ASV458	0.392	0.674	-0.995	-1.99	0.191	0.404	-1.56	-2.95	Bacteria	Firmicutes	Clostridia	Clostridiales	Clostridiales_Incertae_Sedis_XI	Anaerococcus	vaginalis	Anaerococcus vaginalis
ASV99	0.606	0.834	0.613	1.53	0.192	0.405	-1.59	-3.02	Bacteria	Firmicutes	Erysipelotrichia	Erysipelotrichales	Erysipelotrichaceae	Clostridium_XVIII	saccharogumia	Clostridium_XVIII saccharogumia
ASV441	0.863	0.954	-0.168	-1.12	0.194	0.406	1.23	2.35	Bacteria	Firmicutes	Clostridia	Clostridiales	Lachnospiraceae	Clostridium_XlVa	citroniae	Clostridium_XlVa citroniae
ASV519	0.758	0.932	0.339	1.26	0.194	0.406	-1.57	-2.96	Bacteria	Firmicutes	Clostridia	Clostridiales	Ruminococcaceae	Faecalibacterium		Faecalibacterium
ASV557	0.794	0.933	0.319	1.25	0.196	0.409	-0.896	-1.86	Bacteria	Firmicutes	Clostridia	Clostridiales	Lachnospiraceae	Roseburia		Roseburia
ASV232	0.243	0.501	1.55	2.92	0.2	0.413	1.7	3.25	Bacteria	Firmicutes	Clostridia	Clostridiales	Ruminococcaceae	Clostridium_III		Clostridium_III
ASV132	0.837	0.95	-0.218	-1.16	0.204	0.419	-1.38	-2.6	Bacteria	Firmicutes	Clostridia	Clostridiales	Lachnospiraceae			Lachnospiraceae
ASV210	0.0126	0.0574	3.51	11.4	0.213	0.42	1.62	3.08	Bacteria	Proteobacteria	Gammaproteobacteria	Enterobacteriales	Enterobacteriaceae	Escherichia/Shigella	dysenteriae	Escherichia/Shigella dysenteriae
ASV39	0.602	0.833	-0.639	-1.56	0.208	0.42	1.56	2.95	Bacteria	Firmicutes	Clostridia	Clostridiales	Lachnospiraceae	Coprococcus	comes	Coprococcus comes
ASV619	0.0516	0.168	-2.18	-4.53	0.205	0.42	1.29	2.44	Bacteria	Firmicutes	Clostridia	Clostridiales	Lachnospiraceae	Blautia		Blautia
ASV733	0.508	0.757	0.695	1.62	0.208	0.42	1.24	2.36	Bacteria	Actinobacteria	Actinobacteria	Actinomycetales	Corynebacteriaceae	Corynebacterium		Corynebacterium
ASV18	0.943	0.99	0.0639	1.05	0.214	0.42	1.13	2.19	Bacteria	Firmicutes	Clostridia	Clostridiales	Lachnospiraceae	Blautia		Blautia
ASV282	0.787	0.932	-0.297	-1.23	0.208	0.42	-1.18	-2.27	Bacteria	Firmicutes	Clostridia	Clostridiales	Lachnospiraceae			Lachnospiraceae
ASV97	0.9	0.97	0.127	1.09	0.21	0.42	-1.3	-2.46	Bacteria	Firmicutes	Clostridia	Clostridiales	Ruminococcaceae	Butyricicoccus		Butyricicoccus
ASV408	0.956	0.99	0.0605	1.04	0.21	0.42	-1.37	-2.59	Bacteria	Firmicutes	Clostridia	Clostridiales	Clostridiales_Incertae_Sedis_XIII	Mogibacterium		Mogibacterium
ASV298	0.472	0.726	-0.869	-1.83	0.207	0.42	-1.53	-2.89	Bacteria	Firmicutes	Clostridia	Clostridiales	Lachnospiraceae	Clostridium_XlVa		Clostridium_XlVa
ASV227	0.979	0.994	0.0328	1.02	0.209	0.42	-1.56	-2.94	Bacteria	Firmicutes	Clostridia	Clostridiales	Lachnospiraceae	Blautia		Blautia
ASV230	0.388	0.674	1.26	2.39	0.212	0.42	-1.83	-3.56	Bacteria	Firmicutes	Clostridia	Clostridiales	Ruminococcaceae	Faecalibacterium		Faecalibacterium
ASV159	0.293	0.565	-1.55	-2.92	0.213	0.42	-1.84	-3.58	Bacteria	Firmicutes	Clostridia	Clostridiales	Ruminococcaceae	Ruminococcus		Ruminococcus
ASV91	0.012	0.0548	-4.11	-17.2	0.215	0.422	-1.83	-3.56	Bacteria	Firmicutes	Clostridia	Clostridiales	Ruminococcaceae	Gemmiger		Gemmiger
ASV109	0.563	0.812	0.643	1.56	0.221	0.431	1.37	2.59	Bacteria	Bacteroidetes	Bacteroidia	Bacteroidales	Rikenellaceae	Alistipes	finegoldii	Alistipes finegoldii
ASV597	0.0222	0.0911	-2.72	-6.61	0.226	0.434	0.598	1.51	Bacteria	Bacteroidetes	Bacteroidia	Bacteroidales	Bacteroidaceae	Bacteroides		Bacteroides
ASV655	0.287	0.557	1.26	2.4	0.226	0.434	0.598	1.51	Bacteria	Bacteroidetes	Bacteroidia	Bacteroidales	Porphyromonadaceae	Butyricimonas	virosa	Butyricimonas virosa
ASV617	0.635	0.859	0.491	1.41	0.226	0.434	0.569	1.48	Bacteria	Firmicutes	Clostridia	Clostridiales	Lachnospiraceae			Lachnospiraceae
ASV592	0.308	0.583	1.17	2.25	0.226	0.434	0.498	1.41	Bacteria	Firmicutes	Clostridia	Clostridiales	Lachnospiraceae	Eisenbergiella		Eisenbergiella
ASV38	0.019	0.0814	3.97	15.7	0.232	0.444	1.85	3.6	Bacteria	Proteobacteria	Gammaproteobacteria	Enterobacteriales	Enterobacteriaceae	Enterobacter		Enterobacter
ASV269	0.786	0.932	0.29	1.22	0.232	0.444	1.28	2.42	Bacteria	Firmicutes	Clostridia	Clostridiales	Lachnospiraceae	Clostridium_XlVa	symbiosum	Clostridium_XlVa symbiosum
ASV12	0.763	0.932	-0.279	-1.21	0.235	0.448	-1.12	-2.17	Bacteria	Bacteroidetes	Bacteroidia	Bacteroidales	Bacteroidaceae	Bacteroides		Bacteroides
ASV219	0.829	0.95	0.294	1.23	0.24	0.453	1.61	3.05	Bacteria	Firmicutes						Firmicutes
ASV161	0.469	0.724	0.749	1.68	0.24	0.453	1.22	2.33	Bacteria	Firmicutes	Clostridia	Clostridiales	Lachnospiraceae	Clostridium_XlVa	scindens	Clostridium_XlVa scindens
ASV429	0.927	0.985	0.0962	1.07	0.239	0.453	-1.25	-2.37	Bacteria							Bacteria
ASV192	0.378	0.672	0.977	1.97	0.242	0.455	1.3	2.47	Bacteria	Firmicutes	Clostridia	Clostridiales	Ruminococcaceae	Butyricicoccus		Butyricicoccus
ASV264	0.207	0.449	1.52	2.87	0.246	0.458	1.39	2.62	Bacteria	Firmicutes	Bacilli	Lactobacillales	Streptococcaceae	Streptococcus		Streptococcus
ASV156	0.0203	0.0841	2.24	4.74	0.247	0.458	1.08	2.11	Bacteria	Firmicutes	Clostridia	Clostridiales	Lachnospiraceae			Lachnospiraceae
ASV396	0.139	0.358	1.97	3.93	0.247	0.458	-1.51	-2.85	Bacteria	Bacteroidetes	Bacteroidia	Bacteroidales	Prevotellaceae	Paraprevotella		Paraprevotella
ASV128	0.555	0.804	0.706	1.63	0.256	0.466	1.37	2.59	Bacteria	Firmicutes	Clostridia	Clostridiales	Lachnospiraceae			Lachnospiraceae
ASV270	0.0243	0.0973	2.78	6.88	0.256	0.466	1.33	2.52	Bacteria	Firmicutes	Clostridia	Clostridiales				Clostridiales
ASV546	0.0361	0.135	-2.35	-5.11	0.253	0.466	-0.489	-1.4	Bacteria	Firmicutes	Clostridia	Clostridiales	Ruminococcaceae	Clostridium_IV		Clostridium_IV
ASV637	0.519	0.767	-0.652	-1.57	0.253	0.466	-0.489	-1.4	Bacteria	Bacteroidetes	Bacteroidia	Bacteroidales	Porphyromonadaceae	Parabacteroides		Parabacteroides
ASV423	0.163	0.394	1.6	3.04	0.256	0.466	-1.23	-2.34	Bacteria	Bacteroidetes	Bacteroidia	Bacteroidales	Bacteroidaceae	Bacteroides		Bacteroides
ASV244	0.664	0.88	-0.49	-1.4	0.254	0.466	-1.31	-2.48	Bacteria	Firmicutes	Clostridia	Clostridiales	Peptostreptococcaceae	Terrisporobacter	glycolicus	Terrisporobacter glycolicus
ASV416	0.942	0.99	-0.0916	-1.07	0.258	0.468	1.39	2.61	Bacteria	Firmicutes	Clostridia	Clostridiales	Lachnospiraceae	Roseburia		Roseburia
ASV194	0.013	0.0583	4.16	17.8	0.26	0.47	1.69	3.24	Bacteria	Proteobacteria	Gammaproteobacteria	Enterobacteriales	Enterobacteriaceae			Enterobacteriaceae
ASV85	0.353	0.646	1.61	3.04	0.261	0.47	-1.99	-3.98	Bacteria	Firmicutes	Erysipelotrichia	Erysipelotrichales	Erysipelotrichaceae	Holdemanella		Holdemanella
ASV489	0.101	0.281	2.39	5.25	0.27	0.48	1.48	2.78	Bacteria	Firmicutes	Clostridia	Clostridiales				Clostridiales
ASV158	0.537	0.787	-0.772	-1.71	0.269	0.48	-1.4	-2.65	Bacteria	Firmicutes	Clostridia	Clostridiales	Ruminococcaceae	Sporobacter		Sporobacter
ASV661	0.0999	0.281	1.98	3.96	0.278	0.492	-1.09	-2.13	Bacteria	Firmicutes						Firmicutes
ASV55	0.263	0.53	-1.22	-2.33	0.286	0.505	-1.16	-2.23	Bacteria	Firmicutes	Clostridia	Clostridiales	Clostridiaceae_1	Clostridium_sensu_stricto		Clostridium_sensu_stricto
ASV153	0.475	0.729	0.809	1.75	0.288	0.507	1.2	2.29	Bacteria	Firmicutes	Clostridia	Clostridiales	Lachnospiraceae	Fusicatenibacter		Fusicatenibacter
ASV505	0.693	0.895	0.391	1.31	0.289	0.507	1.01	2.02	Bacteria	Firmicutes	Clostridia	Clostridiales	Ruminococcaceae	Anaerotruncus	colihominis	Anaerotruncus colihominis
ASV373	0.19	0.437	-1.55	-2.93	0.292	0.511	-1.21	-2.32	Bacteria	Firmicutes	Clostridia	Clostridiales	Clostridiales_Incertae_Sedis_XIII			Clostridiales_Incertae_Sedis_XIII
ASV52	0.484	0.739	0.814	1.76	0.305	0.532	1.2	2.3	Bacteria	Bacteroidetes	Bacteroidia	Bacteroidales	Bacteroidaceae	Bacteroides	uniformis	Bacteroides uniformis
ASV500	0.644	0.861	-0.456	-1.37	0.308	0.535	-0.991	-1.99	Bacteria	Firmicutes	Clostridia	Clostridiales	Lachnospiraceae			Lachnospiraceae
ASV448	0.0138	0.0614	3.13	8.75	0.314	0.541	1.15	2.22	Bacteria	Bacteroidetes	Bacteroidia	Bacteroidales	Prevotellaceae	Paraprevotella		Paraprevotella
ASV309	0.641	0.861	0.554	1.47	0.318	0.547	1.18	2.26	Bacteria	Firmicutes	Clostridia	Clostridiales	Lachnospiraceae			Lachnospiraceae
ASV42	0.287	0.557	1.23	2.34	0.321	0.549	1.14	2.21	Bacteria	Firmicutes	Clostridia	Clostridiales	Lachnospiraceae	Ruminococcus2		Ruminococcus2
ASV60	0.603	0.833	0.429	1.35	0.323	0.549	-0.823	-1.77	Bacteria	Firmicutes	Clostridia	Clostridiales	Lachnospiraceae			Lachnospiraceae
ASV554	0.952	0.99	-0.0615	-1.04	0.322	0.549	-0.966	-1.95	Bacteria	Firmicutes	Clostridia	Clostridiales	Lachnospiraceae			Lachnospiraceae
ASV13	0.499	0.747	1.17	2.25	0.325	0.552	1.73	3.31	Bacteria	Verrucomicrobia	Verrucomicrobiae	Verrucomicrobiales	Verrucomicrobiaceae	Akkermansia		Akkermansia
ASV30	0.0314	0.121	-2.56	-5.89	0.328	0.555	-1.1	-2.14	Bacteria	Firmicutes	Clostridia	Clostridiales	Ruminococcaceae	Faecalibacterium	prausnitzii	Faecalibacterium prausnitzii
ASV22	0.0885	0.257	1.57	2.97	0.334	0.561	0.876	1.83	Bacteria	Firmicutes	Bacilli	Lactobacillales	Streptococcaceae	Streptococcus		Streptococcus
ASV326	0.69	0.895	-0.441	-1.36	0.334	0.561	-0.92	-1.89	Bacteria	Firmicutes	Erysipelotrichia	Erysipelotrichales	Erysipelotrichaceae	Clostridium_XVIII		Clostridium_XVIII
ASV124	0.139	0.358	1.76	3.39	0.336	0.562	1.12	2.17	Bacteria	Firmicutes	Clostridia	Clostridiales	Lachnospiraceae			Lachnospiraceae
ASV176	0.302	0.574	-1.18	-2.26	0.335	0.562	-1.1	-2.14	Bacteria	Firmicutes	Clostridia	Clostridiales	Lachnospiraceae			Lachnospiraceae
ASV566	0.0636	0.197	2.09	4.26	0.341	0.565	0.986	1.98	Bacteria	Firmicutes	Clostridia	Clostridiales	Lachnospiraceae	Blautia	hydrogenotrophica	Blautia hydrogenotrophica
ASV356	0.0394	0.142	2.45	5.46	0.34	0.565	0.926	1.9	Bacteria	Firmicutes	Clostridia	Clostridiales	Lachnospiraceae	Blautia		Blautia
ASV307	0.796	0.933	0.318	1.25	0.341	0.565	-1.18	-2.26	Bacteria	Firmicutes	Clostridia	Clostridiales	Lachnospiraceae	Blautia		Blautia
ASV137	0.41	0.681	-1.2	-2.3	0.345	0.569	-1.38	-2.6	Bacteria	Firmicutes	Clostridia	Clostridiales	Ruminococcaceae			Ruminococcaceae
ASV102	0.369	0.66	1.52	2.87	0.353	0.579	1.57	2.97	Bacteria	Firmicutes	Negativicutes	Selenomonadales	Acidaminococcaceae	Succiniclasticum		Succiniclasticum
ASV212	0.619	0.843	0.523	1.44	0.353	0.579	0.973	1.96	Bacteria	Firmicutes	Clostridia	Clostridiales	Lachnospiraceae	Roseburia	hominis	Roseburia hominis
ASV19	0.394	0.674	0.559	1.47	0.356	0.583	0.605	1.52	Bacteria	Firmicutes	Clostridia	Clostridiales	Lachnospiraceae	Anaerostipes	hadrus	Anaerostipes hadrus
ASV494	0.846	0.951	0.273	1.21	0.359	0.586	1.25	2.37	Bacteria	Firmicutes	Clostridia	Clostridiales				Clostridiales
ASV32	0.599	0.833	0.643	1.56	0.361	0.587	-1.14	-2.2	Bacteria	Bacteroidetes	Bacteroidia	Bacteroidales	Bacteroidaceae	Bacteroides		Bacteroides
ASV174	0.0228	0.0928	3.53	11.5	0.362	0.588	1.26	2.39	Bacteria	Bacteroidetes	Bacteroidia	Bacteroidales	Bacteroidaceae	Bacteroides		Bacteroides
ASV126	0.887	0.968	-0.155	-1.11	0.365	0.59	-0.989	-1.98	Bacteria	Proteobacteria	Deltaproteobacteria	Desulfovibrionales	Desulfovibrionaceae	Bilophila	wadsworthia	Bilophila wadsworthia
ASV98	0.206	0.449	-1.33	-2.52	0.371	0.598	-0.931	-1.91	Bacteria	Firmicutes	Clostridia	Clostridiales	Ruminococcaceae	Clostridium_IV		Clostridium_IV
ASV234	0.0451	0.157	2.73	6.61	0.377	0.606	1.11	2.16	Bacteria	Firmicutes	Clostridia	Clostridiales	Ruminococcaceae			Ruminococcaceae
ASV580	0.621	0.845	0.582	1.5	0.379	0.607	0.866	1.82	Bacteria	Firmicutes	Clostridia	Clostridiales				Clostridiales
ASV68	0.41	0.681	0.649	1.57	0.381	0.609	0.689	1.61	Bacteria	Firmicutes	Clostridia	Clostridiales	Ruminococcaceae	Intestinimonas		Intestinimonas
ASV558	0.085	0.25	-2.15	-4.44	0.383	0.61	-1.04	-2.06	Bacteria							Bacteria
ASV422	0.073	0.221	-2.61	-6.1	0.396	0.614	1.16	2.23	Bacteria	Firmicutes	Clostridia	Clostridiales				Clostridiales
ASV206	0.055	0.176	2.67	6.38	0.394	0.614	1.08	2.12	Bacteria	Actinobacteria	Actinobacteria	Coriobacteriales	Coriobacteriaceae	Slackia	piriformis	Slackia piriformis
ASV213	0.199	0.441	1.55	2.93	0.393	0.614	1.01	2.02	Bacteria	Firmicutes	Negativicutes	Selenomonadales	Veillonellaceae	Veillonella		Veillonella
ASV387	0.582	0.822	0.643	1.56	0.396	0.614	0.975	1.97	Bacteria	Firmicutes	Clostridia	Clostridiales	Ruminococcaceae			Ruminococcaceae
ASV366	0.368	0.66	1.16	2.24	0.394	0.614	0.935	1.91	Bacteria	Firmicutes	Clostridia	Clostridiales	Lachnospiraceae	Clostridium_XlVb		Clostridium_XlVb
ASV25	0.562	0.812	-0.483	-1.4	0.395	0.614	0.707	1.63	Bacteria	Firmicutes	Clostridia	Clostridiales	Lachnospiraceae	Fusicatenibacter	saccharivorans	Fusicatenibacter saccharivorans
ASV88	0.76	0.932	-0.316	-1.24	0.387	0.614	-0.9	-1.87	Bacteria	Firmicutes	Clostridia	Clostridiales	Peptostreptococcaceae	Terrisporobacter		Terrisporobacter
ASV200	0.0502	0.166	-2.56	-5.91	0.393	0.614	-1.11	-2.16	Bacteria	Firmicutes	Clostridia	Clostridiales	Ruminococcaceae			Ruminococcaceae
ASV143	0.339	0.629	-1.47	-2.77	0.395	0.614	-1.3	-2.47	Bacteria	Bacteroidetes	Bacteroidia	Bacteroidales	Porphyromonadaceae	Barnesiella		Barnesiella
ASV175	0.0259	0.102	3.77	13.7	0.399	0.616	1.3	2.46	Bacteria	Firmicutes	Clostridia	Clostridiales	Lachnospiraceae	Clostridium_XlVb		Clostridium_XlVb
ASV531	0.585	0.822	-0.691	-1.61	0.403	0.621	0.87	1.83	Bacteria	Firmicutes	Clostridia	Clostridiales	Lachnospiraceae			Lachnospiraceae
ASV70	0.332	0.623	0.806	1.75	0.411	0.631	0.681	1.6	Bacteria	Actinobacteria	Actinobacteria	Coriobacteriales	Coriobacteriaceae	Eggerthella	lenta	Eggerthella lenta
ASV555	0.479	0.733	0.861	1.82	0.429	0.657	-0.929	-1.9	Bacteria	Firmicutes	Clostridia	Clostridiales				Clostridiales
ASV404	0.177	0.421	1.57	2.98	0.439	0.668	0.797	1.74	Bacteria	Firmicutes	Clostridia	Clostridiales	Lachnospiraceae			Lachnospiraceae
ASV82	0.35	0.642	-1.19	-2.28	0.437	0.668	-0.976	-1.97	Bacteria	Firmicutes						Firmicutes
ASV211	0.467	0.724	-0.938	-1.92	0.44	0.668	-0.997	-2	Bacteria	Firmicutes	Clostridia	Clostridiales	Ruminococcaceae	Oscillibacter		Oscillibacter
ASV607	0.231	0.483	-1.44	-2.72	0.446	0.673	-0.849	-1.8	Bacteria	Firmicutes	Clostridia	Clostridiales	Ruminococcaceae			Ruminococcaceae
ASV198	0.322	0.608	1.22	2.33	0.451	0.676	0.918	1.89	Bacteria	Actinobacteria	Actinobacteria	Coriobacteriales	Coriobacteriaceae	Eggerthella	lenta	Eggerthella lenta
ASV398	0.641	0.861	0.551	1.47	0.449	0.676	-0.531	-1.45	Bacteria	Bacteroidetes	Bacteroidia	Bacteroidales	Bacteroidaceae	Bacteroides		Bacteroides
ASV276	0.43	0.69	-1.07	-2.11	0.454	0.678	-1.01	-2.02	Bacteria	Firmicutes	Clostridia	Clostridiales	Lachnospiraceae	Blautia		Blautia
ASV603	0.0371	0.137	2.81	7.03	0.459	0.682	0.874	1.83	Bacteria	Firmicutes	Clostridia	Clostridiales	Lachnospiraceae	Ruminococcus2		Ruminococcus2
ASV428	0.778	0.932	-0.372	-1.29	0.458	0.682	-0.961	-1.95	Bacteria	Firmicutes	Clostridia	Clostridiales	Peptostreptococcaceae	Romboutsia	sedimentorum	Romboutsia sedimentorum
ASV781	0.13	0.338	-1.87	-3.66	0.47	0.696	-0.825	-1.77	Bacteria	Firmicutes	Clostridia	Clostridiales	Lachnospiraceae	Dorea		Dorea
ASV323	0.201	0.442	1.81	3.5	0.473	0.698	-0.996	-1.99	Bacteria	Firmicutes	Clostridia	Clostridiales				Clostridiales
ASV283	0.838	0.95	0.242	1.18	0.476	0.7	-0.844	-1.79	Bacteria	Firmicutes	Clostridia	Clostridiales	Lachnospiraceae			Lachnospiraceae
ASV218	0.0491	0.163	1.51	2.85	0.483	0.703	0.9	1.87	Bacteria	Firmicutes	Clostridia	Clostridiales	Ruminococcaceae			Ruminococcaceae
ASV292	0.398	0.675	0.993	1.99	0.479	0.703	0.802	1.74	Bacteria	Firmicutes	Clostridia	Clostridiales	Lachnospiraceae	Clostridium_XlVa		Clostridium_XlVa
ASV511	0.681	0.892	0.445	1.36	0.48	0.703	0.649	1.57	Bacteria	Firmicutes	Clostridia	Clostridiales	Ruminococcaceae	Pseudoflavonifractor		Pseudoflavonifractor
ASV130	0.782	0.932	-0.254	-1.19	0.484	0.703	-0.644	-1.56	Bacteria	Firmicutes	Bacilli	Lactobacillales	Streptococcaceae	Streptococcus		Streptococcus
ASV185	0.613	0.84	0.605	1.52	0.483	0.703	-0.836	-1.79	Bacteria	Firmicutes	Clostridia	Clostridiales	Lachnospiraceae	Eisenbergiella	tayi	Eisenbergiella tayi
ASV148	0.253	0.516	1.05	2.07	0.49	0.706	0.631	1.55	Bacteria	Firmicutes	Bacilli	Lactobacillales	Streptococcaceae	Streptococcus		Streptococcus
ASV107	0.88	0.965	-0.158	-1.12	0.489	0.706	-0.727	-1.66	Bacteria	Firmicutes	Clostridia	Clostridiales	Lachnospiraceae			Lachnospiraceae
ASV181	0.387	0.674	-1.34	-2.53	0.49	0.706	-1.06	-2.09	Bacteria	Firmicutes	Clostridia	Clostridiales				Clostridiales
ASV608	0.234	0.489	-1.51	-2.85	0.496	0.71	0.822	1.77	Bacteria	Firmicutes	Clostridia	Clostridiales	Lachnospiraceae			Lachnospiraceae
ASV497	0.29	0.56	-1.03	-2.05	0.494	0.71	-0.664	-1.58	Bacteria	Firmicutes	Bacilli	Lactobacillales	Streptococcaceae	Streptococcus	sanguinis	Streptococcus sanguinis
ASV316	0.845	0.951	-0.239	-1.18	0.501	0.715	-0.81	-1.75	Bacteria	Firmicutes	Clostridia	Clostridiales	Ruminococcaceae	Clostridium_IV		Clostridium_IV
ASV163	0.888	0.968	0.165	1.12	0.503	0.716	-0.792	-1.73	Bacteria	Firmicutes	Clostridia	Clostridiales	Ruminococcaceae	Sporobacter		Sporobacter
ASV311	0.858	0.954	-0.262	-1.2	0.515	0.73	-0.941	-1.92	Bacteria	Firmicutes	Clostridia	Clostridiales	Lachnospiraceae	Roseburia		Roseburia
ASV508	0.583	0.822	0.658	1.58	0.517	0.732	0.771	1.71	Bacteria	Firmicutes	Clostridia	Clostridiales	Ruminococcaceae	Sporobacter		Sporobacter
ASV207	0.42	0.685	-1.13	-2.19	0.521	0.733	0.889	1.85	Bacteria	Firmicutes	Clostridia	Clostridiales	Ruminococcaceae			Ruminococcaceae
ASV165	0.39	0.674	-0.725	-1.65	0.519	0.733	-0.539	-1.45	Bacteria	Firmicutes	Clostridia	Clostridiales	Ruminococcaceae			Ruminococcaceae
ASV727	0.117	0.312	1.89	3.7	0.523	0.734	0.693	1.62	Bacteria	Firmicutes	Clostridia	Clostridiales				Clostridiales
ASV346	0.686	0.894	-0.513	-1.43	0.528	0.74	0.796	1.74	Bacteria	Firmicutes	Clostridia	Clostridiales	Lachnospiraceae	Blautia		Blautia
ASV49	0.614	0.84	0.545	1.46	0.533	0.745	0.672	1.59	Bacteria	Firmicutes	Clostridia	Clostridiales	Lachnospiraceae	Roseburia	faecis	Roseburia faecis
ASV142	0.584	0.822	0.71	1.64	0.538	0.746	0.802	1.74	Bacteria	Firmicutes	Clostridia	Clostridiales	Lachnospiraceae	Clostridium_XlVa		Clostridium_XlVa
ASV339	0.853	0.952	0.172	1.13	0.537	0.746	0.564	1.48	Bacteria	Firmicutes	Clostridia	Clostridiales	Lachnospiraceae	Clostridium_XlVa		Clostridium_XlVa
ASV160	0.268	0.53	-1.48	-2.8	0.541	0.749	-0.802	-1.74	Bacteria	Firmicutes	Clostridia	Clostridiales	Ruminococcaceae			Ruminococcaceae
ASV104	0.585	0.822	0.537	1.45	0.546	0.754	0.592	1.51	Bacteria	Firmicutes	Clostridia	Clostridiales	Lachnospiraceae			Lachnospiraceae
ASV363	0.605	0.834	0.621	1.54	0.552	0.76	-0.678	-1.6	Bacteria	Firmicutes	Clostridia	Clostridiales	Lachnospiraceae	Clostridium_XlVa		Clostridium_XlVa
ASV324	0.0473	0.161	3.03	8.16	0.556	0.763	-0.847	-1.8	Bacteria	Firmicutes						Firmicutes
ASV567	0.72	0.911	-0.392	-1.31	0.563	0.771	-0.609	-1.53	Bacteria	Firmicutes	Clostridia	Clostridiales	Peptostreptococcaceae	Terrisporobacter		Terrisporobacter
ASV628	0.27	0.53	-1.24	-2.36	0.567	0.774	-0.581	-1.5	Bacteria	Firmicutes	Clostridia	Clostridiales				Clostridiales
ASV223	0.238	0.495	-1.67	-3.18	0.57	0.777	0.775	1.71	Bacteria	Firmicutes	Clostridia	Clostridiales	Ruminococcaceae	Butyricicoccus		Butyricicoccus
ASV195	0.799	0.935	-0.386	-1.31	0.573	0.778	-0.859	-1.81	Bacteria	Firmicutes	Clostridia	Clostridiales				Clostridiales
ASV138	0.79	0.932	-0.324	-1.25	0.588	0.797	0.658	1.58	Bacteria	Firmicutes	Clostridia	Clostridiales	Ruminococcaceae	Oscillibacter		Oscillibacter
ASV331	1	1	0	0	0.592	0.8	0.465	1.38	Bacteria	Bacteroidetes	Flavobacteriia	Flavobacteriales	Flavobacteriaceae	Elizabethkingia		Elizabethkingia
ASV7	0.952	0.99	0.0602	1.04	0.597	0.805	0.534	1.45	Bacteria	Firmicutes	Clostridia	Clostridiales	Lachnospiraceae			Lachnospiraceae
ASV596	0.367	0.66	-1.01	-2.01	0.602	0.809	0.524	1.44	Bacteria	Firmicutes	Clostridia	Clostridiales				Clostridiales
ASV8	0.957	0.99	0.0445	1.03	0.605	0.809	0.423	1.34	Bacteria	Firmicutes	Clostridia	Clostridiales	Ruminococcaceae	Faecalibacterium	prausnitzii	Faecalibacterium prausnitzii
ASV358	0.952	0.99	-0.0822	-1.06	0.606	0.809	-0.652	-1.57	Bacteria	Firmicutes	Clostridia	Clostridiales	Ruminococcaceae	Faecalibacterium		Faecalibacterium
ASV79	0.269	0.53	-1.74	-3.34	0.604	0.809	-0.791	-1.73	Bacteria	Bacteroidetes	Bacteroidia	Bacteroidales	Bacteroidaceae	Bacteroides		Bacteroides
ASV53	0.161	0.392	-2.39	-5.25	0.622	0.821	0.793	1.73	Bacteria	Bacteroidetes	Bacteroidia	Bacteroidales	Prevotellaceae	Prevotella	copri	Prevotella copri
ASV291	0.405	0.681	1.32	2.5	0.626	0.821	0.754	1.69	Bacteria	Actinobacteria	Actinobacteria	Coriobacteriales	Coriobacteriaceae	Adlercreutzia		Adlercreutzia
ASV59	0.878	0.965	0.191	1.14	0.619	0.821	0.621	1.54	Bacteria	Firmicutes	Clostridia	Clostridiales	Lachnospiraceae	Ruminococcus2		Ruminococcus2
ASV50	0.424	0.686	-0.979	-1.97	0.621	0.821	-0.6	-1.52	Bacteria	Firmicutes	Clostridia	Clostridiales	Lachnospiraceae	Ruminococcus2		Ruminococcus2
ASV498	0.913	0.978	-0.135	-1.1	0.619	0.821	-0.616	-1.53	Bacteria	Firmicutes	Clostridia	Clostridiales	Ruminococcaceae			Ruminococcaceae
ASV180	0.704	0.905	-0.517	-1.43	0.62	0.821	-0.674	-1.6	Bacteria	Firmicutes	Clostridia	Clostridiales	Ruminococcaceae	Ruminococcus	callidus	Ruminococcus callidus
ASV401	0.9	0.97	-0.161	-1.12	0.629	0.824	0.61	1.53	Bacteria	Firmicutes	Clostridia	Clostridiales	Lachnospiraceae			Lachnospiraceae
ASV2	0.787	0.932	0.177	1.13	0.631	0.824	-0.316	-1.24	Bacteria	Firmicutes	Clostridia	Clostridiales	Lachnospiraceae	Blautia		Blautia
ASV235	0.894	0.97	0.145	1.11	0.638	0.831	0.485	1.4	Bacteria	Firmicutes	Clostridia	Clostridiales	Lachnospiraceae	Anaerostipes	caccae	Anaerostipes caccae
ASV103	0.839	0.95	0.286	1.22	0.639	0.831	-0.664	-1.58	Bacteria	Firmicutes	Clostridia	Clostridiales				Clostridiales
ASV253	0.573	0.821	-0.78	-1.72	0.646	0.833	0.626	1.54	Bacteria	Bacteroidetes	Bacteroidia	Bacteroidales	Bacteroidaceae	Bacteroides	ovatus	Bacteroides ovatus
ASV287	0.774	0.932	-0.349	-1.27	0.646	0.833	0.54	1.45	Bacteria	Firmicutes	Clostridia	Clostridiales	Lachnospiraceae			Lachnospiraceae
ASV682	0.578	0.822	-0.61	-1.53	0.647	0.833	0.447	1.36	Bacteria	Firmicutes	Clostridia	Clostridiales	Ruminococcaceae			Ruminococcaceae
ASV20	0.168	0.404	-1.62	-3.07	0.646	0.833	-0.524	-1.44	Bacteria	Actinobacteria	Actinobacteria	Bifidobacteriales	Bifidobacteriaceae	Bifidobacterium		Bifidobacterium
ASV170	0.399	0.675	1.12	2.18	0.655	0.84	0.58	1.49	Bacteria	Bacteroidetes	Bacteroidia	Bacteroidales	Rikenellaceae	Alistipes	marseilloanorexicus	Alistipes marseilloanorexicus
ASV583	0.83	0.95	0.243	1.18	0.659	0.843	-0.472	-1.39	Bacteria	Firmicutes	Clostridia	Clostridiales	Lachnospiraceae	Anaerosporobacter		Anaerosporobacter
ASV56	0.892	0.97	-0.143	-1.1	0.674	0.856	0.444	1.36	Bacteria	Bacteroidetes	Bacteroidia	Bacteroidales	Rikenellaceae	Alistipes	putredinis	Alistipes putredinis
ASV92	0.644	0.861	-0.585	-1.5	0.674	0.856	-0.533	-1.45	Bacteria	Firmicutes	Clostridia	Clostridiales	Lachnospiraceae	Blautia		Blautia
ASV41	0.362	0.655	1.52	2.86	0.678	0.857	0.679	1.6	Bacteria	Firmicutes	Clostridia	Clostridiales	Ruminococcaceae	Ruminococcus		Ruminococcus
ASV341	0.103	0.283	-2.35	-5.1	0.678	0.857	0.559	1.47	Bacteria	Bacteroidetes	Bacteroidia	Bacteroidales	Prevotellaceae	Prevotella		Prevotella
ASV155	0.824	0.95	0.201	1.15	0.679	0.857	-0.373	-1.3	Bacteria	Actinobacteria	Actinobacteria	Coriobacteriales	Coriobacteriaceae	Adlercreutzia		Adlercreutzia
ASV28	0.835	0.95	0.292	1.22	0.685	0.859	0.567	1.48	Bacteria	Bacteroidetes	Bacteroidia	Bacteroidales	Bacteroidaceae	Bacteroides	dorei	Bacteroides dorei
ASV168	0.706	0.905	0.41	1.33	0.687	0.859	0.433	1.35	Bacteria	Firmicutes	Clostridia	Clostridiales	Lachnospiraceae	Clostridium_XlVa		Clostridium_XlVa
ASV6	0.502	0.75	0.548	1.46	0.687	0.859	0.329	1.26	Bacteria	Firmicutes	Clostridia	Clostridiales	Ruminococcaceae	Faecalibacterium	prausnitzii	Faecalibacterium prausnitzii
ASV513	0.936	0.99	0.0918	1.07	0.687	0.859	-0.434	-1.35	Bacteria	Bacteroidetes	Bacteroidia	Bacteroidales	Bacteroidaceae	Anaerorhabdus		Anaerorhabdus
ASV123	0.419	0.685	-1.07	-2.11	0.692	0.862	-0.519	-1.43	Bacteria	Firmicutes	Clostridia	Clostridiales	Lachnospiraceae	Blautia	obeum	Blautia obeum
ASV63	0.713	0.907	0.474	1.39	0.695	0.865	0.504	1.42	Bacteria	Firmicutes	Clostridia	Clostridiales	Ruminococcaceae	Ruminococcus	bicirculans	Ruminococcus bicirculans
ASV152	0.446	0.707	-1.17	-2.24	0.701	0.87	-0.577	-1.49	Bacteria	Actinobacteria	Actinobacteria	Coriobacteriales	Coriobacteriaceae	Senegalimassilia	anaerobia	Senegalimassilia anaerobia
ASV410	0.211	0.453	1.48	2.79	0.708	0.875	0.431	1.35	Bacteria	Firmicutes	Clostridia	Clostridiales	Lachnospiraceae	Clostridium_XlVa		Clostridium_XlVa
ASV530	0.0917	0.264	-1.98	-3.96	0.714	0.876	0.368	1.29	Bacteria	Firmicutes	Clostridia	Clostridiales	Peptostreptococcaceae	Romboutsia		Romboutsia
ASV64	0.926	0.985	-0.0915	-1.07	0.713	0.876	-0.362	-1.28	Bacteria	Firmicutes	Clostridia	Clostridiales	Ruminococcaceae	Sporobacter		Sporobacter
ASV391	0.935	0.99	-0.0921	-1.07	0.711	0.876	-0.389	-1.31	Bacteria	Firmicutes	Erysipelotrichia	Erysipelotrichales	Erysipelotrichaceae			Erysipelotrichaceae
ASV318	0.336	0.626	-1.39	-2.62	0.719	0.88	-0.509	-1.42	Bacteria	Firmicutes	Clostridia	Clostridiales				Clostridiales
ASV313	0.795	0.933	-0.367	-1.29	0.721	0.882	0.5	1.41	Bacteria	Firmicutes	Clostridia	Clostridiales	Lachnospiraceae	Dorea		Dorea
ASV101	0.426	0.686	0.852	1.8	0.732	0.891	-0.365	-1.29	Bacteria	Firmicutes	Clostridia	Clostridiales	Lachnospiraceae	Roseburia	inulinivorans	Roseburia inulinivorans
ASV624	0.697	0.898	-0.51	-1.42	0.733	0.891	-0.431	-1.35	Bacteria	Firmicutes	Clostridia	Clostridiales	Lachnospiraceae	Dorea		Dorea
ASV766	0.0969	0.274	-1.91	-3.77	0.735	0.892	0.332	1.26	Bacteria	Firmicutes	Clostridia	Clostridiales	Clostridiaceae_1	Clostridium_sensu_stricto		Clostridium_sensu_stricto
ASV75	0.128	0.335	2.15	4.44	0.739	0.895	0.453	1.37	Bacteria	Firmicutes	Erysipelotrichia	Erysipelotrichales	Erysipelotrichaceae			Erysipelotrichaceae
ASV87	0.839	0.95	-0.247	-1.19	0.744	0.896	0.396	1.32	Bacteria	Firmicutes	Clostridia	Clostridiales	Clostridiaceae_1	Clostridium_sensu_stricto		Clostridium_sensu_stricto
ASV251	0.833	0.95	0.246	1.19	0.745	0.896	0.377	1.3	Bacteria	Firmicutes	Clostridia	Clostridiales	Lachnospiraceae	Clostridium_XlVa	glycyrrhizinilyticum	Clostridium_XlVa glycyrrhizinilyticum
ASV135	0.772	0.932	0.265	1.2	0.744	0.896	-0.297	-1.23	Bacteria	Firmicutes	Clostridia	Clostridiales	Ruminococcaceae	Flavonifractor	plautii	Flavonifractor plautii
ASV433	0.192	0.437	-1.34	-2.53	0.747	0.897	-0.228	-1.17	Bacteria	Firmicutes	Clostridia	Clostridiales	Ruminococcaceae	Faecalibacterium		Faecalibacterium
ASV40	0.588	0.822	-0.461	-1.38	0.753	0.902	0.266	1.2	Bacteria	Firmicutes	Clostridia	Clostridiales	Lachnospiraceae	Anaerostipes		Anaerostipes
ASV303	0.899	0.97	0.187	1.14	0.761	0.91	0.439	1.36	Bacteria	Firmicutes	Clostridia	Clostridiales	Lachnospiraceae			Lachnospiraceae
ASV178	0.719	0.911	-0.516	-1.43	0.769	0.916	0.414	1.33	Bacteria	Firmicutes	Clostridia	Clostridiales	Ruminococcaceae	Clostridium_IV		Clostridium_IV
ASV188	0.737	0.924	0.384	1.31	0.772	0.916	0.326	1.25	Bacteria	Bacteroidetes	Bacteroidia	Bacteroidales	Porphyromonadaceae	Odoribacter	splanchnicus	Odoribacter splanchnicus
ASV47	0.195	0.438	1.21	2.31	0.773	0.916	0.266	1.2	Bacteria	Firmicutes	Clostridia	Clostridiales	Lachnospiraceae			Lachnospiraceae
ASV568	0.692	0.895	0.472	1.39	0.768	0.916	-0.284	-1.22	Bacteria	Firmicutes	Clostridia	Clostridiales	Lachnospiraceae			Lachnospiraceae
ASV521	0.964	0.993	-0.0521	-1.04	0.779	0.919	0.313	1.24	Bacteria	Firmicutes	Clostridia	Clostridiales	Lachnospiraceae			Lachnospiraceae
ASV289	0.193	0.438	1.61	3.05	0.777	0.919	-0.341	-1.27	Bacteria	Firmicutes	Negativicutes	Selenomonadales	Veillonellaceae	Veillonella		Veillonella
ASV987	0.957	0.99	-0.385	-1.31	0.782	0.921	-0.305	-1.24	Bacteria	Firmicutes	Clostridia	Clostridiales	Ruminococcaceae	Anaerotruncus		Anaerotruncus
ASV3	0.969	0.993	-0.0417	-1.03	0.788	0.923	0.284	1.22	Bacteria	Actinobacteria	Actinobacteria	Bifidobacteriales	Bifidobacteriaceae	Bifidobacterium		Bifidobacterium
ASV115	0.721	0.911	0.54	1.45	0.787	0.923	-0.408	-1.33	Bacteria	Firmicutes	Erysipelotrichia	Erysipelotrichales	Erysipelotrichaceae	Clostridium_XVIII	spiroforme	Clostridium_XVIII spiroforme
ASV10	0.418	0.685	0.916	1.89	0.792	0.925	0.296	1.23	Bacteria	Firmicutes	Clostridia	Clostridiales	Ruminococcaceae	Ruminococcus	bromii	Ruminococcus bromii
ASV523	0.0578	0.183	-2.34	-5.05	0.791	0.925	-0.394	-1.31	Bacteria	Firmicutes	Bacilli	Lactobacillales	Leuconostocaceae	Leuconostoc		Leuconostoc
ASV139	0.624	0.846	0.751	1.68	0.8	0.928	0.386	1.31	Bacteria	Firmicutes	Clostridia	Clostridiales	Ruminococcaceae	Clostridium_IV		Clostridium_IV
ASV57	0.153	0.379	1.89	3.71	0.801	0.928	0.324	1.25	Bacteria	Firmicutes	Clostridia	Clostridiales	Lachnospiraceae	Ruminococcus2		Ruminococcus2
ASV626	1	1	0	0	0.802	0.928	0.239	1.18	Bacteria	Proteobacteria	Gammaproteobacteria	Pseudomonadales	Pseudomonadaceae	Pseudomonas		Pseudomonas
ASV72	0.769	0.932	0.347	1.27	0.8	0.928	-0.299	-1.23	Bacteria	Firmicutes	Clostridia	Clostridiales				Clostridiales
ASV171	0.765	0.932	-0.408	-1.33	0.808	0.931	0.329	1.26	Bacteria	Firmicutes	Clostridia	Clostridiales	Ruminococcaceae			Ruminococcaceae
ASV454	0.517	0.765	-0.788	-1.73	0.807	0.931	0.285	1.22	Bacteria	Firmicutes	Clostridia	Clostridiales	Lachnospiraceae	Blautia		Blautia
ASV439	0.758	0.932	-0.418	-1.34	0.817	0.939	0.305	1.24	Bacteria	Firmicutes	Clostridia	Clostridiales	Ruminococcaceae	Ruminococcus		Ruminococcus
ASV215	0.917	0.98	-0.132	-1.1	0.824	0.945	0.276	1.21	Bacteria	Bacteroidetes	Bacteroidia	Bacteroidales	Rikenellaceae	Alistipes	obesi	Alistipes obesi
ASV314	0.84	0.95	0.229	1.17	0.828	0.948	0.215	1.16	Bacteria	Actinobacteria	Actinobacteria	Bifidobacteriales	Bifidobacteriaceae	Bifidobacterium		Bifidobacterium
ASV36	0.186	0.43	1.51	2.85	0.831	0.949	0.242	1.18	Bacteria	Firmicutes	Clostridia	Clostridiales	Ruminococcaceae	Clostridium_IV		Clostridium_IV
ASV23	0.762	0.932	0.405	1.32	0.832	0.949	-0.283	-1.22	Bacteria	Firmicutes	Negativicutes	Selenomonadales	Veillonellaceae	Dialister	invisus	Dialister invisus
ASV114	0.736	0.924	-0.523	-1.44	0.847	0.955	0.296	1.23	Bacteria	Bacteroidetes	Bacteroidia	Bacteroidales	Bacteroidaceae	Bacteroides	massiliensis	Bacteroides massiliensis
ASV353	0.438	0.698	0.877	1.84	0.85	0.955	-0.214	-1.16	Bacteria	Firmicutes	Clostridia	Clostridiales	Ruminococcaceae	Intestinimonas	butyriciproducens	Intestinimonas butyriciproducens
ASV193	0.0454	0.158	2.46	5.5	0.849	0.955	-0.223	-1.17	Bacteria	Firmicutes	Clostridia	Clostridiales	Lachnospiraceae	Hungatella		Hungatella
ASV342	0.662	0.88	-0.54	-1.45	0.845	0.955	-0.25	-1.19	Bacteria	Firmicutes	Clostridia	Clostridiales	Lachnospiraceae	Blautia		Blautia
ASV350	0.687	0.894	0.533	1.45	0.842	0.955	-0.251	-1.19	Bacteria	Proteobacteria	Betaproteobacteria	Burkholderiales	Sutterellaceae	Sutterella	stercoricanis	Sutterella stercoricanis
ASV78	0.82	0.95	-0.287	-1.22	0.839	0.955	-0.255	-1.19	Bacteria	Firmicutes	Clostridia	Clostridiales	Lachnospiraceae			Lachnospiraceae
ASV76	0.159	0.39	1.79	3.47	0.85	0.955	-0.331	-1.26	Bacteria	Firmicutes	Bacilli	Lactobacillales	Enterococcaceae	Enterococcus		Enterococcus
ASV66	0.412	0.682	1.23	2.35	0.858	0.962	0.265	1.2	Bacteria	Firmicutes	Clostridia	Clostridiales	Lachnospiraceae	Coprococcus		Coprococcus
ASV245	0.677	0.892	0.621	1.54	0.86	0.962	0.263	1.2	Bacteria	Bacteroidetes	Bacteroidia	Bacteroidales	Bacteroidaceae	Bacteroides	intestinalis	Bacteroides intestinalis
ASV9	0.856	0.954	-0.193	-1.14	0.873	0.975	-0.171	-1.13	Bacteria	Actinobacteria	Actinobacteria	Coriobacteriales	Coriobacteriaceae	Collinsella	aerofaciens	Collinsella aerofaciens
ASV125	0.16	0.391	2.14	4.41	0.895	0.99	0.183	1.14	Bacteria	Proteobacteria	Gammaproteobacteria	Enterobacteriales	Enterobacteriaceae			Enterobacteriaceae
ASV322	0.264	0.53	1.15	2.21	0.892	0.99	0.123	1.09	Bacteria	Firmicutes	Clostridia	Clostridiales	Ruminococcaceae	Oscillibacter		Oscillibacter
ASV478	0.173	0.413	1.55	2.93	0.891	0.99	-0.148	-1.11	Bacteria	Firmicutes	Erysipelotrichia	Erysipelotrichales	Erysipelotrichaceae	Holdemania	filiformis	Holdemania filiformis
ASV472	0.82	0.95	-0.27	-1.21	0.895	0.99	-0.148	-1.11	Bacteria	Firmicutes	Clostridia	Clostridiales	Lachnospiraceae	Blautia		Blautia
ASV141	0.43	0.69	0.831	1.78	0.9	0.993	-0.132	-1.1	Bacteria	Firmicutes	Clostridia	Clostridiales				Clostridiales
ASV284	0.298	0.57	1.62	3.07	0.908	0.998	0.171	1.13	Bacteria	Firmicutes	Clostridia	Clostridiales				Clostridiales
ASV734	0.672	0.889	0.514	1.43	0.907	0.998	-0.135	-1.1	Bacteria	Firmicutes	Clostridia	Clostridiales	Lachnospiraceae			Lachnospiraceae
ASV186	0.944	0.99	-0.0956	-1.07	0.913	0.999	0.147	1.11	Bacteria	Firmicutes	Clostridia	Clostridiales	Lachnospiraceae	Dorea		Dorea
ASV1	0.27	0.53	-0.935	-1.91	0.918	0.999	0.0856	1.06	Bacteria	Proteobacteria	Gammaproteobacteria	Enterobacteriales	Enterobacteriaceae	Escherichia/Shigella		Escherichia/Shigella
ASV736	0.389	0.674	-1.03	-2.04	0.917	0.999	-0.114	-1.08	Bacteria	Firmicutes	Clostridia	Clostridiales	Lachnospiraceae	Clostridium_XlVa		Clostridium_XlVa
ASV310	0.397	0.675	0.951	1.93	0.911	0.999	-0.124	-1.09	Bacteria	Firmicutes	Clostridia	Clostridiales	Lachnospiraceae	Clostridium_XlVa		Clostridium_XlVa
ASV656	0.145	0.366	1.78	3.44	0.939	1	0.241	1.18	Bacteria	Firmicutes	Clostridia	Clostridiales				Clostridiales
ASV4	0.951	0.99	0.0861	1.06	0.93	1	0.123	1.09	Bacteria	Verrucomicrobia	Verrucomicrobiae	Verrucomicrobiales	Verrucomicrobiaceae	Akkermansia	muciniphila	Akkermansia muciniphila
ASV301	0.586	0.822	-0.77	-1.71	0.95	1	0.0889	1.06	Bacteria	Firmicutes	Clostridia	Clostridiales	Lachnospiraceae	Howardella	ureilytica	Howardella ureilytica
ASV687	0.463	0.724	0.798	1.74	0.936	1	0.0739	1.05	Bacteria	Firmicutes	Clostridia	Clostridiales	Lachnospiraceae	Blautia	glucerasea	Blautia glucerasea
ASV11	0.466	0.724	0.641	1.56	0.933	1	0.0731	1.05	Bacteria	Firmicutes	Erysipelotrichia	Erysipelotrichales	Erysipelotrichaceae	Clostridium_XVIII		Clostridium_XVIII
ASV147	0.881	0.965	-0.179	-1.13	0.963	1	0.0554	1.04	Bacteria	Firmicutes	Clostridia	Clostridiales	Lachnospiraceae	Coprococcus	catus	Coprococcus catus
ASV762	0.97	0.993	0.0486	1.03	0.973	1	0.0429	1.03	Bacteria	Firmicutes	Clostridia	Clostridiales	Lachnospiraceae			Lachnospiraceae
ASV187	0.461	0.724	-0.902	-1.87	0.974	1	0.0394	1.03	Bacteria	Firmicutes	Bacilli	Lactobacillales	Streptococcaceae	Lactococcus		Lactococcus
ASV437	0.98	0.994	0.0267	1.02	0.97	1	0.0378	1.03	Bacteria	Firmicutes	Clostridia	Clostridiales	Lachnospiraceae	Clostridium_XlVa		Clostridium_XlVa
ASV34	0.988	0.995	0.0118	1.01	0.964	1	0.037	1.03	Bacteria	Firmicutes	Clostridia	Clostridiales	Lachnospiraceae	Blautia	faecis	Blautia faecis
ASV389	0.77	0.932	0.391	1.31	0.979	1	0.0345	1.02	Bacteria							Bacteria
ASV402	0.741	0.924	-0.405	-1.32	0.992	1	0.0142	1.01	Bacteria	Actinobacteria	Actinobacteria	Coriobacteriales	Coriobacteriaceae			Coriobacteriaceae
ASV333	0.879	0.965	-0.15	-1.11	0.994	1	0.0057	1	Bacteria	Firmicutes	Clostridia	Clostridiales	Ruminococcaceae	Flavonifractor		Flavonifractor
ASV825	0.0204	0.0841	-2.16	-4.48	1	1	0	0	Bacteria	Firmicutes						Firmicutes
ASV260	0.0246	0.0979	2.98	7.89	1	1	0	0	Bacteria							Bacteria
ASV475	0.0267	0.104	-2.46	-5.48	1	1	0	0	Bacteria	Firmicutes	Clostridia	Clostridiales	Ruminococcaceae	Faecalibacterium		Faecalibacterium
ASV484	0.0418	0.15	2.31	4.97	1	1	0	0	Bacteria	Firmicutes	Clostridia	Clostridiales	Lachnospiraceae			Lachnospiraceae
ASV553	0.102	0.282	-2	-4	1	1	0	0	Bacteria	Bacteroidetes	Bacteroidia	Bacteroidales	Prevotellaceae	Prevotella		Prevotella
ASV776	0.108	0.293	1.74	3.34	1	1	0	0	Bacteria	Bacteroidetes	Bacteroidia	Bacteroidales	Bacteroidaceae	Bacteroides		Bacteroides
ASV708	0.124	0.328	-1	-2.01	1	1	0	0	Bacteria	Firmicutes	Clostridia	Clostridiales	Ruminococcaceae			Ruminococcaceae
ASV411	0.182	0.425	-1.52	-2.87	1	1	0	0	Bacteria	Bacteroidetes	Bacteroidia	Bacteroidales	Bacteroidaceae	Bacteroides		Bacteroides
ASV839	0.336	0.626	-1.03	-2.04	1	1	0	0	Bacteria	Firmicutes	Clostridia	Clostridiales	Ruminococcaceae	Ruminococcus		Ruminococcus
ASV467	0.468	0.724	0.989	1.98	1	1	0	0	Bacteria	Bacteroidetes	Bacteroidia	Bacteroidales	Bacteroidaceae	Bacteroides		Bacteroides
ASV685	0.487	0.741	-0.799	-1.74	1	1	0	0	Bacteria	Firmicutes	Clostridia	Clostridiales	Lachnospiraceae			Lachnospiraceae
ASV273	0.55	0.799	0.693	1.62	1	1	0	0	Bacteria	Firmicutes	Clostridia	Clostridiales	Lachnospiraceae	Roseburia		Roseburia
ASV48	0.712	0.907	0.493	1.41	0.99	1	-0.0162	-1.01	Bacteria	Firmicutes	Clostridia	Clostridiales	Lachnospiraceae	Roseburia	intestinalis	Roseburia intestinalis
ASV306	0.382	0.674	0.956	1.94	0.971	1	-0.0387	-1.03	Bacteria	Firmicutes	Clostridia	Clostridiales	Clostridiales_Incertae_Sedis_XIII			Clostridiales_Incertae_Sedis_XIII
ASV378	0.201	0.442	-1.74	-3.33	0.972	1	-0.0447	-1.03	Bacteria	Firmicutes	Clostridia	Clostridiales	Lachnospiraceae	Blautia		Blautia
ASV17	0.741	0.924	0.362	1.28	0.964	1	-0.0499	-1.04	Bacteria	Firmicutes	Clostridia	Clostridiales	Lachnospiraceae	Roseburia		Roseburia
ASV43	0.448	0.707	0.84	1.79	0.961	1	-0.0533	-1.04	Bacteria	Firmicutes	Clostridia	Clostridiales	Lachnospiraceae	Blautia	obeum	Blautia obeum
ASV89	0.849	0.952	-0.233	-1.18	0.963	1	-0.0561	-1.04	Bacteria	Bacteroidetes	Bacteroidia	Bacteroidales	Rikenellaceae	Alistipes		Alistipes
ASV121	0.966	0.993	0.047	1.03	0.959	1	-0.0572	-1.04	Bacteria	Firmicutes	Clostridia	Clostridiales	Lachnospiraceae			Lachnospiraceae
ASV443	0.947	0.99	-0.0688	-1.05	0.936	1	-0.0579	-1.04	Bacteria	Firmicutes	Clostridia	Clostridiales	Ruminococcaceae	Oscillibacter		Oscillibacter
ASV476	0.221	0.468	1.25	2.37	0.944	1	-0.0621	-1.04	Bacteria	Firmicutes	Clostridia	Clostridiales	Ruminococcaceae			Ruminococcaceae
ASV112	0.981	0.994	-0.0338	-1.02	0.965	1	-0.0627	-1.04	Bacteria	Firmicutes	Clostridia	Clostridiales	Lachnospiraceae	Coprococcus	eutactus	Coprococcus eutactus
ASV431	0.514	0.763	-0.683	-1.61	0.936	1	-0.078	-1.06	Bacteria	Firmicutes	Clostridia	Clostridiales	Lachnospiraceae			Lachnospiraceae
ASV157	0.387	0.674	-1.01	-2.01	0.944	1	-0.0794	-1.06	Bacteria	Bacteroidetes	Bacteroidia	Bacteroidales	Rikenellaceae	Alistipes	shahii	Alistipes shahii
ASV51	0.0351	0.132	-3.68	-12.8	0.948	1	-0.101	-1.07	Bacteria	Firmicutes						Firmicutes
ASV136	0.39	0.674	-1.18	-2.26	0.981	1	-1.03	-2.04	Bacteria	Firmicutes	Clostridia	Clostridiales	Lachnospiraceae	Clostridium_XlVa		Clostridium_XlVa

## Sheet: Presort vs IgA+ age 5
	Celiac_vs_Control_in_Presort_Age5.p	Celiac_vs_Control_in_Presort_Age5.FDR	Celiac_vs_Control_in_Presort_Age5.logFC	Celiac_vs_Control_in_Presort_Age5.FC	Celiac_vs_Control_in_IGpos_Age5.p	Celiac_vs_Control_in_IGpos_Age5.FDR	Celiac_vs_Control_in_IGpos_Age5.logFC	Celiac_vs_Control_in_IGpos_Age5.FC	Kingdom	Phylum	Class	Order	Family	Genus	Species	Taxa
ASV38	0.184	0.509	2.45	5.45	0.000214	0.0195	9.36	655	Bacteria	Proteobacteria	Gammaproteobacteria	Enterobacteriales	Enterobacteriaceae	Enterobacter		Enterobacter
ASV187	0.658	0.879	-0.655	-1.58	0.000482	0.0292	6.34	81.2	Bacteria	Firmicutes	Bacilli	Lactobacillales	Streptococcaceae	Lactococcus		Lactococcus
ASV544	0.339	0.717	-1.24	-2.37	0.000657	0.03	-6.33	-80.3	Bacteria	Firmicutes	Clostridia	Clostridiales	Clostridiaceae_1	Clostridium_sensu_stricto		Clostridium_sensu_stricto
ASV593	0.669	0.885	-0.537	-1.45	0.000813	0.0317	-6.07	-67.3	Bacteria	Firmicutes	Clostridia	Clostridiales	Clostridiaceae_1	Clostridium_sensu_stricto		Clostridium_sensu_stricto
ASV469	0.159	0.469	2.26	4.8	0.00132	0.0401	4.62	24.6	Bacteria	Firmicutes	Clostridia	Clostridiales	Clostridiaceae_1	Clostridium_sensu_stricto		Clostridium_sensu_stricto
ASV194	0.0308	0.146	3.05	8.27	0.0015	0.0414	6.68	102	Bacteria	Proteobacteria	Gammaproteobacteria	Enterobacteriales	Enterobacteriaceae			Enterobacteriaceae
ASV733	0.0606	0.251	2.38	5.19	0.00159	0.0414	3.02	8.1	Bacteria	Actinobacteria	Actinobacteria	Actinomycetales	Corynebacteriaceae	Corynebacterium		Corynebacterium
ASV558	0.296	0.682	-1.6	-3.03	0.00167	0.0414	-5.96	-62.3	Bacteria							Bacteria
ASV442	0.576	0.832	0.709	1.63	0.00192	0.0437	2.86	7.24	Bacteria	Firmicutes	Clostridia	Clostridiales	Lachnospiraceae			Lachnospiraceae
ASV416	0.444	0.759	1.17	2.25	0.00206	0.044	5.09	34	Bacteria	Firmicutes	Clostridia	Clostridiales	Lachnospiraceae	Roseburia		Roseburia
ASV684	0.0223	0.112	3.05	8.27	0.00213	0.044	2.86	7.27	Bacteria	Firmicutes	Clostridia	Clostridiales	Lachnospiraceae			Lachnospiraceae
ASV560	0.114	0.38	-2.33	-5.03	0.00218	0.044	-4.8	-27.9	Bacteria	Firmicutes	Clostridia	Clostridiales	Ruminococcaceae	Faecalibacterium		Faecalibacterium
ASV611	0.0826	0.308	-2.82	-7.07	0.00289	0.0525	-5.37	-41.4	Bacteria	Firmicutes	Clostridia	Clostridiales	Ruminococcaceae	Butyricicoccus		Butyricicoccus
ASV553	0.248	0.614	1.72	3.3	0.00308	0.0532	4.58	24	Bacteria	Bacteroidetes	Bacteroidia	Bacteroidales	Prevotellaceae	Prevotella		Prevotella
ASV763	0.647	0.876	0.806	1.75	0.00371	0.0553	3.03	8.16	Bacteria	Firmicutes	Erysipelotrichia	Erysipelotrichales	Erysipelotrichaceae			Erysipelotrichaceae
ASV632	0.0729	0.284	-2.72	-6.58	0.00375	0.0553	-4.18	-18.1	Bacteria	Firmicutes	Clostridia					Clostridia
ASV424	0.011	0.0691	-5.38	-41.5	0.00357	0.0553	-6.85	-115	Bacteria	Bacteroidetes	Bacteroidia	Bacteroidales	Prevotellaceae	Prevotella		Prevotella
ASV268	0.0189	0.101	-5.51	-45.5	0.00408	0.057	-7.56	-189	Bacteria	Firmicutes	Clostridia	Clostridiales	Ruminococcaceae	Ruminococcus		Ruminococcus
ASV270	0.105	0.358	2.28	4.85	0.00484	0.0576	4.6	24.2	Bacteria	Firmicutes	Clostridia	Clostridiales				Clostridiales
ASV414	0.897	0.98	0.202	1.15	0.00577	0.0576	4.41	21.3	Bacteria	Proteobacteria						Proteobacteria
ASV545	0.0214	0.109	3.37	10.3	0.0049	0.0576	4.37	20.7	Bacteria	Firmicutes	Clostridia	Clostridiales	Lachnospiraceae	Roseburia		Roseburia
ASV682	0.0204	0.106	-3.32	-9.98	0.0054	0.0576	-3.78	-13.7	Bacteria	Firmicutes	Clostridia	Clostridiales	Ruminococcaceae			Ruminococcaceae
ASV403	0.596	0.839	-0.827	-1.77	0.00568	0.0576	-4.84	-28.5	Bacteria	Bacteroidetes	Bacteroidia	Bacteroidales	Rikenellaceae	Alistipes	indistinctus	Alistipes indistinctus
ASV492	0.095	0.334	-2.87	-7.29	0.00537	0.0576	-5.02	-32.4	Bacteria	Firmicutes	Clostridia	Clostridiales	Lachnospiraceae	Blautia		Blautia
ASV530	0.65	0.876	-0.638	-1.56	0.00428	0.0576	-5.62	-49.2	Bacteria	Firmicutes	Clostridia	Clostridiales	Peptostreptococcaceae	Romboutsia		Romboutsia
ASV79	0.242	0.609	-2.35	-5.09	0.00594	0.0576	-8.42	-343	Bacteria	Bacteroidetes	Bacteroidia	Bacteroidales	Bacteroidaceae	Bacteroides		Bacteroides
ASV276	0.0116	0.0717	3.09	8.49	0.00646	0.0597	3.36	10.3	Bacteria	Firmicutes	Clostridia	Clostridiales	Lachnospiraceae	Blautia		Blautia
ASV636	0.137	0.433	2.06	4.17	0.00704	0.0629	3.9	15	Bacteria	Firmicutes	Clostridia	Clostridiales	Lachnospiraceae	Ruminococcus2		Ruminococcus2
ASV592	0.0907	0.323	2.31	4.96	0.00752	0.0661	2.38	5.19	Bacteria	Firmicutes	Clostridia	Clostridiales	Lachnospiraceae	Eisenbergiella		Eisenbergiella
ASV286	0.908	0.98	0.189	1.14	0.00849	0.0701	-5.07	-33.5	Bacteria	Firmicutes	Clostridia	Clostridiales	Ruminococcaceae	Oscillibacter		Oscillibacter
ASV261	0.0167	0.0931	-5.93	-60.9	0.00846	0.0701	-7.07	-134	Bacteria	Firmicutes	Clostridia	Clostridiales	Ruminococcaceae			Ruminococcaceae
ASV603	0.0628	0.257	2.8	6.94	0.00907	0.0717	4.02	16.2	Bacteria	Firmicutes	Clostridia	Clostridiales	Lachnospiraceae	Ruminococcus2		Ruminococcus2
ASV761	0.548	0.822	-0.802	-1.74	0.00889	0.0717	-3.24	-9.47	Bacteria	Firmicutes	Clostridia	Clostridiales	Ruminococcaceae	Intestinimonas		Intestinimonas
ASV332	0.291	0.68	-1.03	-2.04	0.00907	0.0717	-4.53	-23.1	Bacteria	Bacteroidetes	Bacteroidia	Bacteroidales	Bacteroidaceae	Bacteroides	uniformis	Bacteroides uniformis
ASV335	0.144	0.444	-2.61	-6.1	0.0109	0.0827	-5.79	-55.2	Bacteria	Proteobacteria	Betaproteobacteria	Burkholderiales	Sutterellaceae	Sutterella	wadsworthensis	Sutterella wadsworthensis
ASV67	1	1	0	0	0.0121	0.088	2.05	4.15	Bacteria	Firmicutes	Bacilli	Lactobacillales	Enterococcaceae	Enterococcus		Enterococcus
ASV204	0.0677	0.273	2.75	6.71	0.0133	0.0885	4.1	17.2	Bacteria	Firmicutes	Clostridia	Clostridiales	Lachnospiraceae	Clostridium_XlVa		Clostridium_XlVa
ASV428	0.238	0.604	-2.05	-4.13	0.0132	0.0885	2.8	6.98	Bacteria	Firmicutes	Clostridia	Clostridiales	Peptostreptococcaceae	Romboutsia	sedimentorum	Romboutsia sedimentorum
ASV652	0.0258	0.126	-3.17	-8.98	0.0132	0.0885	-4.6	-24.2	Bacteria	Actinobacteria	Actinobacteria	Coriobacteriales	Coriobacteriaceae			Coriobacteriaceae
ASV266	0.0132	0.0775	-5.13	-35	0.0129	0.0885	-4.78	-27.5	Bacteria	Bacteroidetes	Bacteroidia	Bacteroidales				Bacteroidales
ASV388	0.023	0.114	-3.7	-13	0.0128	0.0885	-5.24	-37.8	Bacteria	Firmicutes	Clostridia	Clostridiales	Ruminococcaceae	Faecalibacterium		Faecalibacterium
ASV766	0.801	0.962	0.339	1.26	0.015	0.0941	3.3	9.86	Bacteria	Firmicutes	Clostridia	Clostridiales	Clostridiaceae_1	Clostridium_sensu_stricto		Clostridium_sensu_stricto
ASV605	0.0901	0.323	-1.82	-3.54	0.0148	0.0941	-4.36	-20.5	Bacteria	Bacteroidetes	Bacteroidia	Bacteroidales	Porphyromonadaceae			Porphyromonadaceae
ASV812	0.319	0.708	-1.46	-2.74	0.0165	0.1	-3.43	-10.8	Bacteria	Firmicutes	Clostridia	Clostridiales	Ruminococcaceae			Ruminococcaceae
ASV92	0.106	0.358	2.47	5.55	0.0172	0.103	4.02	16.2	Bacteria	Firmicutes	Clostridia	Clostridiales	Lachnospiraceae	Blautia		Blautia
ASV557	0.409	0.753	1.03	2.04	0.0196	0.107	2.59	6.02	Bacteria	Firmicutes	Clostridia	Clostridiales	Lachnospiraceae	Roseburia		Roseburia
ASV655	0.0348	0.158	3.1	8.57	0.0186	0.107	-3.1	-8.6	Bacteria	Bacteroidetes	Bacteroidia	Bacteroidales	Porphyromonadaceae	Butyricimonas	virosa	Butyricimonas virosa
ASV718	0.476	0.779	1.11	2.16	0.0189	0.107	-3.66	-12.6	Bacteria	Firmicutes	Clostridia	Clostridiales	Ruminococcaceae			Ruminococcaceae
ASV486	0.115	0.38	-2.88	-7.36	0.0197	0.107	-3.86	-14.6	Bacteria	Firmicutes	Clostridia	Clostridiales	Lachnospiraceae	Blautia		Blautia
ASV189	0.215	0.569	-1.94	-3.83	0.0193	0.107	-4.79	-27.8	Bacteria	Firmicutes	Clostridia	Clostridiales	Ruminococcaceae	Faecalibacterium		Faecalibacterium
ASV214	0.0193	0.101	-4.12	-17.4	0.019	0.107	-4.84	-28.5	Bacteria	Firmicutes	Clostridia	Clostridiales	Lachnospiraceae	Clostridium_XlVb	lactatifermentans	Clostridium_XlVb lactatifermentans
ASV584	0.0473	0.202	-3.19	-9.12	0.0215	0.113	-2.86	-7.27	Bacteria	Actinobacteria	Actinobacteria	Coriobacteriales	Coriobacteriaceae			Coriobacteriaceae
ASV392	0.0754	0.292	2.76	6.77	0.0223	0.116	3.85	14.4	Bacteria	Firmicutes	Clostridia	Clostridiales	Lachnospiraceae	Anaerostipes		Anaerostipes
ASV85	0.0126	0.0749	-6.45	-87.3	0.024	0.12	-7.21	-148	Bacteria	Firmicutes	Erysipelotrichia	Erysipelotrichales	Erysipelotrichaceae	Holdemanella		Holdemanella
ASV289	0.0898	0.323	2.51	5.68	0.0244	0.121	3.43	10.7	Bacteria	Firmicutes	Negativicutes	Selenomonadales	Veillonellaceae	Veillonella		Veillonella
ASV521	0.231	0.589	-1.52	-2.86	0.025	0.122	-2.72	-6.6	Bacteria	Firmicutes	Clostridia	Clostridiales	Lachnospiraceae			Lachnospiraceae
ASV212	0.427	0.753	0.995	1.99	0.0257	0.124	3.08	8.45	Bacteria	Firmicutes	Clostridia	Clostridiales	Lachnospiraceae	Roseburia	hominis	Roseburia hominis
ASV222	0.69	0.896	0.654	1.57	0.0268	0.127	4.24	18.8	Bacteria	Firmicutes	Clostridia	Clostridiales	Ruminococcaceae	Faecalibacterium	prausnitzii	Faecalibacterium prausnitzii
ASV235	0.193	0.524	1.26	2.39	0.0297	0.136	-2.16	-4.48	Bacteria	Firmicutes	Clostridia	Clostridiales	Lachnospiraceae	Anaerostipes	caccae	Anaerostipes caccae
ASV258	0.0686	0.275	-2.64	-6.25	0.0296	0.136	-3.67	-12.8	Bacteria	Firmicutes	Clostridia	Clostridiales	Lachnospiraceae	Clostridium_XlVa		Clostridium_XlVa
ASV316	0.505	0.801	0.957	1.94	0.0302	0.137	3.48	11.2	Bacteria	Firmicutes	Clostridia	Clostridiales	Ruminococcaceae	Clostridium_IV		Clostridium_IV
ASV315	0.0607	0.251	3.47	11.1	0.0325	0.143	4.27	19.3	Bacteria	Proteobacteria	Deltaproteobacteria	Desulfovibrionales	Desulfovibrionaceae	Desulfovibrio		Desulfovibrio
ASV272	0.622	0.854	0.711	1.64	0.0329	0.143	3.4	10.6	Bacteria	Firmicutes	Clostridia	Clostridiales	Clostridiales_Incertae_Sedis_XIII	Mogibacterium		Mogibacterium
ASV8	0.952	0.99	0.0597	1.04	0.0322	0.143	2.29	4.88	Bacteria	Firmicutes	Clostridia	Clostridiales	Ruminococcaceae	Faecalibacterium	prausnitzii	Faecalibacterium prausnitzii
ASV61	0.555	0.824	-0.912	-1.88	0.0324	0.143	-4.45	-21.9	Bacteria	Bacteroidetes	Bacteroidia	Bacteroidales	Porphyromonadaceae	Parabacteroides	merdae	Parabacteroides merdae
ASV637	0.288	0.68	1.29	2.44	0.0341	0.148	2.21	4.62	Bacteria	Bacteroidetes	Bacteroidia	Bacteroidales	Porphyromonadaceae	Parabacteroides		Parabacteroides
ASV294	0.369	0.744	-1.36	-2.57	0.0347	0.149	2.03	4.09	Bacteria	Firmicutes	Clostridia	Clostridiales	Lachnospiraceae	Blautia		Blautia
ASV851	0.0125	0.0749	-3.53	-11.6	0.0358	0.151	-2.88	-7.36	Bacteria	Firmicutes	Clostridia	Clostridiales	Lachnospiraceae	Ruminococcus2		Ruminococcus2
ASV546	0.0162	0.0921	-3.96	-15.6	0.0368	0.154	-2.2	-4.6	Bacteria	Firmicutes	Clostridia	Clostridiales	Ruminococcaceae	Clostridium_IV		Clostridium_IV
ASV44	0.0761	0.292	1.59	3.01	0.0375	0.155	2.02	4.05	Bacteria	Firmicutes	Clostridia	Clostridiales	Peptostreptococcaceae	Intestinibacter	bartlettii	Intestinibacter bartlettii
ASV371	0.61	0.846	-0.787	-1.73	0.0372	0.155	-4.25	-19	Bacteria	Firmicutes	Clostridia	Clostridiales	Ruminococcaceae	Oscillibacter		Oscillibacter
ASV229	0.145	0.444	2.17	4.49	0.0388	0.158	3.33	10.1	Bacteria	Firmicutes	Clostridia	Clostridiales	Lachnospiraceae	Eisenbergiella		Eisenbergiella
ASV149	0.197	0.527	1.93	3.81	0.0397	0.159	2.89	7.39	Bacteria	Firmicutes	Clostridia	Clostridiales	Lachnospiraceae	Blautia		Blautia
ASV484	0.304	0.686	-1.45	-2.74	0.0405	0.161	1.69	3.22	Bacteria	Firmicutes	Clostridia	Clostridiales	Lachnospiraceae			Lachnospiraceae
ASV401	0.298	0.682	1.62	3.08	0.0415	0.162	3.49	11.2	Bacteria	Firmicutes	Clostridia	Clostridiales	Lachnospiraceae			Lachnospiraceae
ASV489	0.0119	0.0726	-4.11	-17.3	0.041	0.162	-3.17	-8.97	Bacteria	Firmicutes	Clostridia	Clostridiales				Clostridiales
ASV360	0.339	0.717	1.41	2.66	0.0425	0.163	3.28	9.71	Bacteria	Firmicutes	Clostridia	Clostridiales	Lachnospiraceae			Lachnospiraceae
ASV661	0.45	0.763	-1.12	-2.17	0.0423	0.163	-2.31	-4.96	Bacteria	Firmicutes						Firmicutes
ASV216	0.798	0.961	-0.407	-1.33	0.0431	0.164	3.4	10.5	Bacteria	Firmicutes	Clostridia	Clostridiales	Eubacteriaceae	Eubacterium		Eubacterium
ASV399	0.102	0.351	2.49	5.64	0.0438	0.166	-3.73	-13.3	Bacteria	Firmicutes	Clostridia	Clostridiales	Lachnospiraceae	Clostridium_XlVa		Clostridium_XlVa
ASV342	0.487	0.787	0.832	1.78	0.0445	0.166	-3.76	-13.6	Bacteria	Firmicutes	Clostridia	Clostridiales	Lachnospiraceae	Blautia		Blautia
ASV574	0.102	0.351	-2.71	-6.53	0.0449	0.167	-2.66	-6.3	Bacteria	Firmicutes	Clostridia	Clostridiales				Clostridiales
ASV115	0.409	0.753	1.49	2.81	0.0459	0.169	4.06	16.7	Bacteria	Firmicutes	Erysipelotrichia	Erysipelotrichales	Erysipelotrichaceae	Clostridium_XVIII	spiroforme	Clostridium_XVIII spiroforme
ASV567	0.421	0.753	1.07	2.09	0.0489	0.175	2.71	6.52	Bacteria	Firmicutes	Clostridia	Clostridiales	Peptostreptococcaceae	Terrisporobacter		Terrisporobacter
ASV377	0.0703	0.278	2.74	6.67	0.0485	0.175	1.61	3.05	Bacteria	Bacteroidetes	Bacteroidia	Bacteroidales	Bacteroidaceae	Bacteroides		Bacteroides
ASV262	0.695	0.896	-0.595	-1.51	0.0479	0.175	-4.01	-16.1	Bacteria	Firmicutes						Firmicutes
ASV275	0.0344	0.158	-4.13	-17.5	0.0486	0.175	-4.27	-19.4	Bacteria	Firmicutes	Clostridia	Clostridiales	Lachnospiraceae			Lachnospiraceae
ASV184	0.335	0.716	-1.51	-2.85	0.0499	0.178	-3.89	-14.8	Bacteria	Firmicutes	Clostridia	Clostridiales	Lachnospiraceae	Blautia		Blautia
ASV413	0.0152	0.0872	-5.01	-32.1	0.0512	0.181	-4.54	-23.3	Bacteria	Bacteroidetes	Bacteroidia	Bacteroidales	Prevotellaceae	Prevotella		Prevotella
ASV410	0.496	0.792	-0.898	-1.86	0.0518	0.182	2.37	5.15	Bacteria	Firmicutes	Clostridia	Clostridiales	Lachnospiraceae	Clostridium_XlVa		Clostridium_XlVa
ASV714	0.536	0.818	0.876	1.83	0.0543	0.19	-1.99	-3.97	Bacteria	Firmicutes	Clostridia	Clostridiales	Defluviitaleaceae	Defluviitalea		Defluviitalea
ASV311	0.0216	0.109	-5.18	-36.2	0.0557	0.193	-4.5	-22.7	Bacteria	Firmicutes	Clostridia	Clostridiales	Lachnospiraceae	Roseburia		Roseburia
ASV226	0.121	0.395	-1.49	-2.81	0.0651	0.22	1.62	3.07	Bacteria	Firmicutes	Clostridia	Clostridiales	Ruminococcaceae	Gemmiger		Gemmiger
ASV692	0.0235	0.115	3.61	12.2	0.0668	0.223	-2.01	-4.03	Bacteria	Bacteroidetes	Bacteroidia	Bacteroidales	Porphyromonadaceae	Barnesiella		Barnesiella
ASV372	0.565	0.832	0.874	1.83	0.0675	0.224	-3.51	-11.4	Bacteria	Actinobacteria	Actinobacteria	Actinomycetales	Actinomycetaceae	Varibaculum		Varibaculum
ASV320	0.0432	0.188	3	7.99	0.0705	0.233	2.81	7.03	Bacteria	Firmicutes	Clostridia	Clostridiales	Lachnospiraceae			Lachnospiraceae
ASV161	0.0388	0.172	2.6	6.05	0.0727	0.239	2.38	5.2	Bacteria	Firmicutes	Clostridia	Clostridiales	Lachnospiraceae	Clostridium_XlVa	scindens	Clostridium_XlVa scindens
ASV65	0.572	0.832	0.974	1.96	0.0739	0.241	3.49	11.2	Bacteria	Bacteroidetes	Bacteroidia	Bacteroidales	Bacteroidaceae	Bacteroides	clarus	Bacteroides clarus
ASV502	0.118	0.387	2.16	4.47	0.075	0.242	2.57	5.96	Bacteria	Bacteroidetes	Bacteroidia	Bacteroidales	Bacteroidaceae	Bacteroides		Bacteroides
ASV57	0.331	0.715	1.5	2.82	0.0764	0.245	3.01	8.07	Bacteria	Firmicutes	Clostridia	Clostridiales	Lachnospiraceae	Ruminococcus2		Ruminococcus2
ASV180	0.105	0.358	-3	-8.03	0.0773	0.246	-3.85	-14.4	Bacteria	Firmicutes	Clostridia	Clostridiales	Ruminococcaceae	Ruminococcus	callidus	Ruminococcus callidus
ASV36	0.037	0.165	2.91	7.53	0.0817	0.258	2.6	6.04	Bacteria	Firmicutes	Clostridia	Clostridiales	Ruminococcaceae	Clostridium_IV		Clostridium_IV
ASV422	0.146	0.444	2.36	5.13	0.0829	0.26	-2.16	-4.48	Bacteria	Firmicutes	Clostridia	Clostridiales				Clostridiales
ASV566	0.748	0.937	-0.379	-1.3	0.0847	0.264	1.89	3.71	Bacteria	Firmicutes	Clostridia	Clostridiales	Lachnospiraceae	Blautia	hydrogenotrophica	Blautia hydrogenotrophica
ASV513	0.994	1	0.00985	1.01	0.0868	0.268	2.36	5.15	Bacteria	Bacteroidetes	Bacteroidia	Bacteroidales	Bacteroidaceae	Anaerorhabdus		Anaerorhabdus
ASV456	0.0104	0.0658	-4.44	-21.7	0.087	0.268	-2.92	-7.57	Bacteria	Firmicutes	Clostridia	Clostridiales	Lachnospiraceae	Blautia		Blautia
ASV269	0.85	0.976	-0.245	-1.18	0.0883	0.269	2.31	4.94	Bacteria	Firmicutes	Clostridia	Clostridiales	Lachnospiraceae	Clostridium_XlVa	symbiosum	Clostridium_XlVa symbiosum
ASV384	0.654	0.879	-0.695	-1.62	0.0888	0.269	-3.27	-9.66	Bacteria	Firmicutes	Clostridia	Clostridiales	Lachnospiraceae			Lachnospiraceae
ASV183	0.0126	0.0749	-4.9	-29.8	0.0883	0.269	-3.43	-10.8	Bacteria	Firmicutes	Clostridia	Clostridiales	Ruminococcaceae	Clostridium_IV		Clostridium_IV
ASV110	0.862	0.977	0.195	1.14	0.0931	0.28	-2.32	-4.99	Bacteria	Actinobacteria	Actinobacteria	Actinomycetales	Actinomycetaceae	Actinomyces	odontolyticus	Actinomyces odontolyticus
ASV433	0.086	0.315	2.47	5.53	0.0952	0.285	2.56	5.89	Bacteria	Firmicutes	Clostridia	Clostridiales	Ruminococcaceae	Faecalibacterium		Faecalibacterium
ASV244	0.427	0.753	1.06	2.09	0.0971	0.289	2.36	5.14	Bacteria	Firmicutes	Clostridia	Clostridiales	Peptostreptococcaceae	Terrisporobacter	glycolicus	Terrisporobacter glycolicus
ASV81	0.0799	0.3	2.46	5.5	0.0985	0.291	2.47	5.55	Bacteria	Firmicutes	Negativicutes	Selenomonadales	Veillonellaceae	Veillonella		Veillonella
ASV40	0.268	0.648	-1.18	-2.26	0.0989	0.291	-2.03	-4.09	Bacteria	Firmicutes	Clostridia	Clostridiales	Lachnospiraceae	Anaerostipes		Anaerostipes
ASV116	0.7	0.896	0.536	1.45	0.103	0.299	2.48	5.58	Bacteria	Firmicutes	Clostridia	Clostridiales	Lachnospiraceae			Lachnospiraceae
ASV55	0.137	0.433	1.91	3.76	0.106	0.303	2.25	4.75	Bacteria	Firmicutes	Clostridia	Clostridiales	Clostridiaceae_1	Clostridium_sensu_stricto		Clostridium_sensu_stricto
ASV310	0.0439	0.19	2.73	6.61	0.105	0.303	2.16	4.46	Bacteria	Firmicutes	Clostridia	Clostridiales	Lachnospiraceae	Clostridium_XlVa		Clostridium_XlVa
ASV125	0.0273	0.132	3.05	8.28	0.105	0.303	1.62	3.07	Bacteria	Proteobacteria	Gammaproteobacteria	Enterobacteriales	Enterobacteriaceae			Enterobacteriaceae
ASV653	0.355	0.729	1.23	2.34	0.108	0.306	2.21	4.63	Bacteria	Firmicutes	Clostridia	Clostridiales	Lachnospiraceae	Dorea		Dorea
ASV657	0.0291	0.139	-3.3	-9.84	0.108	0.306	-1.42	-2.68	Bacteria	Firmicutes	Bacilli	Lactobacillales	Streptococcaceae	Lactococcus		Lactococcus
ASV88	0.426	0.753	0.979	1.97	0.115	0.323	2.11	4.3	Bacteria	Firmicutes	Clostridia	Clostridiales	Peptostreptococcaceae	Terrisporobacter		Terrisporobacter
ASV200	0.0414	0.182	-3.81	-14	0.124	0.346	-3.08	-8.43	Bacteria	Firmicutes	Clostridia	Clostridiales	Ruminococcaceae			Ruminococcaceae
ASV133	0.0458	0.196	-4.52	-22.9	0.124	0.346	-3.72	-13.2	Bacteria	Firmicutes	Negativicutes	Selenomonadales	Acidaminococcaceae	Phascolarctobacterium	succinatutens	Phascolarctobacterium succinatutens
ASV324	0.256	0.629	1.96	3.89	0.131	0.355	2.84	7.16	Bacteria	Firmicutes						Firmicutes
ASV564	0.991	1	-0.0154	-1.01	0.131	0.355	2.32	4.99	Bacteria	Firmicutes	Clostridia	Clostridiales	Ruminococcaceae	Sporobacter		Sporobacter
ASV198	0.301	0.685	1.49	2.81	0.131	0.355	2.28	4.87	Bacteria	Actinobacteria	Actinobacteria	Coriobacteriales	Coriobacteriaceae	Eggerthella	lenta	Eggerthella lenta
ASV608	0.899	0.98	-0.274	-1.21	0.129	0.355	-1.29	-2.45	Bacteria	Firmicutes	Clostridia	Clostridiales	Lachnospiraceae			Lachnospiraceae
ASV284	0.322	0.708	-1.96	-3.89	0.131	0.355	-3.47	-11.1	Bacteria	Firmicutes	Clostridia	Clostridiales				Clostridiales
ASV404	0.887	0.98	-0.203	-1.15	0.136	0.36	2.27	4.82	Bacteria	Firmicutes	Clostridia	Clostridiales	Lachnospiraceae			Lachnospiraceae
ASV595	0.47	0.775	1.05	2.07	0.136	0.36	2.26	4.78	Bacteria	Bacteroidetes	Bacteroidia	Bacteroidales	Porphyromonadaceae	Odoribacter		Odoribacter
ASV130	0.885	0.98	0.159	1.12	0.136	0.36	-1.98	-3.94	Bacteria	Firmicutes	Bacilli	Lactobacillales	Streptococcaceae	Streptococcus		Streptococcus
ASV507	0.308	0.689	-1.7	-3.25	0.134	0.36	-2.95	-7.73	Bacteria	Firmicutes	Clostridia	Clostridiales	Ruminococcaceae			Ruminococcaceae
ASV713	0.924	0.98	-0.133	-1.1	0.138	0.362	1.99	3.97	Bacteria	Firmicutes	Clostridia	Clostridiales	Clostridiaceae_1	Clostridium_sensu_stricto	paraputrificum	Clostridium_sensu_stricto paraputrificum
ASV113	0.383	0.749	1.05	2.08	0.145	0.373	1.91	3.77	Bacteria	Firmicutes	Clostridia	Clostridiales	Ruminococcaceae	Oscillibacter		Oscillibacter
ASV201	0.0704	0.278	-2.9	-7.47	0.143	0.373	-2.57	-5.93	Bacteria	Firmicutes	Erysipelotrichia	Erysipelotrichales	Erysipelotrichaceae	Coprobacillus	cateniformis	Coprobacillus cateniformis
ASV241	0.798	0.961	0.446	1.36	0.144	0.373	-3.23	-9.41	Bacteria	Actinobacteria	Actinobacteria	Coriobacteriales	Coriobacteriaceae	Enterorhabdus		Enterorhabdus
ASV458	0.0191	0.101	3.07	8.39	0.147	0.374	1.13	2.19	Bacteria	Firmicutes	Clostridia	Clostridiales	Clostridiales_Incertae_Sedis_XI	Anaerococcus	vaginalis	Anaerococcus vaginalis
ASV638	0.996	1	-0.00214	-1	0.147	0.374	1.11	2.16	Bacteria	Firmicutes	Clostridia	Clostridiales	Clostridiaceae_1	Clostridium_sensu_stricto		Clostridium_sensu_stricto
ASV444	1	1	0	0	0.147	0.374	1.03	2.04	Bacteria	Firmicutes	Clostridia	Clostridiales	Lachnospiraceae	Dorea		Dorea
ASV96	0.136	0.433	-2.65	-6.29	0.15	0.379	-2.81	-6.99	Bacteria	Firmicutes	Clostridia	Clostridiales	Lachnospiraceae	Blautia		Blautia
ASV129	0.178	0.499	2.52	5.72	0.152	0.383	-3.36	-10.3	Bacteria	Firmicutes	Negativicutes	Selenomonadales	Acidaminococcaceae	Phascolarctobacterium		Phascolarctobacterium
ASV233	0.245	0.612	-1.88	-3.67	0.155	0.386	-2.53	-5.79	Bacteria	Firmicutes	Erysipelotrichia	Erysipelotrichales	Erysipelotrichaceae	Turicibacter	sanguinis	Turicibacter sanguinis
ASV217	0.88	0.98	0.264	1.2	0.157	0.389	2.42	5.35	Bacteria	Firmicutes	Erysipelotrichia	Erysipelotrichales	Erysipelotrichaceae	Clostridium_XVIII		Clostridium_XVIII
ASV719	0.462	0.774	0.957	1.94	0.157	0.389	1.51	2.85	Bacteria	Firmicutes	Clostridia	Clostridiales	Ruminococcaceae	Pseudoflavonifractor		Pseudoflavonifractor
ASV104	0.909	0.98	0.136	1.1	0.162	0.399	1.78	3.43	Bacteria	Firmicutes	Clostridia	Clostridiales	Lachnospiraceae			Lachnospiraceae
ASV512	0.391	0.753	-1.39	-2.62	0.162	0.399	-2.5	-5.67	Bacteria	Firmicutes	Clostridia	Clostridiales	Clostridiales_Incertae_Sedis_XIII	Mogibacterium		Mogibacterium
ASV759	0.0332	0.156	3.1	8.56	0.169	0.413	2.09	4.26	Bacteria	Firmicutes	Clostridia	Clostridiales	Lachnospiraceae			Lachnospiraceae
ASV490	0.0148	0.086	-3.84	-14.3	0.176	0.428	-1.29	-2.45	Bacteria	Proteobacteria	Gammaproteobacteria	Pseudomonadales	Moraxellaceae	Acinetobacter		Acinetobacter
ASV2	0.734	0.927	0.267	1.2	0.179	0.432	1.14	2.21	Bacteria	Firmicutes	Clostridia	Clostridiales	Lachnospiraceae	Blautia		Blautia
ASV231	0.635	0.868	-0.832	-1.78	0.184	0.444	-2.8	-6.98	Bacteria	Firmicutes	Clostridia	Clostridiales	Lachnospiraceae			Lachnospiraceae
ASV987	0.0364	0.164	-1.99	-3.97	0.189	0.452	-1.11	-2.16	Bacteria	Firmicutes	Clostridia	Clostridiales	Ruminococcaceae	Anaerotruncus		Anaerotruncus
ASV624	0.413	0.753	-1.28	-2.43	0.189	0.452	-1.11	-2.16	Bacteria	Firmicutes	Clostridia	Clostridiales	Lachnospiraceae	Dorea		Dorea
ASV398	0.0662	0.269	-3.04	-8.25	0.192	0.456	-2.26	-4.78	Bacteria	Bacteroidetes	Bacteroidia	Bacteroidales	Bacteroidaceae	Bacteroides		Bacteroides
ASV128	0.587	0.837	-0.801	-1.74	0.194	0.459	2.02	4.04	Bacteria	Firmicutes	Clostridia	Clostridiales	Lachnospiraceae			Lachnospiraceae
ASV425	0.322	0.708	1.45	2.74	0.207	0.487	1.95	3.86	Bacteria	Firmicutes	Clostridia	Clostridiales				Clostridiales
ASV364	0.018	0.0983	3.86	14.6	0.209	0.488	-0.985	-1.98	Bacteria	Firmicutes	Clostridia	Clostridiales	Ruminococcaceae	Sporobacter		Sporobacter
ASV83	0.558	0.827	0.759	1.69	0.21	0.489	1.76	3.39	Bacteria	Bacteroidetes	Bacteroidia	Bacteroidales	Bacteroidaceae	Bacteroides		Bacteroides
ASV408	0.402	0.753	1.09	2.12	0.215	0.498	1.67	3.18	Bacteria	Firmicutes	Clostridia	Clostridiales	Clostridiales_Incertae_Sedis_XIII	Mogibacterium		Mogibacterium
ASV179	0.572	0.832	0.961	1.95	0.223	0.514	2.24	4.72	Bacteria	Firmicutes	Clostridia	Clostridiales	Ruminococcaceae	Gemmiger		Gemmiger
ASV82	0.187	0.515	-2.16	-4.46	0.223	0.514	-2.22	-4.67	Bacteria	Firmicutes						Firmicutes
ASV77	0.381	0.749	1.31	2.47	0.227	0.521	-2.22	-4.65	Bacteria	Firmicutes	Clostridia	Clostridiales	Lachnospiraceae	Blautia		Blautia
ASV56	0.308	0.689	-1.36	-2.57	0.229	0.522	-1.82	-3.54	Bacteria	Bacteroidetes	Bacteroidia	Bacteroidales	Rikenellaceae	Alistipes	putredinis	Alistipes putredinis
ASV70	0.349	0.725	0.927	1.9	0.231	0.524	1.28	2.43	Bacteria	Actinobacteria	Actinobacteria	Coriobacteriales	Coriobacteriaceae	Eggerthella	lenta	Eggerthella lenta
ASV237	0.195	0.524	2.02	4.06	0.234	0.525	1.55	2.92	Bacteria	Firmicutes	Clostridia	Clostridiales	Lachnospiraceae	Roseburia		Roseburia
ASV589	0.218	0.57	1.6	3.04	0.234	0.525	1.49	2.82	Bacteria	Bacteroidetes	Bacteroidia	Bacteroidales	Bacteroidaceae	Bacteroides		Bacteroides
ASV11	0.51	0.802	0.69	1.61	0.234	0.525	1.35	2.55	Bacteria	Firmicutes	Erysipelotrichia	Erysipelotrichales	Erysipelotrichaceae	Clostridium_XVIII		Clostridium_XVIII
ASV616	0.0791	0.299	-2.99	-7.93	0.235	0.525	-2.07	-4.2	Bacteria	Firmicutes	Clostridia	Clostridiales	Ruminococcaceae	Sporobacter		Sporobacter
ASV607	0.934	0.983	0.118	1.09	0.237	0.528	1.71	3.26	Bacteria	Firmicutes	Clostridia	Clostridiales	Ruminococcaceae			Ruminococcaceae
ASV78	0.381	0.749	1.31	2.48	0.241	0.534	1.89	3.71	Bacteria	Firmicutes	Clostridia	Clostridiales	Lachnospiraceae			Lachnospiraceae
ASV497	0.774	0.952	-0.333	-1.26	0.244	0.539	-1.54	-2.9	Bacteria	Firmicutes	Bacilli	Lactobacillales	Streptococcaceae	Streptococcus	sanguinis	Streptococcus sanguinis
ASV84	0.433	0.753	0.892	1.86	0.246	0.541	1.42	2.67	Bacteria	Firmicutes	Erysipelotrichia	Erysipelotrichales	Erysipelotrichaceae			Erysipelotrichaceae
ASV380	0.993	1	0.0131	1.01	0.251	0.545	1.86	3.63	Bacteria	Bacteroidetes	Bacteroidia	Bacteroidales	Porphyromonadaceae	Parabacteroides	distasonis	Parabacteroides distasonis
ASV192	0.821	0.97	-0.303	-1.23	0.252	0.545	-1.8	-3.48	Bacteria	Firmicutes	Clostridia	Clostridiales	Ruminococcaceae	Butyricicoccus		Butyricicoccus
ASV649	0.649	0.876	-0.557	-1.47	0.252	0.545	-1.9	-3.72	Bacteria	Firmicutes	Clostridia	Clostridiales	Clostridiaceae_1	Clostridium_sensu_stricto		Clostridium_sensu_stricto
ASV250	0.434	0.753	1.18	2.26	0.25	0.545	-2.1	-4.3	Bacteria	Proteobacteria	Betaproteobacteria	Burkholderiales	Sutterellaceae	Parasutterella	excrementihominis	Parasutterella excrementihominis
ASV511	0.907	0.98	-0.153	-1.11	0.257	0.552	1.58	2.98	Bacteria	Firmicutes	Clostridia	Clostridiales	Ruminococcaceae	Pseudoflavonifractor		Pseudoflavonifractor
ASV68	0.386	0.749	0.814	1.76	0.257	0.552	1.15	2.22	Bacteria	Firmicutes	Clostridia	Clostridiales	Ruminococcaceae	Intestinimonas		Intestinimonas
ASV28	0.291	0.68	1.77	3.42	0.267	0.568	2.01	4.03	Bacteria	Bacteroidetes	Bacteroidia	Bacteroidales	Bacteroidaceae	Bacteroides	dorei	Bacteroides dorei
ASV292	0.166	0.48	1.99	3.99	0.266	0.568	1.72	3.29	Bacteria	Firmicutes	Clostridia	Clostridiales	Lachnospiraceae	Clostridium_XlVa		Clostridium_XlVa
ASV43	0.492	0.789	-0.939	-1.92	0.269	0.57	-1.74	-3.34	Bacteria	Firmicutes	Clostridia	Clostridiales	Lachnospiraceae	Blautia	obeum	Blautia obeum
ASV159	0.686	0.896	0.691	1.61	0.272	0.574	-2.32	-5	Bacteria	Firmicutes	Clostridia	Clostridiales	Ruminococcaceae	Ruminococcus		Ruminococcus
ASV291	0.18	0.501	-2.77	-6.8	0.273	0.575	-2.52	-5.73	Bacteria	Actinobacteria	Actinobacteria	Coriobacteriales	Coriobacteriaceae	Adlercreutzia		Adlercreutzia
ASV706	0.127	0.412	2.08	4.24	0.277	0.576	1.59	3.01	Bacteria							Bacteria
ASV19	0.251	0.618	0.899	1.86	0.275	0.576	0.928	1.9	Bacteria	Firmicutes	Clostridia	Clostridiales	Lachnospiraceae	Anaerostipes	hadrus	Anaerostipes hadrus
ASV26	0.0869	0.316	-2.55	-5.85	0.277	0.576	-1.72	-3.3	Bacteria	Firmicutes	Clostridia	Clostridiales	Ruminococcaceae	Faecalibacterium		Faecalibacterium
ASV146	0.487	0.787	1.31	2.48	0.282	0.577	2.2	4.59	Bacteria	Firmicutes	Clostridia	Clostridiales	Ruminococcaceae			Ruminococcaceae
ASV472	0.836	0.976	0.303	1.23	0.283	0.577	1.52	2.88	Bacteria	Firmicutes	Clostridia	Clostridiales	Lachnospiraceae	Blautia		Blautia
ASV167	0.392	0.753	0.815	1.76	0.282	0.577	1.11	2.16	Bacteria	Firmicutes	Clostridia	Clostridiales	Ruminococcaceae	Clostridium_IV		Clostridium_IV
ASV552	0.27	0.651	-1.84	-3.58	0.28	0.577	-1.93	-3.8	Bacteria	Firmicutes	Clostridia	Clostridiales				Clostridiales
ASV389	0.114	0.38	-2.84	-7.17	0.281	0.577	-2.03	-4.09	Bacteria							Bacteria
ASV47	0.576	0.832	-0.633	-1.55	0.284	0.578	-1.38	-2.61	Bacteria	Firmicutes	Clostridia	Clostridiales	Lachnospiraceae			Lachnospiraceae
ASV443	0.806	0.966	0.314	1.24	0.289	0.585	-1.59	-3.02	Bacteria	Firmicutes	Clostridia	Clostridiales	Ruminococcaceae	Oscillibacter		Oscillibacter
ASV211	0.483	0.785	-1.12	-2.18	0.292	0.59	-1.95	-3.86	Bacteria	Firmicutes	Clostridia	Clostridiales	Ruminococcaceae	Oscillibacter		Oscillibacter
ASV303	0.85	0.976	0.327	1.25	0.304	0.602	1.91	3.75	Bacteria	Firmicutes	Clostridia	Clostridiales	Lachnospiraceae			Lachnospiraceae
ASV617	0.51	0.802	0.812	1.76	0.304	0.602	-1.22	-2.32	Bacteria	Firmicutes	Clostridia	Clostridiales	Lachnospiraceae			Lachnospiraceae
ASV117	0.657	0.879	-0.621	-1.54	0.305	0.602	-1.66	-3.15	Bacteria	Firmicutes	Erysipelotrichia	Erysipelotrichales	Erysipelotrichaceae	Turicibacter		Turicibacter
ASV163	0.599	0.839	0.735	1.66	0.302	0.602	-1.72	-3.31	Bacteria	Firmicutes	Clostridia	Clostridiales	Ruminococcaceae	Sporobacter		Sporobacter
ASV31	0.641	0.873	-0.672	-1.59	0.3	0.602	-1.74	-3.33	Bacteria	Firmicutes	Clostridia	Clostridiales	Lachnospiraceae	Ruminococcus2		Ruminococcus2
ASV297	0.223	0.578	2.06	4.17	0.301	0.602	-2.1	-4.28	Bacteria	Firmicutes	Clostridia	Clostridiales	Lachnospiraceae			Lachnospiraceae
ASV64	0.373	0.749	-1.09	-2.13	0.309	0.606	1.29	2.45	Bacteria	Firmicutes	Clostridia	Clostridiales	Ruminococcaceae	Sporobacter		Sporobacter
ASV306	0.481	0.785	-0.962	-1.95	0.308	0.606	-1.57	-2.96	Bacteria	Firmicutes	Clostridia	Clostridiales	Clostridiales_Incertae_Sedis_XIII			Clostridiales_Incertae_Sedis_XIII
ASV213	0.164	0.477	1.99	3.97	0.311	0.607	1.54	2.91	Bacteria	Firmicutes	Negativicutes	Selenomonadales	Veillonellaceae	Veillonella		Veillonella
ASV298	0.152	0.455	2.08	4.23	0.314	0.611	1.54	2.91	Bacteria	Firmicutes	Clostridia	Clostridiales	Lachnospiraceae	Clostridium_XlVa		Clostridium_XlVa
ASV468	0.614	0.848	0.71	1.64	0.327	0.635	1.45	2.73	Bacteria	Firmicutes	Clostridia	Clostridiales				Clostridiales
ASV309	0.849	0.976	0.273	1.21	0.339	0.655	1.48	2.79	Bacteria	Firmicutes	Clostridia	Clostridiales	Lachnospiraceae			Lachnospiraceae
ASV580	0.406	0.753	1.15	2.22	0.342	0.658	1.38	2.59	Bacteria	Firmicutes	Clostridia	Clostridiales				Clostridiales
ASV596	0.989	1	-0.0192	-1.01	0.344	0.659	1.3	2.47	Bacteria	Firmicutes	Clostridia	Clostridiales				Clostridiales
ASV659	0.226	0.584	-1.76	-3.4	0.353	0.659	-0.579	-1.49	Bacteria	Firmicutes	Clostridia	Clostridiales	Ruminococcaceae			Ruminococcaceae
ASV287	0.88	0.98	0.136	1.1	0.353	0.659	-0.687	-1.61	Bacteria	Firmicutes	Clostridia	Clostridiales	Lachnospiraceae			Lachnospiraceae
ASV687	0.291	0.68	-0.716	-1.64	0.353	0.659	-0.688	-1.61	Bacteria	Firmicutes	Clostridia	Clostridiales	Lachnospiraceae	Blautia	glucerasea	Blautia glucerasea
ASV475	0.375	0.749	-1.17	-2.25	0.353	0.659	-0.757	-1.69	Bacteria	Firmicutes	Clostridia	Clostridiales	Ruminococcaceae	Faecalibacterium		Faecalibacterium
ASV95	0.107	0.359	2.02	4.04	0.351	0.659	-1.52	-2.87	Bacteria	Firmicutes	Clostridia	Clostridiales	Ruminococcaceae	Clostridium_IV		Clostridium_IV
ASV426	1	1	0	0	0.35	0.659	-1.75	-3.37	Bacteria	Firmicutes	Bacilli	Lactobacillales	Leuconostocaceae	Leuconostoc		Leuconostoc
ASV138	0.492	0.789	-1.04	-2.06	0.356	0.662	-1.59	-3	Bacteria	Firmicutes	Clostridia	Clostridiales	Ruminococcaceae	Oscillibacter		Oscillibacter
ASV555	0.426	0.753	-1.2	-2.3	0.361	0.666	1.34	2.53	Bacteria	Firmicutes	Clostridia	Clostridiales				Clostridiales
ASV7	0.144	0.444	1.77	3.41	0.362	0.666	-1.28	-2.43	Bacteria	Firmicutes	Clostridia	Clostridiales	Lachnospiraceae			Lachnospiraceae
ASV623	0.23	0.589	-1.78	-3.43	0.36	0.666	-1.43	-2.7	Bacteria	Firmicutes	Clostridia	Clostridiales	Ruminococcaceae	Sporobacter		Sporobacter
ASV361	0.281	0.676	-1.98	-3.93	0.364	0.669	-1.83	-3.57	Bacteria	Actinobacteria	Actinobacteria	Coriobacteriales	Coriobacteriaceae	Slackia	isoflavoniconvertens	Slackia isoflavoniconvertens
ASV54	0.422	0.753	-1.4	-2.64	0.37	0.672	1.6	3.03	Bacteria	Firmicutes	Clostridia	Clostridiales	Ruminococcaceae			Ruminococcaceae
ASV446	0.598	0.839	0.775	1.71	0.37	0.672	1.38	2.6	Bacteria	Firmicutes	Clostridia	Clostridiales	Lachnospiraceae	Dorea		Dorea
ASV350	0.179	0.501	-2.28	-4.85	0.373	0.672	-1.63	-3.1	Bacteria	Proteobacteria	Betaproteobacteria	Burkholderiales	Sutterellaceae	Sutterella	stercoricanis	Sutterella stercoricanis
ASV103	0.601	0.839	0.878	1.84	0.371	0.672	-1.78	-3.44	Bacteria	Firmicutes	Clostridia	Clostridiales				Clostridiales
ASV62	0.548	0.822	0.834	1.78	0.374	0.673	1.34	2.52	Bacteria	Bacteroidetes	Bacteroidia	Bacteroidales	Bacteroidaceae	Bacteroides	ovatus	Bacteroides ovatus
ASV58	0.695	0.896	0.481	1.4	0.38	0.68	1.17	2.25	Bacteria	Bacteroidetes	Bacteroidia	Bacteroidales	Bacteroidaceae	Bacteroides		Bacteroides
ASV48	0.171	0.49	-2.43	-5.38	0.38	0.68	-1.66	-3.16	Bacteria	Firmicutes	Clostridia	Clostridiales	Lachnospiraceae	Roseburia	intestinalis	Roseburia intestinalis
ASV679	0.553	0.824	0.885	1.85	0.384	0.684	1.37	2.58	Bacteria	Firmicutes	Clostridia	Clostridiales				Clostridiales
ASV429	0.792	0.961	0.333	1.26	0.387	0.686	-1.22	-2.33	Bacteria							Bacteria
ASV734	0.218	0.57	1.83	3.55	0.39	0.689	1.36	2.57	Bacteria	Firmicutes	Clostridia	Clostridiales	Lachnospiraceae			Lachnospiraceae
ASV769	0.0729	0.284	-2.55	-5.84	0.389	0.689	1.19	2.29	Bacteria	Firmicutes	Clostridia	Clostridiales	Lachnospiraceae			Lachnospiraceae
ASV223	0.897	0.98	-0.216	-1.16	0.398	0.699	1.49	2.82	Bacteria	Firmicutes	Clostridia	Clostridiales	Ruminococcaceae	Butyricicoccus		Butyricicoccus
ASV170	0.965	0.993	-0.0693	-1.05	0.403	0.699	1.42	2.67	Bacteria	Bacteroidetes	Bacteroidia	Bacteroidales	Rikenellaceae	Alistipes	marseilloanorexicus	Alistipes marseilloanorexicus
ASV157	0.817	0.97	-0.324	-1.25	0.402	0.699	-1.34	-2.53	Bacteria	Bacteroidetes	Bacteroidia	Bacteroidales	Rikenellaceae	Alistipes	shahii	Alistipes shahii
ASV162	0.585	0.837	-0.822	-1.77	0.402	0.699	-1.43	-2.7	Bacteria	Firmicutes	Clostridia	Clostridiales	Ruminococcaceae	Faecalibacterium	prausnitzii	Faecalibacterium prausnitzii
ASV263	0.901	0.98	0.208	1.16	0.402	0.699	-1.48	-2.78	Bacteria	Firmicutes	Clostridia	Clostridiales	Clostridiaceae_1	Clostridium_sensu_stricto		Clostridium_sensu_stricto
ASV488	0.266	0.648	-1.72	-3.29	0.408	0.704	-1.39	-2.62	Bacteria							Bacteria
ASV14	0.817	0.97	-0.363	-1.29	0.408	0.704	-1.51	-2.84	Bacteria	Actinobacteria	Actinobacteria	Bifidobacteriales	Bifidobacteriaceae	Bifidobacterium	bifidum	Bifidobacterium bifidum
ASV230	0.631	0.864	-0.865	-1.82	0.413	0.71	-1.69	-3.23	Bacteria	Firmicutes	Clostridia	Clostridiales	Ruminococcaceae	Faecalibacterium		Faecalibacterium
ASV313	0.407	0.753	-1.48	-2.79	0.42	0.715	1.48	2.78	Bacteria	Firmicutes	Clostridia	Clostridiales	Lachnospiraceae	Dorea		Dorea
ASV387	0.175	0.494	-2.1	-4.28	0.419	0.715	-1.33	-2.52	Bacteria	Firmicutes	Clostridia	Clostridiales	Ruminococcaceae			Ruminococcaceae
ASV234	0.588	0.837	-0.86	-1.82	0.419	0.715	-1.45	-2.73	Bacteria	Firmicutes	Clostridia	Clostridiales	Ruminococcaceae			Ruminococcaceae
ASV174	0.0783	0.298	3.07	8.4	0.423	0.718	1.39	2.63	Bacteria	Bacteroidetes	Bacteroidia	Bacteroidales	Bacteroidaceae	Bacteroides		Bacteroides
ASV168	0.92	0.98	-0.131	-1.1	0.426	0.719	1.12	2.17	Bacteria	Firmicutes	Clostridia	Clostridiales	Lachnospiraceae	Clostridium_XlVa		Clostridium_XlVa
ASV156	0.621	0.854	0.547	1.46	0.429	0.719	0.948	1.93	Bacteria	Firmicutes	Clostridia	Clostridiales	Lachnospiraceae			Lachnospiraceae
ASV123	0.433	0.753	-1.29	-2.45	0.428	0.719	-1.46	-2.75	Bacteria	Firmicutes	Clostridia	Clostridiales	Lachnospiraceae	Blautia	obeum	Blautia obeum
ASV376	0.297	0.682	-1.8	-3.49	0.427	0.719	-1.47	-2.78	Bacteria	Firmicutes	Clostridia	Clostridiales	Lachnospiraceae			Lachnospiraceae
ASV177	0.769	0.952	0.468	1.38	0.437	0.726	1.33	2.52	Bacteria	Actinobacteria	Actinobacteria	Coriobacteriales	Coriobacteriaceae			Coriobacteriaceae
ASV196	0.538	0.82	0.944	1.92	0.439	0.726	1.28	2.43	Bacteria	Bacteroidetes	Bacteroidia	Bacteroidales	Rikenellaceae	Alistipes		Alistipes
ASV264	0.162	0.474	1.96	3.88	0.44	0.726	1.17	2.25	Bacteria	Firmicutes	Bacilli	Lactobacillales	Streptococcaceae	Streptococcus		Streptococcus
ASV423	0.207	0.549	1.7	3.25	0.435	0.726	1.08	2.11	Bacteria	Bacteroidetes	Bacteroidia	Bacteroidales	Bacteroidaceae	Bacteroides		Bacteroides
ASV353	0.794	0.961	-0.355	-1.28	0.442	0.726	-1.2	-2.3	Bacteria	Firmicutes	Clostridia	Clostridiales	Ruminococcaceae	Intestinimonas	butyriciproducens	Intestinimonas butyriciproducens
ASV304	0.094	0.333	-3.11	-8.65	0.44	0.726	-1.47	-2.76	Bacteria	Firmicutes	Clostridia	Clostridiales	Ruminococcaceae			Ruminococcaceae
ASV259	0.735	0.927	-0.618	-1.53	0.442	0.726	-1.6	-3.04	Bacteria	Firmicutes	Clostridia	Clostridiales	Ruminococcaceae	Ruminococcus		Ruminococcus
ASV708	0.871	0.98	0.249	1.19	0.453	0.74	1.21	2.31	Bacteria	Firmicutes	Clostridia	Clostridiales	Ruminococcaceae			Ruminococcaceae
ASV628	0.853	0.976	-0.247	-1.19	0.452	0.74	-1.12	-2.17	Bacteria	Firmicutes	Clostridia	Clostridiales				Clostridiales
ASV482	0.375	0.749	1.18	2.27	0.456	0.741	1.08	2.11	Bacteria	Firmicutes	Erysipelotrichia	Erysipelotrichales	Erysipelotrichaceae	Holdemania		Holdemania
ASV232	0.331	0.715	-1.58	-3	0.459	0.742	1.2	2.31	Bacteria	Firmicutes	Clostridia	Clostridiales	Ruminococcaceae	Clostridium_III		Clostridium_III
ASV17	0.779	0.956	0.368	1.29	0.458	0.742	1.05	2.07	Bacteria	Firmicutes	Clostridia	Clostridiales	Lachnospiraceae	Roseburia		Roseburia
ASV175	0.334	0.716	1.76	3.4	0.463	0.747	1.41	2.66	Bacteria	Firmicutes	Clostridia	Clostridiales	Lachnospiraceae	Clostridium_XlVb		Clostridium_XlVb
ASV3	0.781	0.957	-0.357	-1.28	0.467	0.751	-1.06	-2.08	Bacteria	Actinobacteria	Actinobacteria	Bifidobacteriales	Bifidobacteriaceae	Bifidobacterium		Bifidobacterium
ASV239	0.521	0.804	0.744	1.67	0.474	0.755	0.895	1.86	Bacteria	Firmicutes	Clostridia	Clostridiales	Ruminococcaceae	Clostridium_IV	leptum	Clostridium_IV leptum
ASV176	0.386	0.749	-1.22	-2.33	0.474	0.755	-1.11	-2.16	Bacteria	Firmicutes	Clostridia	Clostridiales	Lachnospiraceae			Lachnospiraceae
ASV208	0.911	0.98	0.139	1.1	0.487	0.77	0.924	1.9	Bacteria	Actinobacteria	Actinobacteria	Coriobacteriales	Coriobacteriaceae	Gordonibacter		Gordonibacter
ASV23	0.434	0.753	-1.31	-2.49	0.486	0.77	-1.3	-2.45	Bacteria	Firmicutes	Negativicutes	Selenomonadales	Veillonellaceae	Dialister	invisus	Dialister invisus
ASV66	0.47	0.775	-1.35	-2.55	0.488	0.77	-1.44	-2.72	Bacteria	Firmicutes	Clostridia	Clostridiales	Lachnospiraceae	Coprococcus		Coprococcus
ASV18	0.833	0.976	-0.231	-1.17	0.496	0.772	-0.838	-1.79	Bacteria	Firmicutes	Clostridia	Clostridiales	Lachnospiraceae	Blautia		Blautia
ASV314	0.73	0.925	-0.481	-1.4	0.494	0.772	-0.958	-1.94	Bacteria	Actinobacteria	Actinobacteria	Bifidobacteriales	Bifidobacteriaceae	Bifidobacterium		Bifidobacterium
ASV478	0.929	0.98	0.119	1.09	0.495	0.772	-0.993	-1.99	Bacteria	Firmicutes	Erysipelotrichia	Erysipelotrichales	Erysipelotrichaceae	Holdemania	filiformis	Holdemania filiformis
ASV368	0.38	0.749	-1.35	-2.55	0.495	0.772	-1.12	-2.17	Bacteria	Firmicutes	Clostridia	Clostridiales	Lachnospiraceae			Lachnospiraceae
ASV195	0.957	0.99	0.0982	1.07	0.491	0.772	-1.43	-2.7	Bacteria	Firmicutes	Clostridia	Clostridiales				Clostridiales
ASV535	0.403	0.753	1.09	2.12	0.505	0.784	0.896	1.86	Bacteria	Firmicutes	Clostridia	Clostridiales	Lachnospiraceae			Lachnospiraceae
ASV102	0.774	0.952	-0.586	-1.5	0.511	0.79	1.41	2.65	Bacteria	Firmicutes	Negativicutes	Selenomonadales	Acidaminococcaceae	Succiniclasticum		Succiniclasticum
ASV153	0.909	0.98	0.155	1.11	0.515	0.794	0.953	1.94	Bacteria	Firmicutes	Clostridia	Clostridiales	Lachnospiraceae	Fusicatenibacter		Fusicatenibacter
ASV9	0.823	0.97	-0.29	-1.22	0.52	0.8	0.89	1.85	Bacteria	Actinobacteria	Actinobacteria	Coriobacteriales	Coriobacteriaceae	Collinsella	aerofaciens	Collinsella aerofaciens
ASV396	0.0837	0.308	2.93	7.65	0.529	0.81	1.1	2.14	Bacteria	Bacteroidetes	Bacteroidia	Bacteroidales	Prevotellaceae	Paraprevotella		Paraprevotella
ASV30	0.856	0.976	-0.244	-1.18	0.528	0.81	0.905	1.87	Bacteria	Firmicutes	Clostridia	Clostridiales	Ruminococcaceae	Faecalibacterium	prausnitzii	Faecalibacterium prausnitzii
ASV505	0.834	0.976	0.245	1.18	0.534	0.812	-0.759	-1.69	Bacteria	Firmicutes	Clostridia	Clostridiales	Ruminococcaceae	Anaerotruncus	colihominis	Anaerotruncus colihominis
ASV400	0.534	0.817	-0.824	-1.77	0.532	0.812	-0.815	-1.76	Bacteria	Actinobacteria	Actinobacteria	Bifidobacteriales	Bifidobacteriaceae	Bifidobacterium		Bifidobacterium
ASV165	0.561	0.829	0.581	1.5	0.543	0.82	0.66	1.58	Bacteria	Firmicutes	Clostridia	Clostridiales	Ruminococcaceae			Ruminococcaceae
ASV171	0.354	0.729	-1.61	-3.05	0.542	0.82	-1.15	-2.21	Bacteria	Firmicutes	Clostridia	Clostridiales	Ruminococcaceae			Ruminococcaceae
ASV122	0.602	0.839	-0.975	-1.96	0.541	0.82	-1.27	-2.42	Bacteria	Firmicutes	Clostridia	Clostridiales	Ruminococcaceae	Oscillibacter		Oscillibacter
ASV373	0.699	0.896	-0.552	-1.47	0.546	0.822	-0.944	-1.92	Bacteria	Firmicutes	Clostridia	Clostridiales	Clostridiales_Incertae_Sedis_XIII			Clostridiales_Incertae_Sedis_XIII
ASV166	0.586	0.837	0.924	1.9	0.556	0.835	1.08	2.12	Bacteria	Firmicutes	Clostridia	Clostridiales	Ruminococcaceae	Oscillibacter		Oscillibacter
ASV72	0.523	0.805	-0.935	-1.91	0.564	0.843	-0.931	-1.91	Bacteria	Firmicutes	Clostridia	Clostridiales				Clostridiales
ASV224	0.593	0.839	-0.92	-1.89	0.564	0.843	-1.09	-2.13	Bacteria	Firmicutes	Clostridia					Clostridia
ASV127	0.901	0.98	0.189	1.14	0.577	0.855	0.91	1.88	Bacteria	Firmicutes	Clostridia	Clostridiales	Lachnospiraceae	Blautia		Blautia
ASV203	0.543	0.822	0.796	1.74	0.579	0.855	0.789	1.73	Bacteria	Firmicutes	Clostridia	Clostridiales	Lachnospiraceae			Lachnospiraceae
ASV135	0.601	0.839	0.572	1.49	0.574	0.855	0.666	1.59	Bacteria	Firmicutes	Clostridia	Clostridiales	Ruminococcaceae	Flavonifractor	plautii	Flavonifractor plautii
ASV97	0.889	0.98	-0.172	-1.13	0.579	0.855	-0.765	-1.7	Bacteria	Firmicutes	Clostridia	Clostridiales	Ruminococcaceae	Butyricicoccus		Butyricicoccus
ASV24	0.348	0.725	1.51	2.84	0.583	0.858	0.955	1.94	Bacteria	Firmicutes	Clostridia	Clostridiales	Lachnospiraceae	Clostridium_XlVa		Clostridium_XlVa
ASV340	0.973	0.998	-0.0348	-1.02	0.586	0.858	0.596	1.51	Bacteria	Firmicutes	Clostridia	Clostridiales	Lachnospiraceae	Clostridium_XlVa		Clostridium_XlVa
ASV290	0.32	0.708	-1.76	-3.39	0.585	0.858	-1.04	-2.06	Bacteria	Bacteroidetes	Bacteroidia	Bacteroidales	Porphyromonadaceae	Barnesiella		Barnesiella
ASV172	0.961	0.992	0.0877	1.06	0.598	0.865	1	2	Bacteria	Bacteroidetes	Bacteroidia	Bacteroidales	Bacteroidaceae	Bacteroides	vulgatus	Bacteroides vulgatus
ASV330	0.658	0.879	0.81	1.75	0.615	0.865	0.984	1.98	Bacteria	Firmicutes	Clostridia	Clostridiales	Lachnospiraceae	Ruminococcus2		Ruminococcus2
ASV219	0.468	0.775	1.19	2.27	0.617	0.865	0.883	1.84	Bacteria	Firmicutes						Firmicutes
ASV366	0.855	0.976	0.279	1.21	0.607	0.865	0.843	1.79	Bacteria	Firmicutes	Clostridia	Clostridiales	Lachnospiraceae	Clostridium_XlVb		Clostridium_XlVb
ASV707	0.404	0.753	1.25	2.37	0.595	0.865	0.829	1.78	Bacteria	Firmicutes	Clostridia	Clostridiales	Ruminococcaceae	Faecalibacterium		Faecalibacterium
ASV86	0.358	0.73	1.3	2.47	0.592	0.865	0.825	1.77	Bacteria	Firmicutes	Clostridia	Clostridiales	Lachnospiraceae			Lachnospiraceae
ASV554	0.926	0.98	0.122	1.09	0.61	0.865	0.719	1.65	Bacteria	Firmicutes	Clostridia	Clostridiales	Lachnospiraceae			Lachnospiraceae
ASV22	0.457	0.771	0.801	1.74	0.6	0.865	0.616	1.53	Bacteria	Firmicutes	Bacilli	Lactobacillales	Streptococcaceae	Streptococcus		Streptococcus
ASV391	0.976	0.998	-0.0258	-1.02	0.609	0.865	0.575	1.49	Bacteria	Firmicutes	Erysipelotrichia	Erysipelotrichales	Erysipelotrichaceae			Erysipelotrichaceae
ASV46	0.697	0.896	-0.326	-1.25	0.607	0.865	-0.477	-1.39	Bacteria	Firmicutes	Clostridia	Clostridiales	Lachnospiraceae	Dorea	formicigenerans	Dorea formicigenerans
ASV383	0.291	0.68	-0.657	-1.58	0.609	0.865	-0.534	-1.45	Bacteria	Proteobacteria	Alphaproteobacteria	Rhizobiales	Brucellaceae	Brucella		Brucella
ASV476	0.953	0.99	-0.0726	-1.05	0.617	0.865	-0.662	-1.58	Bacteria	Firmicutes	Clostridia	Clostridiales	Ruminococcaceae			Ruminococcaceae
ASV20	0.664	0.88	-0.605	-1.52	0.61	0.865	-0.79	-1.73	Bacteria	Actinobacteria	Actinobacteria	Bifidobacteriales	Bifidobacteriaceae	Bifidobacterium		Bifidobacterium
ASV124	0.488	0.787	-1	-2	0.605	0.865	-0.817	-1.76	Bacteria	Firmicutes	Clostridia	Clostridiales	Lachnospiraceae			Lachnospiraceae
ASV296	0.766	0.952	0.438	1.36	0.611	0.865	-0.85	-1.8	Bacteria	Firmicutes	Clostridia	Clostridiales	Lachnospiraceae			Lachnospiraceae
ASV402	0.369	0.744	1.36	2.57	0.611	0.865	-0.852	-1.81	Bacteria	Actinobacteria	Actinobacteria	Coriobacteriales	Coriobacteriaceae			Coriobacteriaceae
ASV32	0.145	0.444	2.15	4.45	0.621	0.868	0.784	1.72	Bacteria	Bacteroidetes	Bacteroidia	Bacteroidales	Bacteroidaceae	Bacteroides		Bacteroides
ASV100	0.698	0.896	-0.616	-1.53	0.634	0.884	0.798	1.74	Bacteria	Firmicutes	Clostridia	Clostridiales	Lachnospiraceae	Roseburia		Roseburia
ASV251	0.398	0.753	1.17	2.25	0.638	0.888	0.705	1.63	Bacteria	Firmicutes	Clostridia	Clostridiales	Lachnospiraceae	Clostridium_XlVa	glycyrrhizinilyticum	Clostridium_XlVa glycyrrhizinilyticum
ASV293	0.922	0.98	0.146	1.11	0.645	0.895	-0.736	-1.67	Bacteria	Firmicutes	Clostridia	Clostridiales	Lachnospiraceae	Lachnobacterium		Lachnobacterium
ASV178	0.519	0.804	-1.17	-2.25	0.647	0.895	-0.9	-1.87	Bacteria	Firmicutes	Clostridia	Clostridiales	Ruminococcaceae	Clostridium_IV		Clostridium_IV
ASV454	0.353	0.729	-1.38	-2.61	0.652	0.9	-0.657	-1.58	Bacteria	Firmicutes	Clostridia	Clostridiales	Lachnospiraceae	Blautia		Blautia
ASV253	0.152	0.455	-2.59	-6.02	0.661	0.909	0.689	1.61	Bacteria	Bacteroidetes	Bacteroidia	Bacteroidales	Bacteroidaceae	Bacteroides	ovatus	Bacteroides ovatus
ASV341	0.768	0.952	-0.495	-1.41	0.669	0.916	0.75	1.68	Bacteria	Bacteroidetes	Bacteroidia	Bacteroidales	Prevotellaceae	Prevotella		Prevotella
ASV570	0.193	0.524	0.861	1.82	0.669	0.916	0.451	1.37	Bacteria	Actinobacteria	Actinobacteria	Coriobacteriales	Coriobacteriaceae	Gordonibacter		Gordonibacter
ASV318	0.705	0.9	0.642	1.56	0.693	0.918	0.719	1.65	Bacteria	Firmicutes	Clostridia	Clostridiales				Clostridiales
ASV186	0.789	0.961	-0.443	-1.36	0.7	0.918	0.677	1.6	Bacteria	Firmicutes	Clostridia	Clostridiales	Lachnospiraceae	Dorea		Dorea
ASV358	0.464	0.774	1.17	2.25	0.695	0.918	0.667	1.59	Bacteria	Firmicutes	Clostridia	Clostridiales	Ruminococcaceae	Faecalibacterium		Faecalibacterium
ASV63	0.424	0.753	1.23	2.35	0.698	0.918	0.649	1.57	Bacteria	Firmicutes	Clostridia	Clostridiales	Ruminococcaceae	Ruminococcus	bicirculans	Ruminococcus bicirculans
ASV343	0.847	0.976	-0.292	-1.22	0.689	0.918	0.643	1.56	Bacteria	Firmicutes	Clostridia	Clostridiales				Clostridiales
ASV474	0.551	0.822	0.788	1.73	0.691	0.918	0.611	1.53	Bacteria	Firmicutes	Bacilli	Lactobacillales	Streptococcaceae	Streptococcus		Streptococcus
ASV193	0.0832	0.308	2.45	5.47	0.691	0.918	0.59	1.5	Bacteria	Firmicutes	Clostridia	Clostridiales	Lachnospiraceae	Hungatella		Hungatella
ASV10	0.914	0.98	-0.147	-1.11	0.697	0.918	0.572	1.49	Bacteria	Firmicutes	Clostridia	Clostridiales	Ruminococcaceae	Ruminococcus	bromii	Ruminococcus bromii
ASV190	0.952	0.99	-0.0761	-1.05	0.673	0.918	0.57	1.48	Bacteria	Firmicutes	Clostridia	Clostridiales	Lachnospiraceae			Lachnospiraceae
ASV710	0.543	0.822	-0.806	-1.75	0.688	0.918	-0.435	-1.35	Bacteria	Firmicutes	Clostridia	Clostridiales	Lachnospiraceae			Lachnospiraceae
ASV579	0.0341	0.158	-3.27	-9.66	0.68	0.918	-0.45	-1.37	Bacteria	Firmicutes	Clostridia	Clostridiales	Lachnospiraceae			Lachnospiraceae
ASV459	0.606	0.843	0.629	1.55	0.689	0.918	-0.533	-1.45	Bacteria	Actinobacteria	Actinobacteria	Coriobacteriales	Coriobacteriaceae	Parvibacter		Parvibacter
ASV98	0.417	0.753	-1.04	-2.06	0.679	0.918	-0.574	-1.49	Bacteria	Firmicutes	Clostridia	Clostridiales	Ruminococcaceae	Clostridium_IV		Clostridium_IV
ASV877	0.58	0.834	0.768	1.7	0.691	0.918	-0.582	-1.5	Bacteria	Firmicutes	Clostridia	Clostridiales	Lachnospiraceae	Blautia		Blautia
ASV99	0.441	0.756	-1.14	-2.21	0.698	0.918	-0.622	-1.54	Bacteria	Firmicutes	Erysipelotrichia	Erysipelotrichales	Erysipelotrichaceae	Clostridium_XVIII	saccharogumia	Clostridium_XVIII saccharogumia
ASV89	0.41	0.753	-1.26	-2.4	0.691	0.918	-0.655	-1.57	Bacteria	Bacteroidetes	Bacteroidia	Bacteroidales	Rikenellaceae	Alistipes		Alistipes
ASV181	0.794	0.961	0.473	1.39	0.7	0.918	-0.789	-1.73	Bacteria	Firmicutes	Clostridia	Clostridiales				Clostridiales
ASV143	0.688	0.896	-0.744	-1.67	0.697	0.918	-0.795	-1.74	Bacteria	Bacteroidetes	Bacteroidia	Bacteroidales	Porphyromonadaceae	Barnesiella		Barnesiella
ASV71	0.0529	0.224	2.32	5.01	0.708	0.925	0.48	1.39	Bacteria	Firmicutes	Clostridia	Clostridiales	Lachnospiraceae	Clostridium_XlVa		Clostridium_XlVa
ASV106	0.241	0.608	1.94	3.84	0.713	0.929	0.656	1.58	Bacteria	Firmicutes	Clostridia	Clostridiales	Ruminococcaceae	Flavonifractor		Flavonifractor
ASV245	0.348	0.725	-1.83	-3.55	0.715	0.93	0.713	1.64	Bacteria	Bacteroidetes	Bacteroidia	Bacteroidales	Bacteroidaceae	Bacteroides	intestinalis	Bacteroides intestinalis
ASV39	0.955	0.99	0.0822	1.06	0.72	0.935	0.568	1.48	Bacteria	Firmicutes	Clostridia	Clostridiales	Lachnospiraceae	Coprococcus	comes	Coprococcus comes
ASV53	0.855	0.976	-0.357	-1.28	0.744	0.937	0.682	1.6	Bacteria	Bacteroidetes	Bacteroidia	Bacteroidales	Prevotellaceae	Prevotella	copri	Prevotella copri
ASV448	0.774	0.952	0.453	1.37	0.731	0.937	0.577	1.49	Bacteria	Bacteroidetes	Bacteroidia	Bacteroidales	Prevotellaceae	Paraprevotella		Paraprevotella
ASV363	0.679	0.894	-0.552	-1.47	0.726	0.937	0.498	1.41	Bacteria	Firmicutes	Clostridia	Clostridiales	Lachnospiraceae	Clostridium_XlVa		Clostridium_XlVa
ASV565	0.748	0.937	-0.447	-1.36	0.743	0.937	0.482	1.4	Bacteria	Firmicutes	Clostridia	Clostridiales	Ruminococcaceae			Ruminococcaceae
ASV49	0.452	0.764	-1.01	-2.01	0.746	0.937	0.456	1.37	Bacteria	Firmicutes	Clostridia	Clostridiales	Lachnospiraceae	Roseburia	faecis	Roseburia faecis
ASV331	1	1	0	0	0.727	0.937	-0.403	-1.32	Bacteria	Bacteroidetes	Flavobacteriia	Flavobacteriales	Flavobacteriaceae	Elizabethkingia		Elizabethkingia
ASV491	0.856	0.976	0.238	1.18	0.736	0.937	-0.492	-1.41	Bacteria	Firmicutes	Clostridia	Clostridiales	Lachnospiraceae			Lachnospiraceae
ASV188	0.577	0.832	-0.788	-1.73	0.744	0.937	-0.501	-1.42	Bacteria	Bacteroidetes	Bacteroidia	Bacteroidales	Porphyromonadaceae	Odoribacter	splanchnicus	Odoribacter splanchnicus
ASV447	0.41	0.753	1.14	2.21	0.727	0.937	-0.517	-1.43	Bacteria	Firmicutes	Clostridia	Clostridiales	Lachnospiraceae	Blautia		Blautia
ASV205	0.411	0.753	-1.18	-2.27	0.744	0.937	-0.528	-1.44	Bacteria	Actinobacteria	Actinobacteria	Actinomycetales	Actinomycetaceae	Actinomyces	odontolyticus	Actinomyces odontolyticus
ASV120	0.163	0.474	1.99	3.96	0.739	0.937	-0.53	-1.44	Bacteria	Proteobacteria	Gammaproteobacteria	Pasteurellales	Pasteurellaceae	Haemophilus	parainfluenzae	Haemophilus parainfluenzae
ASV59	0.292	0.68	-1.69	-3.22	0.746	0.937	-0.545	-1.46	Bacteria	Firmicutes	Clostridia	Clostridiales	Lachnospiraceae	Ruminococcus2		Ruminococcus2
ASV37	0.95	0.99	0.114	1.08	0.735	0.937	-0.69	-1.61	Archaea	Euryarchaeota	Methanobacteria	Methanobacteriales	Methanobacteriaceae	Methanobrevibacter		Methanobrevibacter
ASV51	0.133	0.428	-3.2	-9.19	0.733	0.937	-0.713	-1.64	Bacteria	Firmicutes						Firmicutes
ASV307	0.416	0.753	-1.27	-2.41	0.755	0.938	0.502	1.42	Bacteria	Firmicutes	Clostridia	Clostridiales	Lachnospiraceae	Blautia		Blautia
ASV345	0.884	0.98	-0.197	-1.15	0.754	0.938	0.449	1.37	Bacteria	Firmicutes	Clostridia	Clostridiales	Lachnospiraceae			Lachnospiraceae
ASV151	0.894	0.98	0.161	1.12	0.754	0.938	-0.421	-1.34	Bacteria	Firmicutes	Clostridia	Clostridiales	Lachnospiraceae	Clostridium_XlVa		Clostridium_XlVa
ASV141	0.793	0.961	0.331	1.26	0.756	0.938	-0.438	-1.36	Bacteria	Firmicutes	Clostridia	Clostridiales				Clostridiales
ASV152	0.43	0.753	-1.5	-2.83	0.752	0.938	-0.639	-1.56	Bacteria	Actinobacteria	Actinobacteria	Coriobacteriales	Coriobacteriaceae	Senegalimassilia	anaerobia	Senegalimassilia anaerobia
ASV160	0.857	0.976	-0.286	-1.22	0.758	0.939	0.525	1.44	Bacteria	Firmicutes	Clostridia	Clostridiales	Ruminococcaceae			Ruminococcaceae
ASV209	0.147	0.444	-2.93	-7.6	0.763	0.943	-0.6	-1.52	Bacteria	Firmicutes	Clostridia	Clostridiales	Lachnospiraceae			Lachnospiraceae
ASV370	0.615	0.848	-0.844	-1.79	0.771	0.95	0.493	1.41	Bacteria	Firmicutes	Clostridia	Clostridiales	Ruminococcaceae			Ruminococcaceae
ASV52	0.446	0.76	1.05	2.08	0.773	0.95	0.436	1.35	Bacteria	Bacteroidetes	Bacteroidia	Bacteroidales	Bacteroidaceae	Bacteroides	uniformis	Bacteroides uniformis
ASV27	0.975	0.998	-0.036	-1.03	0.774	0.95	0.359	1.28	Bacteria	Firmicutes	Clostridia	Clostridiales	Lachnospiraceae	Dorea	longicatena	Dorea longicatena
ASV508	0.689	0.896	-0.59	-1.5	0.776	0.95	-0.455	-1.37	Bacteria	Firmicutes	Clostridia	Clostridiales	Ruminococcaceae	Sporobacter		Sporobacter
ASV158	0.903	0.98	0.182	1.13	0.791	0.952	0.429	1.35	Bacteria	Firmicutes	Clostridia	Clostridiales	Ruminococcaceae	Sporobacter		Sporobacter
ASV33	0.551	0.822	0.834	1.78	0.785	0.952	0.418	1.34	Bacteria	Bacteroidetes	Bacteroidia	Bacteroidales	Bacteroidaceae	Bacteroides	uniformis	Bacteroides uniformis
ASV255	0.822	0.97	0.313	1.24	0.786	0.952	0.352	1.28	Bacteria	Firmicutes	Erysipelotrichia	Erysipelotrichales	Erysipelotrichaceae	Clostridium_XVIII		Clostridium_XVIII
ASV339	0.26	0.635	1.24	2.36	0.787	0.952	0.325	1.25	Bacteria	Firmicutes	Clostridia	Clostridiales	Lachnospiraceae	Clostridium_XlVa		Clostridium_XlVa
ASV60	0.671	0.885	0.42	1.34	0.788	0.952	0.291	1.22	Bacteria	Firmicutes	Clostridia	Clostridiales	Lachnospiraceae			Lachnospiraceae
ASV736	0.0345	0.158	-2.46	-5.51	0.791	0.952	-0.353	-1.28	Bacteria	Firmicutes	Clostridia	Clostridiales	Lachnospiraceae	Clostridium_XlVa		Clostridium_XlVa
ASV207	0.327	0.712	-1.74	-3.34	0.785	0.952	-0.505	-1.42	Bacteria	Firmicutes	Clostridia	Clostridiales	Ruminococcaceae			Ruminococcaceae
ASV112	0.595	0.839	-0.944	-1.92	0.786	0.952	-0.523	-1.44	Bacteria	Firmicutes	Clostridia	Clostridiales	Lachnospiraceae	Coprococcus	eutactus	Coprococcus eutactus
ASV107	0.549	0.822	-0.775	-1.71	0.794	0.954	-0.366	-1.29	Bacteria	Firmicutes	Clostridia	Clostridiales	Lachnospiraceae			Lachnospiraceae
ASV147	0.464	0.774	1.05	2.06	0.803	0.962	0.39	1.31	Bacteria	Firmicutes	Clostridia	Clostridiales	Lachnospiraceae	Coprococcus	catus	Coprococcus catus
ASV562	0.441	0.756	0.896	1.86	0.818	0.975	0.377	1.3	Bacteria	Firmicutes	Clostridia	Clostridiales	Lachnospiraceae	Blautia		Blautia
ASV356	0.695	0.896	0.537	1.45	0.825	0.975	0.324	1.25	Bacteria	Firmicutes	Clostridia	Clostridiales	Lachnospiraceae	Blautia		Blautia
ASV29	0.298	0.682	1.01	2.02	0.823	0.975	0.239	1.18	Bacteria	Firmicutes	Clostridia	Clostridiales	Peptostreptococcaceae	Romboutsia		Romboutsia
ASV498	0.929	0.98	-0.131	-1.1	0.824	0.975	-0.356	-1.28	Bacteria	Firmicutes	Clostridia	Clostridiales	Ruminococcaceae			Ruminococcaceae
ASV267	0.358	0.73	1.46	2.74	0.824	0.975	-0.399	-1.32	Bacteria	Firmicutes	Clostridia	Clostridiales	Ruminococcaceae	Sporobacter		Sporobacter
ASV249	0.364	0.741	1.6	3.04	0.823	0.975	-0.441	-1.36	Bacteria	Firmicutes	Clostridia	Clostridiales				Clostridiales
ASV42	0.332	0.715	1.32	2.5	0.829	0.978	0.324	1.25	Bacteria	Firmicutes	Clostridia	Clostridiales	Lachnospiraceae	Ruminococcus2		Ruminococcus2
ASV727	0.947	0.99	0.0948	1.07	0.832	0.979	0.319	1.25	Bacteria	Firmicutes	Clostridia	Clostridiales				Clostridiales
ASV437	0.468	0.775	0.909	1.88	0.838	0.984	0.275	1.21	Bacteria	Firmicutes	Clostridia	Clostridiales	Lachnospiraceae	Clostridium_XlVa		Clostridium_XlVa
ASV137	0.927	0.98	-0.157	-1.12	0.842	0.986	0.37	1.29	Bacteria	Firmicutes	Clostridia	Clostridiales	Ruminococcaceae			Ruminococcaceae
ASV126	0.808	0.966	0.319	1.25	0.848	0.989	0.275	1.21	Bacteria	Proteobacteria	Deltaproteobacteria	Desulfovibrionales	Desulfovibrionaceae	Bilophila	wadsworthia	Bilophila wadsworthia
ASV349	0.436	0.755	-1.27	-2.41	0.845	0.989	-0.334	-1.26	Bacteria	Firmicutes	Clostridia	Clostridiales	Lachnospiraceae	Clostridium_XlVb		Clostridium_XlVb
ASV742	0.418	0.753	1.18	2.26	0.852	0.992	-0.297	-1.23	Bacteria	Firmicutes	Clostridia	Clostridiales	Lachnospiraceae			Lachnospiraceae
ASV75	0.518	0.804	1.04	2.06	0.867	0.999	0.297	1.23	Bacteria	Firmicutes	Erysipelotrichia	Erysipelotrichales	Erysipelotrichaceae			Erysipelotrichaceae
ASV283	0.661	0.879	-0.64	-1.56	0.865	0.999	0.264	1.2	Bacteria	Firmicutes	Clostridia	Clostridiales	Lachnospiraceae			Lachnospiraceae
ASV431	0.395	0.753	-1.13	-2.19	0.865	0.999	0.236	1.18	Bacteria	Firmicutes	Clostridia	Clostridiales	Lachnospiraceae			Lachnospiraceae
ASV111	0.75	0.938	-0.418	-1.34	0.869	0.999	0.233	1.17	Bacteria	Firmicutes	Clostridia	Clostridiales	Lachnospiraceae	Fusicatenibacter		Fusicatenibacter
ASV155	0.681	0.895	-0.455	-1.37	0.862	0.999	0.206	1.15	Bacteria	Actinobacteria	Actinobacteria	Coriobacteriales	Coriobacteriaceae	Adlercreutzia		Adlercreutzia
ASV21	0.761	0.949	0.419	1.34	0.871	1	0.244	1.18	Bacteria	Firmicutes	Erysipelotrichia	Erysipelotrichales	Erysipelotrichaceae	Clostridium_XVIII	ramosum	Clostridium_XVIII ramosum
ASV273	0.517	0.804	1.07	2.1	0.903	1	0.221	1.17	Bacteria	Firmicutes	Clostridia	Clostridiales	Lachnospiraceae	Roseburia		Roseburia
ASV257	0.911	0.98	0.147	1.11	0.89	1	0.191	1.14	Bacteria	Firmicutes	Negativicutes	Selenomonadales	Veillonellaceae	Veillonella		Veillonella
ASV354	0.392	0.753	1.42	2.68	0.92	1	0.181	1.13	Bacteria	Firmicutes	Clostridia	Clostridiales	Lachnospiraceae			Lachnospiraceae
ASV791	0.909	0.98	-0.163	-1.12	0.957	1	0.169	1.12	Bacteria	Bacteroidetes	Bacteroidia	Bacteroidales	Porphyromonadaceae	Odoribacter		Odoribacter
ASV25	0.499	0.795	-0.689	-1.61	0.882	1	0.161	1.12	Bacteria	Firmicutes	Clostridia	Clostridiales	Lachnospiraceae	Fusicatenibacter	saccharivorans	Fusicatenibacter saccharivorans
ASV121	0.859	0.976	0.239	1.18	0.914	1	0.159	1.12	Bacteria	Firmicutes	Clostridia	Clostridiales	Lachnospiraceae			Lachnospiraceae
ASV639	0.146	0.444	1.72	3.3	0.879	1	0.157	1.11	Bacteria	Firmicutes	Clostridia	Clostridiales	Lachnospiraceae	Clostridium_XlVa		Clostridium_XlVa
ASV15	0.86	0.976	-0.23	-1.17	0.919	1	0.143	1.1	Bacteria	Firmicutes	Clostridia	Clostridiales	Ruminococcaceae	Gemmiger	formicilis	Gemmiger formicilis
ASV4	0.506	0.801	1.11	2.16	0.947	1	0.123	1.09	Bacteria	Verrucomicrobia	Verrucomicrobiae	Verrucomicrobiales	Verrucomicrobiaceae	Akkermansia	muciniphila	Akkermansia muciniphila
ASV91	0.302	0.685	-1.89	-3.71	0.95	1	0.117	1.08	Bacteria	Firmicutes	Clostridia	Clostridiales	Ruminococcaceae	Gemmiger		Gemmiger
ASV439	0.913	0.98	0.176	1.13	0.947	1	0.116	1.08	Bacteria	Firmicutes	Clostridia	Clostridiales	Ruminococcaceae	Ruminococcus		Ruminococcus
ASV73	0.66	0.879	0.615	1.53	0.941	1	0.115	1.08	Bacteria	Bacteroidetes	Bacteroidia	Bacteroidales	Bacteroidaceae	Bacteroides	caccae	Bacteroides caccae
ASV76	0.9	0.98	0.106	1.08	0.943	1	0.113	1.08	Bacteria	Firmicutes	Bacilli	Lactobacillales	Enterococcaceae	Enterococcus		Enterococcus
ASV333	0.568	0.832	-0.693	-1.62	0.945	1	0.089	1.06	Bacteria	Firmicutes	Clostridia	Clostridiales	Ruminococcaceae	Flavonifractor		Flavonifractor
ASV132	0.642	0.873	0.589	1.5	0.953	1	0.0832	1.06	Bacteria	Firmicutes	Clostridia	Clostridiales	Lachnospiraceae			Lachnospiraceae
ASV549	0.711	0.905	0.509	1.42	0.962	1	0.0722	1.05	Bacteria	Firmicutes	Clostridia	Clostridiales	Ruminococcaceae	Butyricicoccus		Butyricicoccus
ASV506	0.0959	0.335	-2.92	-7.56	0.967	1	0.0707	1.05	Bacteria	Firmicutes	Clostridia					Clostridia
ASV434	0.339	0.717	1.28	2.43	0.968	1	0.0582	1.04	Bacteria	Firmicutes	Clostridia	Clostridiales	Lachnospiraceae			Lachnospiraceae
ASV510	0.439	0.756	-1.16	-2.24	0.981	1	0.0379	1.03	Bacteria	Firmicutes	Clostridia	Clostridiales	Lachnospiraceae	Clostridium_XlVb		Clostridium_XlVb
ASV5	0.508	0.802	-0.517	-1.43	0.966	1	0.0357	1.03	Bacteria	Actinobacteria	Actinobacteria	Bifidobacteriales	Bifidobacteriaceae	Bifidobacterium		Bifidobacterium
ASV148	0.831	0.976	0.231	1.17	0.976	1	0.0347	1.02	Bacteria	Firmicutes	Bacilli	Lactobacillales	Streptococcaceae	Streptococcus		Streptococcus
ASV583	0.157	0.465	-2	-4	0.985	1	0.0251	1.02	Bacteria	Firmicutes	Clostridia	Clostridiales	Lachnospiraceae	Anaerosporobacter		Anaerosporobacter
ASV326	0.172	0.49	1.77	3.42	0.988	1	0.0137	1.01	Bacteria	Firmicutes	Erysipelotrichia	Erysipelotrichales	Erysipelotrichaceae	Clostridium_XVIII		Clostridium_XVIII
ASV561	0.858	0.976	-0.285	-1.22	1	1	0.00209	1	Bacteria	Firmicutes	Clostridia	Clostridiales	Eubacteriaceae	Anaerofustis	stercorihominis	Anaerofustis stercorihominis
ASV242	0.0185	0.0997	-3.46	-11	1	1	0	0	Bacteria	Firmicutes	Clostridia	Clostridiales	Lachnospiraceae	Clostridium_XlVa		Clostridium_XlVa
ASV206	0.0209	0.108	-3.14	-8.81	1	1	0	0	Bacteria	Actinobacteria	Actinobacteria	Coriobacteriales	Coriobacteriaceae	Slackia	piriformis	Slackia piriformis
ASV359	0.135	0.433	-1.48	-2.8	1	1	0	0	Bacteria	Firmicutes	Clostridia	Clostridiales	Lachnospiraceae	Blautia		Blautia
ASV323	0.154	0.458	-1.34	-2.53	1	1	0	0	Bacteria	Firmicutes	Clostridia	Clostridiales				Clostridiales
ASV762	0.194	0.524	1.89	3.71	1	1	0	0	Bacteria	Firmicutes	Clostridia	Clostridiales	Lachnospiraceae			Lachnospiraceae
ASV411	0.195	0.524	1.74	3.34	1	1	0	0	Bacteria	Bacteroidetes	Bacteroidia	Bacteroidales	Bacteroidaceae	Bacteroides		Bacteroides
ASV620	0.227	0.584	1.29	2.44	1	1	0	0	Bacteria	Firmicutes	Clostridia	Clostridiales	Lachnospiraceae	Lactonifactor		Lactonifactor
ASV598	0.291	0.68	-0.918	-1.89	1	1	0	0	Bacteria	Firmicutes	Clostridia	Clostridiales	Lachnospiraceae			Lachnospiraceae
ASV300	0.396	0.753	1.35	2.55	1	1	0	0	Bacteria	Firmicutes	Clostridia	Clostridiales	Eubacteriaceae	Acetobacterium		Acetobacterium
ASV531	0.414	0.753	1.14	2.2	1	1	0	0	Bacteria	Firmicutes	Clostridia	Clostridiales	Lachnospiraceae			Lachnospiraceae
ASV635	0.459	0.772	-1.03	-2.05	1	1	0	0	Bacteria	Firmicutes	Clostridia	Clostridiales	Lachnospiraceae	Eisenbergiella		Eisenbergiella
ASV685	0.476	0.779	0.88	1.84	1	1	0	0	Bacteria	Firmicutes	Clostridia	Clostridiales	Lachnospiraceae			Lachnospiraceae
ASV781	0.533	0.817	-0.912	-1.88	1	1	0	0	Bacteria	Firmicutes	Clostridia	Clostridiales	Lachnospiraceae	Dorea		Dorea
ASV656	0.575	0.832	0.562	1.48	1	1	0	0	Bacteria	Firmicutes	Clostridia	Clostridiales				Clostridiales
ASV776	0.868	0.98	0.227	1.17	1	1	0	0	Bacteria	Bacteroidetes	Bacteroidia	Bacteroidales	Bacteroidaceae	Bacteroides		Bacteroides
ASV322	0.303	0.685	-1.31	-2.48	0.997	1	-0.00429	-1	Bacteria	Firmicutes	Clostridia	Clostridiales	Ruminococcaceae	Oscillibacter		Oscillibacter
ASV109	0.964	0.993	0.0595	1.04	0.994	1	-0.0105	-1.01	Bacteria	Bacteroidetes	Bacteroidia	Bacteroidales	Rikenellaceae	Alistipes	finegoldii	Alistipes finegoldii
ASV228	0.0167	0.0931	3.75	13.5	0.989	1	-0.0133	-1.01	Bacteria	Bacteroidetes	Bacteroidia	Bacteroidales	Porphyromonadaceae	Porphyromonas	asaccharolytica	Porphyromonas asaccharolytica
ASV12	0.747	0.937	0.358	1.28	0.986	1	-0.0216	-1.02	Bacteria	Bacteroidetes	Bacteroidia	Bacteroidales	Bacteroidaceae	Bacteroides		Bacteroides
ASV50	0.936	0.983	0.117	1.08	0.987	1	-0.0265	-1.02	Bacteria	Firmicutes	Clostridia	Clostridiales	Lachnospiraceae	Ruminococcus2		Ruminococcus2
ASV1	0.519	0.804	0.646	1.56	0.975	1	-0.0348	-1.02	Bacteria	Proteobacteria	Gammaproteobacteria	Enterobacteriales	Enterobacteriaceae	Escherichia/Shigella		Escherichia/Shigella
ASV473	0.574	0.832	-0.633	-1.55	0.969	1	-0.0464	-1.03	Bacteria	Firmicutes	Clostridia	Clostridiales	Ruminococcaceae	Butyricicoccus		Butyricicoccus
ASV337	0.916	0.98	0.14	1.1	0.967	1	-0.0586	-1.04	Bacteria	Firmicutes	Clostridia	Clostridiales	Ruminococcaceae	Gemmiger		Gemmiger
ASV6	0.896	0.98	-0.129	-1.09	0.956	1	-0.0603	-1.04	Bacteria	Firmicutes	Clostridia	Clostridiales	Ruminococcaceae	Faecalibacterium	prausnitzii	Faecalibacterium prausnitzii
ASV74	0.247	0.614	-1.65	-3.14	0.966	1	-0.0623	-1.04	Bacteria	Bacteroidetes	Bacteroidia	Bacteroidales	Bacteroidaceae	Bacteroides	ovatus	Bacteroides ovatus
ASV101	0.819	0.97	-0.295	-1.23	0.96	1	-0.0706	-1.05	Bacteria	Firmicutes	Clostridia	Clostridiales	Lachnospiraceae	Roseburia	inulinivorans	Roseburia inulinivorans
ASV626	1	1	0	0	0.952	1	-0.0751	-1.05	Bacteria	Proteobacteria	Gammaproteobacteria	Pseudomonadales	Pseudomonadaceae	Pseudomonas		Pseudomonas
ASV740	0.0549	0.23	-2.8	-6.95	0.946	1	-0.0789	-1.06	Bacteria	Firmicutes	Clostridia	Clostridiales	Lachnospiraceae			Lachnospiraceae
ASV282	0.378	0.749	1.13	2.19	0.951	1	-0.0897	-1.06	Bacteria	Firmicutes	Clostridia	Clostridiales	Lachnospiraceae			Lachnospiraceae
ASV485	0.175	0.494	1.62	3.08	0.951	1	-0.0901	-1.06	Bacteria	Firmicutes	Clostridia	Clostridiales	Lachnospiraceae	Lactonifactor	longoviformis	Lactonifactor longoviformis
ASV227	0.384	0.749	-1.4	-2.65	0.957	1	-0.0911	-1.07	Bacteria	Firmicutes	Clostridia	Clostridiales	Lachnospiraceae	Blautia		Blautia
ASV470	0.924	0.98	-0.101	-1.07	0.951	1	-0.092	-1.07	Bacteria	Firmicutes	Erysipelotrichia	Erysipelotrichales	Erysipelotrichaceae	Eggerthia		Eggerthia
ASV551	0.347	0.725	-1.3	-2.46	0.924	1	-0.136	-1.1	Bacteria	Firmicutes	Clostridia	Clostridiales	Ruminococcaceae	Flavonifractor		Flavonifractor
ASV572	0.998	1	0.00435	1	0.924	1	-0.145	-1.11	Archaea	Euryarchaeota	Methanobacteria	Methanobacteriales	Methanobacteriaceae	Methanobrevibacter		Methanobrevibacter
ASV441	0.858	0.976	-0.216	-1.16	0.91	1	-0.149	-1.11	Bacteria	Firmicutes	Clostridia	Clostridiales	Lachnospiraceae	Clostridium_XlVa	citroniae	Clostridium_XlVa citroniae
ASV34	0.729	0.925	0.336	1.26	0.885	1	-0.156	-1.11	Bacteria	Firmicutes	Clostridia	Clostridiales	Lachnospiraceae	Blautia	faecis	Blautia faecis
ASV568	0.93	0.98	0.129	1.09	0.913	1	-0.17	-1.13	Bacteria	Firmicutes	Clostridia	Clostridiales	Lachnospiraceae			Lachnospiraceae
ASV839	0.0172	0.0947	-3.33	-10.1	0.951	1	-0.174	-1.13	Bacteria	Firmicutes	Clostridia	Clostridiales	Ruminococcaceae	Ruminococcus		Ruminococcus
ASV35	0.22	0.573	1.75	3.37	0.907	1	-0.184	-1.14	Bacteria	Firmicutes	Clostridia	Clostridiales	Clostridiaceae_1	Clostridium_sensu_stricto		Clostridium_sensu_stricto
ASV500	0.798	0.961	-0.314	-1.24	0.88	1	-0.202	-1.15	Bacteria	Firmicutes	Clostridia	Clostridiales	Lachnospiraceae			Lachnospiraceae
ASV519	0.52	0.804	0.915	1.89	0.888	1	-0.225	-1.17	Bacteria	Firmicutes	Clostridia	Clostridiales	Ruminococcaceae	Faecalibacterium		Faecalibacterium
ASV347	0.985	1	-0.0304	-1.02	0.889	1	-0.249	-1.19	Bacteria	Firmicutes	Clostridia	Clostridiales	Lachnospiraceae			Lachnospiraceae
ASV215	0.326	0.712	-1.59	-3.02	0.875	1	-0.267	-1.2	Bacteria	Bacteroidetes	Bacteroidia	Bacteroidales	Rikenellaceae	Alistipes	obesi	Alistipes obesi
ASV13	0.955	0.99	-0.116	-1.08	0.893	1	-0.308	-1.24	Bacteria	Verrucomicrobia	Verrucomicrobiae	Verrucomicrobiales	Verrucomicrobiaceae	Akkermansia		Akkermansia
