# Supplementary material for: Dynamics of the gut microbiome, IgA response, and plasma metabolome in the development of pediatric celiac disease
Source: Microbiome. 2023 Jan 13;11:9. doi: 10.1186/s40168-022-01429-2 (PMC9840338; doi:10.1186/s40168-022-01429-2)
Supplement: Supplementary file 3 — Additional file 2: Table S1. Detailed Cohort and Fecal Sample Information copy. Table S2. Complete 16S Taxonomy Data and Analysis. Table S3. Relative Abundance Analysis. Table S4. IgA Targeted ASVs in CD Progressors at 2.5 and 5. Table S5. Calculated ICI scores for each taxon. Table S6. Significantly Altered Plasma Metabolites. Table S7. Metabolic Pathway Pearson Correlation. Table S8. List of Flow cytometry antibodies. [file 40168_2022_1429_MOESM2_ESM.zip › Table S5 Calculated ICI scores for each taxon_v2.xlsx]

## Sheet: Age 2.5 Stats
ASV	Taxa	ICI Mean of Control	SD of Control	Count Control	ICI Mean of Celiac	SD Celiac	Count Celiac	Difference (Control ICI-CD ICI)	SE of difference	t ratio	df	FDR	P value
ASV39	Coprococcus comes	25.15	42.5737	8	164.3	149.591	5	-139.2	54.95	2.532	11	0.852852	0.027851
ASV207	Ruminococcaceae	0.4264	0.0943398	3	2.72	1.16159	2	-2.294	0.6162	3.722	3	0.852852	0.03376
ASV54	Ruminococcaceae	20.94	34.4155	3	445.4	301.184	4	-424.4	179	2.372	5	0.852852	0.063825
ASV151	Clostridium_XlVa	2.138	2.4275	9	0.6382	0.669931	10	1.5	0.7972	1.881	17	0.852852	0.077205
ASV53	Prevotella copri	0.669	0.955879	4	25.94	25.0538	5	-25.27	12.71	1.988	7	0.852852	0.087106
ASV60	Lachnospiraceae	1.268	1.15587	12	0.6115	0.721019	13	0.6568	0.3819	1.72	23	0.852852	0.098916
ASV66	Coprococcus	0.4555	0.114499	5	0.2938	0.143176	4	0.1617	0.08558	1.889	7	0.852852	0.100809
ASV459	Parvibacter	3.847	4.3646	2	0.8671	0.769909	6	2.98	1.564	1.905	6	0.852852	0.105388
ASV230	Faecalibacterium	1.615	0.73502	3	0.5995	0.450379	3	1.015	0.4977	2.04	4	0.852852	0.110977
ASV306	Clostridiales_Incertae_Sedis_XIII	0.8245	0.467713	7	0.3921	0.155435	4	0.4324	0.2459	1.759	9	0.852852	0.112528
ASV88	Terrisporobacter	10.34	16.7349	12	1.509	1.25036	10	8.831	5.326	1.658	20	0.852852	0.112899
ASV130	Streptococcus	3.181	4.77807	12	0.969	1.22986	13	2.212	1.37	1.615	23	0.852852	0.119953
ASV141	Clostridiales	2.011	2.55946	7	0.3908	0.277619	7	1.62	0.9731	1.665	12	0.852852	0.121795
ASV113	Oscillibacter	0.744	0.999391	7	0.2486	0.227492	11	0.4954	0.3084	1.606	16	0.852852	0.127783
ASV84	Erysipelotrichaceae	1.419	2.08068	11	0.3546	0.483031	10	1.064	0.6753	1.576	19	0.852852	0.131487
ASV269	Clostridium_XlVa symbiosum	0.2265	0.317065	7	1.646	2.37601	10	-1.419	0.9124	1.556	15	0.852852	0.140666
ASV12	Bacteroides	0.3783	0.404209	15	3.181	7.15653	14	-2.802	1.849	1.516	27	0.852852	0.141131
ASV17	Roseburia	0.3134	0.180311	11	0.8983	1.27207	12	-0.5849	0.3878	1.508	21	0.852852	0.146363
ASV345	Lachnospiraceae	6.93	9.36308	5	0.2721	0.296329	5	6.658	4.189	1.589	8	0.852852	0.150649
ASV229	Eisenbergiella	0.1424	0.0444034	3	1.046	0.927729	5	-0.9034	0.5535	1.632	6	0.852852	0.153753
ASV235	Anaerostipes caccae	0.1884	0.0500372	3	1.726	1.54589	2	-1.538	0.8156	1.886	3	0.852852	0.155822
ASV567	Terrisporobacter	2.435	0.59509	3	1.361	0.924388	3	1.074	0.6347	1.692	4	0.852852	0.165826
ASV107	Lachnospiraceae	0.4432	0.587852	11	0.1202	0.0651425	7	0.3229	0.2255	1.432	16	0.852852	0.171401
ASV103	Clostridiales	1.293	1.58985	7	0.2272	0.177822	5	1.066	0.7241	1.472	10	0.852852	0.171896
ASV326	Clostridium_XVIII	3.88	5.34105	2	0.1139	0.0601629	4	3.766	2.313	1.628	4	0.852852	0.178827
ASV223	Butyricicoccus	0.8384	0.560613	4	28.3	39.0172	2	-27.46	16.9	1.625	4	0.852852	0.179521
ASV555	Clostridiales	1.762	0.896529	2	0.4859	0.0679619	2	1.276	0.6358	2.008	2	0.852852	0.182446
ASV9	Collinsella aerofaciens	0.4429	0.384143	13	23.24	60.1472	11	-22.8	16.61	1.372	22	0.852852	0.183829
ASV168	Clostridium_XlVa	0.7535	0.894122	6	0.2685	0.174026	7	0.485	0.3429	1.414	11	0.852852	0.184939
ASV437	Clostridium_XlVa	0.4262	0.287895	5	0.1704	0.0128953	3	0.2558	0.1718	1.489	6	0.852852	0.186967
ASV42	Ruminococcus2	22.52	26.283	11	183.9	394.046	10	-161.4	118.8	1.358	19	0.852852	0.190276
ASV14	Bifidobacterium bifidum	30.24	47.2468	9	96.07	137.125	9	-65.82	48.35	1.361	16	0.852852	0.192226
ASV4	Akkermansia muciniphila	3.05	4.20418	14	0.9897	1.25926	8	2.06	1.538	1.339	20	0.852852	0.195488
ASV32	Bacteroides	141.6	352.525	10	0.7411	1.24571	11	140.9	106	1.329	19	0.852852	0.199543
ASV29	Romboutsia	2.688	4.0541	15	1.162	1.96016	15	1.526	1.163	1.312	28	0.852852	0.200129
ASV212	Roseburia hominis	0.3506	0.480265	10	0.8418	0.993913	6	-0.4913	0.3655	1.344	14	0.852852	0.200347
ASV110	Actinomyces odontolyticus	8.305	16.2672	9	1.14	1.0689	9	7.165	5.434	1.318	16	0.852852	0.205903
ASV47	Lachnospiraceae	1.962	2.51761	11	0.9277	1.11232	12	1.034	0.7993	1.294	21	0.852852	0.209625
ASV523	Leuconostoc	0.6537	0.503555	4	3.972	5.06448	2	-3.319	2.225	1.491	4	0.852852	0.210123
ASV350	Sutterella stercoricanis	0.3487	0.292847	3	0.09612	0.0544966	3	0.2525	0.172	1.468	4	0.852852	0.215901
ASV566	Blautia hydrogenotrophica	0.7626	0.745439	2	0.247	0.186172	4	0.5156	0.3517	1.466	4	0.852852	0.216543
ASV190	Lachnospiraceae	3.844	7.90827	7	0.6545	0.78348	10	3.189	2.483	1.284	15	0.852852	0.218485
ASV342	Blautia	36.87	16.1202	2	14.92	15.1915	3	21.96	14.16	1.551	3	0.852852	0.218661
ASV97	Butyricicoccus	4.263	9.7504	8	0.5611	0.567519	11	3.702	2.914	1.27	17	0.852852	0.221144
ASV71	Clostridium_XlVa	8.493	21.3	11	0.3898	0.508915	11	8.103	6.424	1.261	20	0.852852	0.221704
ASV239	Clostridium_IV leptum	1.616	1.19571	8	0.9509	0.964376	9	0.6655	0.5241	1.27	15	0.852852	0.223468
ASV478	Holdemania filiformis	2.624	3.41552	5	0.3129	0.22485	4	2.312	1.735	1.332	7	0.852852	0.224455
ASV451	Ruminococcaceae	0.4702	0.38725	3	1.164	0.74436	3	-0.6937	0.4844	1.432	4	0.852852	0.225431
ASV33	Bacteroides uniformis	0.7689	1.06572	10	0.331	0.286352	10	0.4379	0.349	1.255	18	0.852852	0.22554
ASV73	Bacteroides caccae	0.4121	0.395602	10	0.8105	0.851596	5	-0.3984	0.3154	1.263	13	0.852852	0.228687
ASV153	Fusicatenibacter	0.2726	0.125096	5	0.798	0.920645	8	-0.5253	0.4209	1.248	11	0.852852	0.237889
ASV201	Coprobacillus cateniformis	4.247	5.2324	10	0.3877	0.23763	3	3.859	3.116	1.238	11	0.852852	0.241321
ASV161	Clostridium_XlVa scindens	0.2662	0.189346	8	0.5552	0.64974	11	-0.289	0.2383	1.213	17	0.852852	0.241857
ASV94	Prevotella	0.1921	0.194844	4	18.67	28.9252	3	-18.48	13.97	1.322	5	0.852852	0.243263
ASV117	Turicibacter	4.547	5.43363	6	0.9985	1.63921	4	3.549	2.848	1.246	8	0.852852	0.247898
ASV276	Blautia	1.131	1.00672	5	21.36	36.7619	4	-20.23	16.15	1.252	7	0.852852	0.250641
ASV11	Clostridium_XVIII	0.2109	0.249506	13	1.287	3.30922	14	-1.077	0.9215	1.168	25	0.852852	0.253742
ASV429	Bacteria	5.89	9.64085	4	0.621	0.363477	5	5.269	4.238	1.243	7	0.852852	0.253764
ASV233	Turicibacter sanguinis	0.54	0.377841	3	4.228	4.78432	3	-3.688	2.771	1.331	4	0.852852	0.253934
ASV63	Ruminococcus bicirculans	0.416	0.234867	8	0.2802	0.169268	6	0.1358	0.1134	1.197	12	0.852852	0.254374
ASV21	Clostridium_XVIII ramosum	5.354	16.3371	14	0.2757	0.255812	14	5.078	4.367	1.163	26	0.852852	0.255417
ASV208	Gordonibacter	0.5661	0.721693	6	0.2307	0.191609	7	0.3354	0.2819	1.19	11	0.852852	0.259219
ASV307	Blautia	2.228	2.42879	2	0.6072	0.950035	4	1.62	1.27	1.276	4	0.852852	0.271142
ASV23	Dialister invisus	1.05	1.55885	10	0.3119	0.300693	6	0.7379	0.6521	1.132	14	0.852852	0.276815
ASV25	Fusicatenibacter saccharivorans	0.6565	0.548893	14	1.126	1.47464	13	-0.4691	0.422	1.112	25	0.852852	0.276861
ASV57	Ruminococcus2	14.24	26.3955	9	0.6115	0.217077	5	13.63	12.02	1.134	12	0.852852	0.278908
ASV148	Streptococcus	6.861	9.51783	10	3.592	2.82632	11	3.269	2.999	1.09	19	0.852852	0.289344
ASV31	Ruminococcus2	21.45	54.0271	10	0.4142	0.38743	8	21.04	19.22	1.095	16	0.852852	0.289892
ASV136	Clostridium_XlVa	0.2226	0.205212	2	0.6813	0.463787	3	-0.4586	0.3622	1.266	3	0.852852	0.294812
ASV28	Bacteroides dorei	0.8333	1.05082	9	12.2	31.8234	7	-11.37	10.51	1.082	14	0.852852	0.297418
ASV177	Coriobacteriaceae	0.7412	0.533045	5	0.2661	0.268173	2	0.4751	0.4113	1.155	5	0.852852	0.300284
ASV48	Roseburia intestinalis	0.219	0.25406	6	0.4162	0.386328	8	-0.1973	0.1823	1.082	12	0.852852	0.300515
ASV27	Dorea longicatena	0.7451	0.921059	11	0.442	0.227844	11	0.3031	0.2861	1.059	20	0.852852	0.302018
ASV189	Faecalibacterium	0.1798	0.120558	5	0.8285	1.32338	4	-0.6487	0.5844	1.11	7	0.852852	0.303635
ASV214	Clostridium_XlVb lactatifermentans	2.706	3.70233	2	0.2944	0.188923	3	2.412	1.956	1.233	3	0.852852	0.30545
ASV77	Blautia	22.02	44.5776	5	5.142	7.99024	8	16.88	15.75	1.071	11	0.852852	0.306895
ASV18	Blautia	0.8766	1.64223	13	4.489	12.3812	13	-3.613	3.464	1.043	24	0.852852	0.307392
ASV1	Escherichia/Shigella	229	409.165	16	111.5	170.27	15	117.5	114	1.031	29	0.852852	0.311088
ASV372	Varibaculum	6.673	6.51326	2	0.5463	0.235521	2	6.127	4.609	1.329	2	0.852852	0.315084
ASV135	Flavonifractor plautii	0.4945	0.853775	12	0.1831	0.079	8	0.3114	0.3055	1.019	18	0.852852	0.321511
ASV96	Blautia	25.45	43.9595	3	2.057	3.34369	4	23.39	21.33	1.097	5	0.852852	0.322679
ASV353	Intestinimonas butyriciproducens	3.647	5.18864	6	1.465	1.97084	7	2.182	2.108	1.035	11	0.852852	0.322828
ASV186	Dorea	0.5749	0.24139	5	0.3875	0.238355	3	0.1874	0.1756	1.067	6	0.852852	0.326853
ASV86	Lachnospiraceae	667.8	1744.65	7	0.6857	0.548706	7	667.1	659.4	1.012	12	0.852852	0.331691
ASV193	Hungatella	6.152	7.68472	8	2.973	4.60933	8	3.18	3.168	1.004	14	0.852852	0.332578
ASV7	Lachnospiraceae	16.02	24.5452	14	103.5	333.917	14	-87.5	89.48	0.9778	26	0.852852	0.337171
ASV339	Clostridium_XlVa	0.6342	0.775455	10	3.25	8.43214	8	-2.616	2.66	0.9836	16	0.852852	0.339958
ASV264	Streptococcus	3.601	4.9694	4	0.5137	0.479747	3	3.087	2.949	1.047	5	0.852852	0.343145
ASV387	Ruminococcaceae	1.551	0.547446	3	0.9329	0.702591	2	0.6183	0.551	1.122	3	0.852852	0.343514
ASV19	Anaerostipes hadrus	0.8057	0.947125	15	0.548	0.450687	15	0.2577	0.2708	0.9516	28	0.852852	0.34945
ASV176	Lachnospiraceae	1.121	1.51814	10	0.5093	0.207841	6	0.6115	0.6318	0.9678	14	0.852852	0.349545
ASV508	Sporobacter	2.75	1.86004	3	1.218	0.0867747	2	1.532	1.387	1.105	3	0.852852	0.349995
ASV354	Lachnospiraceae	1.74	2.07951	3	0.03189	0.0315517	2	1.708	1.55	1.102	3	0.852852	0.350947
ASV89	Alistipes	1.865	3.61162	8	0.2714	0.120359	5	1.593	1.643	0.9698	11	0.852852	0.352988
ASV10	Ruminococcus bromii	0.582	0.558619	11	34.31	117.916	12	-33.72	35.62	0.9467	21	0.852852	0.354582
ASV203	Lachnospiraceae	0.2669	0.207767	4	0.6501	0.760069	8	-0.3832	0.3956	0.9686	10	0.852852	0.355569
ASV333	Flavonifractor	1.522	2.31114	5	0.3667	0.306765	4	1.156	1.18	0.9795	7	0.852852	0.359955
ASV15	Gemmiger formicilis	1.233	1.9387	10	6.266	16.8386	12	-5.034	5.376	0.9363	20	0.852852	0.360281
ASV50	Ruminococcus2	0.2881	0.199875	6	0.212	0.0985537	8	0.07602	0.08067	0.9424	12	0.852852	0.364574
ASV187	Lactococcus	8.509	14.1524	5	3.279	5.85063	8	5.23	5.545	0.9431	11	0.852852	0.365865
ASV244	Terrisporobacter glycolicus	29.11	60.5274	5	3.264	1.71812	5	25.85	27.08	0.9545	8	0.852852	0.367795
ASV46	Dorea formicigenerans	0.5477	0.560651	13	0.969	1.57457	15	-0.4213	0.461	0.9139	26	0.852852	0.369165
ASV13	Akkermansia	539.5	919.727	3	7.405	2.02938	3	532.1	531	1.002	4	0.852852	0.37303
ASV410	Clostridium_XlVa	0.5819	0.858789	5	1.397	1.76834	6	-0.8154	0.8702	0.9371	9	0.852852	0.373194
ASV52	Bacteroides uniformis	0.8642	1.2182	10	0.4583	0.575563	9	0.4059	0.4458	0.9103	17	0.852852	0.375366
ASV2	Blautia	3.569	10.8829	16	0.9557	2.91525	15	2.614	2.906	0.8995	29	0.852852	0.375801
ASV121	Lachnospiraceae	9.813	26.6748	9	1.253	0.908019	8	8.56	9.471	0.9039	15	0.852852	0.38036
ASV139	Clostridium_IV	0.4811	0.395519	2	0.2869	0.186174	5	0.1942	0.2033	0.9556	5	0.852852	0.383164
ASV170	Alistipes marseilloanorexicus	0.2594	0.207013	3	6.643	11.2969	3	-6.383	6.523	0.9785	4	0.852852	0.383221
ASV423	Bacteroides	0.9387	0.79502	2	0.4106	0.412279	3	0.5282	0.5196	1.016	3	0.852852	0.384244
ASV137	Ruminococcaceae	0.8934	0.880626	9	0.4092	0.317911	3	0.4842	0.5336	0.9074	10	0.852852	0.385515
ASV26	Faecalibacterium	1.065	2.24288	13	0.2361	0.17939	6	0.8294	0.9313	0.8906	17	0.852852	0.385579
ASV20	Bifidobacterium	0.9794	1.15108	11	2.878	7.07311	8	-1.899	2.148	0.8838	17	0.852852	0.389126
ASV399	Clostridium_XlVa	1.289	1.51184	3	0.1688	0.00653891	2	1.12	1.127	0.9938	3	0.852852	0.393558
ASV733	Corynebacterium	1.542	0.270297	2	0.9293	0.808355	3	0.6128	0.6191	0.9899	3	0.852852	0.395215
ASV92	Blautia	1.284	2.03863	8	2.726	4.24921	8	-1.443	1.666	0.8657	14	0.852852	0.401238
ASV106	Flavonifractor	19.27	36.6509	4	4.581	6.85433	5	14.69	16.47	0.8921	7	0.852852	0.40194
ASV16	Akkermansia	11.33	16.8128	6	29.74	48.1203	4	-18.41	20.87	0.8823	8	0.852852	0.403334
ASV443	Oscillibacter	0.606	0.67691	3	0.1174	0.0247354	2	0.4886	0.5047	0.968	3	0.852852	0.404448
ASV40	Anaerostipes	1.246	2.8845	14	0.5874	0.501786	14	0.6589	0.7825	0.8421	26	0.852852	0.407419
ASV337	Gemmiger	0.8339	1.20393	3	1.664	1.32212	5	-0.8298	0.9377	0.8849	6	0.852852	0.410252
ASV373	Clostridiales_Incertae_Sedis_XIII	0.95	0.53638	4	2.447	3.43164	3	-1.497	1.688	0.8871	5	0.852852	0.415659
ASV324	Firmicutes	31.56	43.1363	2	0.9446	1.14757	2	30.62	30.51	1.004	2	0.852852	0.421299
ASV128	Lachnospiraceae	1.952	2.47074	8	3.642	4.70181	4	-1.69	2.022	0.8359	10	0.852852	0.422754
ASV249	Clostridiales	45.88	62.79	2	1.576	2.07618	2	44.3	44.42	0.9973	2	0.852852	0.42369
ASV99	Clostridium_XVIII saccharogumia	22.82	66.4545	10	1.94	3.85575	7	20.88	25.4	0.8223	15	0.852852	0.423765
ASV310	Clostridium_XlVa	0.2384	0.233491	2	1.642	2.28012	9	-1.404	1.682	0.8349	9	0.852852	0.425404
ASV322	Oscillibacter	0.2335	0.207667	2	0.08794	0.0240635	2	0.1456	0.1478	0.9847	2	0.852852	0.42858
ASV142	Clostridium_XlVa	0.9964	0.150582	2	20.37	28.0524	2	-19.37	19.84	0.9766	2	0.852852	0.431754
ASV127	Blautia	0.3564	0.343883	6	0.17	0.233173	3	0.1865	0.2236	0.8338	7	0.852852	0.431898
ASV156	Lachnospiraceae	2.099	4.42819	9	0.8794	1.11821	9	1.219	1.522	0.801	16	0.852852	0.434849
ASV213	Veillonella	2.331	3.7717	3	1.1	0.719312	6	1.231	1.489	0.8265	7	0.852852	0.435784
ASV408	Mogibacterium	0.407	0.271689	5	0.2637	0.288676	5	0.1434	0.1773	0.8086	8	0.852852	0.442117
ASV554	Lachnospiraceae	6.439	8.64608	2	0.6373	0.529687	2	5.801	6.125	0.9471	2	0.852852	0.443538
ASV115	Clostridium_XVIII spiroforme	0.1865	0.106504	3	0.1072	0.137136	4	0.07931	0.09607	0.8255	5	0.852852	0.446664
ASV204	Clostridium_XlVa	1.855	3.2773	6	0.5146	0.378617	4	1.34	1.679	0.7982	8	0.852852	0.447785
ASV126	Bilophila wadsworthia	0.8699	1.96588	9	0.08088	0.0747821	4	0.789	1.008	0.7829	11	0.852852	0.450189
ASV298	Clostridium_XlVa	1.054	1.14869	8	0.6277	0.467904	5	0.4265	0.5466	0.7802	11	0.852852	0.45174
ASV211	Oscillibacter	1.396	1.04976	5	3.144	4.96704	3	-1.748	2.186	0.7998	6	0.852852	0.454343
ASV30	Faecalibacterium prausnitzii	0.4428	0.4729	10	0.2847	0.322361	7	0.158	0.2066	0.765	15	0.852852	0.456151
ASV70	Eggerthella lenta	0.7468	1.16458	14	0.4358	1.0447	14	0.311	0.4181	0.7438	26	0.852852	0.463652
ASV35	Clostridium_sensu_stricto	13.26	21.3005	12	6.919	8.1047	7	6.336	8.465	0.7486	17	0.852852	0.46434
ASV366	Clostridium_XlVb	0.1014	0.0773372	2	0.05928	0.0399576	3	0.04209	0.05048	0.8338	3	0.852852	0.46557
ASV380	Parabacteroides distasonis	0.4143	0.287265	3	0.6247	0.255468	2	-0.2105	0.2529	0.8321	3	0.852852	0.466403
ASV3	Bifidobacterium	26.73	91.2378	14	6.857	20.1524	12	19.88	26.96	0.7374	24	0.852852	0.468025
ASV44	Intestinibacter bartlettii	1.631	2.68549	15	1.039	1.45245	14	0.5922	0.8104	0.7308	27	0.852852	0.471215
ASV234	Ruminococcaceae	0.2249	0.123335	3	0.4542	0.485481	3	-0.2293	0.2892	0.793	4	0.852852	0.472158
ASV8	Faecalibacterium prausnitzii	2.945	7.11584	15	5.01	8.38557	15	-2.065	2.84	0.7273	28	0.852852	0.473109
ASV296	Lachnospiraceae	1.829	2.20094	2	0.8122	0.609556	3	1.017	1.246	0.8163	3	0.852852	0.474126
ASV513	Anaerorhabdus	1.271	1.90152	3	0.1146	0.129125	2	1.157	1.419	0.8151	3	0.852852	0.474714
ASV222	Faecalibacterium prausnitzii	12.82	16.9558	2	2.34	2.59325	2	10.48	12.13	0.8639	2	0.852852	0.478704
ASV253	Bacteroides ovatus	0.3583	0.272992	3	1.152	1.75478	3	-0.7933	1.025	0.7737	4	0.852852	0.482297
ASV482	Holdemania	0.2351	0.154516	5	0.1466	0.0459553	2	0.08851	0.1169	0.7571	5	0.852852	0.483118
ASV400	Bifidobacterium	0.6101	0.23354	2	0.4575	0.105187	2	0.1526	0.1811	0.8424	2	0.852852	0.488242
ASV166	Oscillibacter	0.8075	0.113047	2	0.5145	0.492926	3	0.2931	0.3722	0.7874	3	0.852852	0.488515
ASV210	Escherichia/Shigella dysenteriae	7.677	17.8099	6	1.317	0.990208	4	6.361	9.097	0.6992	8	0.873764	0.504251
ASV83	Bacteroides	1.431	3.46499	12	0.4498	0.55274	6	0.9808	1.445	0.6788	16	0.873764	0.506951
ASV43	Blautia obeum	1.165	1.44551	9	2.653	6.68169	11	-1.487	2.28	0.6524	18	0.887437	0.522392
ASV340	Clostridium_XlVa	0.2791	0.271747	3	0.4451	0.379495	6	-0.1661	0.249	0.667	7	0.887437	0.526148
ASV109	Alistipes finegoldii	0.367	0.495214	8	0.2318	0.109752	6	0.1352	0.2078	0.6507	12	0.887437	0.527515
ASV521	Lachnospiraceae	0.8495	0.622546	2	2.205	2.45466	2	-1.356	1.791	0.7572	2	0.887437	0.528002
ASV209	Lachnospiraceae	0.6214	0.717108	2	0.2193	0.251905	2	0.4021	0.5374	0.7481	2	0.889319	0.532408
ASV165	Ruminococcaceae	0.5424	0.410849	12	0.8395	1.58334	12	-0.2971	0.4722	0.6292	22	0.889376	0.535729
ASV38	Enterobacter	74.42	145.662	4	189.1	316.472	3	-114.7	175.5	0.6534	5	0.893859	0.542364
ASV316	Clostridium_IV	0.6316	0.503861	5	0.4543	0.373746	5	0.1773	0.2806	0.632	8	0.893859	0.545036
ASV87	Clostridium_sensu_stricto	1.875	4.39561	9	0.2596	0.266693	3	1.615	2.622	0.616	10	0.899233	0.551636
ASV160	Ruminococcaceae	1.088	0.68376	5	0.7387	0.560127	2	0.3489	0.5529	0.6309	5	0.900592	0.555798
ASV259	Ruminococcus	0.6262	0.25809	2	1.902	2.80012	4	-1.276	2.103	0.6068	4	0.921146	0.576727
ASV270	Clostridiales	1.116	1.3765	3	0.7798	0.414046	6	0.336	0.5761	0.5832	7	0.921146	0.57807
ASV185	Eisenbergiella tayi	0.7417	0.779375	5	0.5006	0.680373	7	0.2411	0.4225	0.5705	10	0.921146	0.580915
ASV116	Lachnospiraceae	1.346	1.44919	11	1.037	0.70295	8	0.3083	0.5574	0.5531	17	0.921146	0.587384
ASV314	Bifidobacterium	1.347	2.10508	4	0.4172	0.413022	2	0.93	1.589	0.5853	4	0.921146	0.589768
ASV251	Clostridium_XlVa glycyrrhizinilyticum	1.839	3.30813	5	1.02	1.82313	7	0.8188	1.478	0.554	10	0.921146	0.591771
ASV58	Bacteroides	0.8496	0.958631	13	0.6357	0.918078	10	0.2139	0.396	0.5402	21	0.921146	0.594775
ASV217	Clostridium_XVIII	1.708	2.39668	2	0.5985	0.747821	2	1.11	1.775	0.6251	2	0.921146	0.595716
ASV287	Lachnospiraceae	0.8387	1.17874	4	0.4883	0.484914	4	0.3505	0.6373	0.5499	6	0.921352	0.602223
ASV194	Enterobacteriaceae	44.98	89.515	4	7.755	10.5161	2	37.22	67.29	0.5532	4	0.921352	0.609608
ASV82	Firmicutes	0.2328	0.150081	7	0.3026	0.278623	3	-0.06977	0.1315	0.5306	8	0.921352	0.610088
ASV22	Streptococcus	1.021	1.71678	15	0.7436	1.09122	14	0.2777	0.5387	0.5155	27	0.921352	0.610381
ASV112	Coprococcus eutactus	0.5474	0.304484	5	0.4606	0.132249	4	0.08689	0.165	0.5267	7	0.921352	0.614671
ASV293	Lachnobacterium	0.4644	0.28088	3	0.3497	0.288893	4	0.1148	0.2182	0.5259	5	0.921352	0.621443
ASV123	Blautia obeum	0.5023	0.433973	4	0.3609	0.18584	3	0.1414	0.272	0.5199	5	0.921352	0.625313
ASV98	Clostridium_IV	0.843	0.6171	10	1.258	2.5838	9	-0.4148	0.8401	0.4938	17	0.921352	0.627795
ASV188	Odoribacter splanchnicus	1.087	2.14673	6	0.439	0.31648	3	0.6484	1.288	0.5032	7	0.921352	0.630251
ASV292	Clostridium_XlVa	0.6005	0.405891	2	0.8473	0.599178	4	-0.2468	0.4825	0.5115	4	0.921352	0.635916
ASV34	Blautia faecis	0.4706	0.293392	12	0.546	0.490387	13	-0.07533	0.1634	0.461	23	0.921352	0.649138
ASV682	Ruminococcaceae	0.4173	0.181604	2	0.3171	0.197635	2	0.1002	0.1898	0.5281	2	0.921352	0.650174
ASV120	Haemophilus parainfluenzae	0.6654	0.843888	6	0.3641	0.201245	2	0.3013	0.6326	0.4763	6	0.921352	0.650713
ASV157	Alistipes shahii	0.7798	1.15701	7	0.5016	0.183734	4	0.2782	0.5958	0.4669	9	0.921352	0.65167
ASV62	Bacteroides ovatus	1.774	4.14256	11	0.8957	1.07896	5	0.8784	1.914	0.459	14	0.921352	0.653275
ASV184	Blautia	0.8805	1.49725	5	1.382	1.88547	5	-0.5018	1.077	0.466	8	0.921352	0.653617
ASV283	Lachnospiraceae	0.8739	0.752705	8	1.084	0.879001	5	-0.2105	0.4566	0.4611	11	0.921352	0.653731
ASV181	Clostridiales	2.538	2.40127	4	1.618	1.61718	2	0.9199	1.932	0.4761	4	0.923763	0.658856
ASV68	Intestinimonas	0.2674	0.284392	13	0.2285	0.142017	13	0.03894	0.08816	0.4417	24	0.924321	0.662669
ASV505	Anaerotruncus colihominis	1.282	1.21904	2	0.8375	1.36547	6	0.4446	1.096	0.4057	6	0.970011	0.69901
ASV163	Sporobacter	21.44	37.9121	5	13.9	20.1366	5	7.545	19.2	0.393	8	0.972727	0.704562
ASV227	Blautia	0.2866	0.187528	4	0.2147	0.270368	2	0.07199	0.183	0.3934	4	0.975938	0.714108
ASV79	Bacteroides	3.087	6.48793	6	4.924	7.69633	3	-1.837	4.847	0.379	7	0.975938	0.715911
ASV303	Lachnospiraceae	0.3374	0.223434	3	0.2708	0.0365032	2	0.06661	0.1676	0.3973	3	0.975938	0.717708
ASV598	Lachnospiraceae	1.511	0.768519	2	2.153	2.1734	3	-0.6422	1.67	0.3846	3	0.979629	0.726172
ASV167	Clostridium_IV	1.708	3.86178	11	2.491	6.4461	11	-0.7828	2.266	0.3455	20	0.979629	0.733332
ASV150	Lachnospiraceae	128.9	182.036	2	260.1	469.352	4	-131.2	360.7	0.3638	4	0.979629	0.734419
ASV61	Parabacteroides merdae	5.866	15.8502	8	3.461	7.56419	6	2.405	7.05	0.3412	12	0.979629	0.738846
ASV497	Streptococcus sanguinis	2.694	2.28121	5	3.1	1.47099	5	-0.4056	1.214	0.3341	8	0.979629	0.746894
ASV500	Lachnospiraceae	2.075	3.38221	5	1.203	1.08588	2	0.8728	2.563	0.3405	5	0.979629	0.747343
ASV180	Ruminococcus callidus	1.024	1.24154	2	1.558	1.85939	3	-0.5346	1.533	0.3488	3	0.979629	0.750272
ASV313	Dorea	3.109	3.8355	2	2.154	2.53028	3	0.9551	2.765	0.3455	3	0.979629	0.752539
ASV155	Adlercreutzia	0.607	0.888147	10	0.4924	0.618992	8	0.1146	0.3709	0.309	16	0.979629	0.76128
ASV74	Bacteroides ovatus	1.157	1.54332	10	0.9329	1.71108	10	0.224	0.7287	0.3074	18	0.979629	0.762094
ASV111	Fusicatenibacter	0.2602	0.25956	6	0.3027	0.274943	9	-0.04254	0.1418	0.2999	13	0.979629	0.76898
ASV147	Coprococcus catus	0.8105	0.751381	7	0.6919	0.533782	5	0.1185	0.394	0.3008	10	0.979629	0.769693
ASV72	Clostridiales	0.3461	0.330122	10	0.4325	0.834603	6	-0.08634	0.2916	0.2961	14	0.979629	0.771501
ASV258	Clostridium_XlVa	0.8903	1.0404	5	0.7213	0.844212	6	0.1689	0.5671	0.2979	9	0.979629	0.772551
ASV124	Lachnospiraceae	0.5873	0.586101	8	0.5025	0.576081	8	0.08478	0.2906	0.2918	14	0.979629	0.774725
ASV104	Lachnospiraceae	0.6558	0.486575	13	0.7537	1.14947	9	-0.09789	0.3551	0.2757	20	0.988786	0.785621
ASV431	Lachnospiraceae	0.6021	0.749685	6	0.494	0.256229	4	0.1081	0.3958	0.2731	8	0.991842	0.791714
ASV101	Roseburia inulinivorans	0.4516	0.307937	10	0.4169	0.336074	10	0.03471	0.1441	0.2408	18	>0.999999	0.812419
ASV282	Lachnospiraceae	0.1024	0.104662	3	0.08445	0.0804815	3	0.01795	0.07623	0.2355	4	>0.999999	0.825361
ASV64	Sporobacter	0.8923	1.39586	11	1.042	1.90852	12	-0.1496	0.7029	0.2128	21	>0.999999	0.833517
ASV158	Sporobacter	3.421	5.27942	8	2.795	3.89554	4	0.6263	3.004	0.2085	10	>0.999999	0.839037
ASV441	Clostridium_XlVa citroniae	1.232	2.09087	4	1.059	0.960256	7	0.1733	0.9022	0.1921	9	>0.999999	0.851903
ASV219	Firmicutes	0.4507	0.626156	4	0.3524	0.422907	2	0.09826	0.5041	0.1949	4	>0.999999	0.854948
ASV454	Blautia	0.8906	1.09384	2	0.7853	0.347326	4	0.1053	0.5406	0.1948	4	>0.999999	0.85505
ASV76	Enterococcus	0.9325	0.321702	4	0.8489	0.867354	7	0.08359	0.4589	0.1822	9	>0.999999	0.859493
ASV171	Ruminococcaceae	1.21	1.05247	3	1.428	1.91043	3	-0.2178	1.259	0.173	4	>0.999999	0.871087
ASV132	Lachnospiraceae	0.7086	0.62828	9	0.648	0.89352	7	0.06056	0.3797	0.1595	14	>0.999999	0.875567
ASV232	Clostridium_III	0.8044	0.952589	5	0.8806	0.873231	7	-0.07622	0.5304	0.1437	10	>0.999999	0.888586
ASV55	Clostridium_sensu_stricto	0.6753	1.27836	12	0.6085	0.711854	9	0.06681	0.4748	0.1407	19	>0.999999	0.889579
ASV78	Lachnospiraceae	0.2452	0.243707	9	0.2316	0.183211	10	0.01357	0.09824	0.1381	17	>0.999999	0.891781
ASV81	Veillonella	0.3762	0.346209	5	0.3441	0.435226	5	0.03208	0.2487	0.129	8	>0.999999	0.900562
ASV75	Erysipelotrichaceae	2.689	2.27897	6	2.444	4.41398	9	0.2453	1.971	0.1245	13	>0.999999	0.902856
ASV138	Oscillibacter	0.8766	1.01262	6	0.8137	1.04754	7	0.06295	0.574	0.1097	11	>0.999999	0.914653
ASV309	Lachnospiraceae	0.6692	0.507593	3	0.7082	0.404611	3	-0.03897	0.3748	0.104	4	>0.999999	0.922188
ASV470	Eggerthia	0.5492	0.179686	2	0.6156	1.05016	5	-0.0664	0.7887	0.08418	5	>0.999999	0.936181
ASV41	Ruminococcus	0.6053	0.28763	4	0.6301	0.711678	3	-0.02477	0.3836	0.06457	5	>0.999999	0.95102
ASV192	Butyricicoccus	1.274	1.52114	6	1.228	0.989116	6	0.04617	0.7407	0.06233	10	>0.999999	0.951527
ASV100	Roseburia	0.3139	0.269767	4	0.3082	0.117849	9	0.00572	0.104	0.055	11	>0.999999	0.957122
ASV318	Clostridiales	1.834	2.32696	3	1.954	2.14271	2	-0.1199	2.07	0.05792	3	>0.999999	0.957451
ASV6	Faecalibacterium prausnitzii	1.668	2.09215	15	1.702	1.60901	15	-0.0343	0.6815	0.05033	28	>0.999999	0.960214
ASV5	Bifidobacterium	0.7214	1.11307	16	0.7508	2.01094	13	-0.02943	0.5887	0.04999	27	>0.999999	0.9605
ASV49	Roseburia faecis	0.2689	0.295204	11	0.2627	0.225194	8	0.006223	0.1248	0.04986	17	>0.999999	0.960814
ASV363	Clostridium_XlVa	0.3413	0.38107	2	0.3276	0.392044	3	0.01372	0.3546	0.03871	3	>0.999999	0.971557
ASV24	Clostridium_XlVa	29.53	75.7276	9	30.49	39.4198	7	-0.9606	31.64	0.03036	14	>0.999999	0.976212
ASV59	Ruminococcus2	0.2872	0.193664	8	0.29	0.221316	7	-0.002854	0.1071	0.02665	13	>0.999999	0.97914
ASV56	Alistipes putredinis	0.3026	0.328808	9	0.2986	0.302874	6	0.00394	0.1682	0.02343	13	>0.999999	0.981664
ASV389	Bacteria	0.4583	0.742299	5	0.4604	0.394935	2	-0.002168	0.5748	0.003772	5	>0.999999	0.997136
ASV415	Actinomyces turicensis		NA	1	77.45	125.765	3
ASV267	Sporobacter		NA	1	19.64	30.2955	4
ASV289	Veillonella		NA	1	4.668	6.4365	2
ASV498	Ruminococcaceae		NA	1	3.156	2.98204	3
ASV371	Oscillibacter		NA	1	2.769	2.55984	4
ASV346	Blautia		NA	1	2.647	3.81287	5
ASV144	Dialister propionicifaciens		NA	1	1.477	2.06601	3
ASV416	Roseburia		NA	1	1.031	0.795118	2
ASV608	Lachnospiraceae		NA	1	0.8477	0.195908	2
ASV762	Lachnospiraceae		NA	1	0.8125	0.856964	2
ASV759	Lachnospiraceae		NA	1	0.7754	0.0359962	2
ASV286	Oscillibacter		NA	1	0.4542	0.226224	3
ASV511	Pseudoflavonifractor		NA	1	0.3764	0.225856	3
ASV175	Clostridium_XlVb		NA	1	0.3496	0.0517877	3
ASV494	Clostridiales		NA	1	0.3354	0.130783	2
ASV391	Erysipelotrichaceae		NA	1	0.3152	0.270652	5
ASV434	Lachnospiraceae		NA	1	0.3057	0.240382	5
ASV238	Collinsella		NA	1	0.2857	0.1684	2
ASV485	Lactonifactor longoviformis		NA	1	0.2853	0.0605871	3
ASV146	Ruminococcaceae		NA	1	0.2661	0.0938024	3
ASV198	Eggerthella lenta		NA	1	0.2639	0.298059	4
ASV272	Mogibacterium		NA	1	0.2622	0.294838	5
ASV444	Dorea		NA	1	0.2612	0.136865	2
ASV580	Clostridiales		NA	1	0.2428	0.138821	2
ASV300	Acetobacterium		NA	1	0.2216	0.106199	2
ASV560	Faecalibacterium		NA	1	0.1992	0.0607259	3
ASV568	Lachnospiraceae		NA	1	0.1791	0.175936	2
ASV206	Slackia piriformis		NA	1	0.1755	0.12516	2
ASV102	Succiniclasticum		NA	1	0.1308	0.0975124	2
ASV384	Lachnospiraceae		NA	1	0.1297	0.0179495	2
ASV174	Bacteroides		NA	1	0.122	0.102635	3
ASV228	Porphyromonas asaccharolytica		NA	1	0.1189	0.114437	2
ASV656	Clostridiales		NA	1	0.1084	0.0183081	2
ASV262	Firmicutes	32.56	51.7564	3		NA	1
ASV91	Gemmiger	19.14	31.9817	3		NA	1
ASV649	Clostridium_sensu_stricto	17.48	23.5224	3		NA	1
ASV383	Brucella	11.76	0.214172	2		NA	1
ASV428	Romboutsia sedimentorum	10.09	12.4894	2		NA	1
ASV349	Clostridium_XlVb	6.057	7.87165	2		NA	1
ASV205	Actinomyces odontolyticus	4.683	6.14457	2		NA	1
ASV143	Barnesiella	4.583	5.10415	4		NA	1
ASV133	Phascolarctobacterium succinatutens	3.464	4.84704	2		NA	1
ASV335	Sutterella wadsworthensis	3.211	4.08069	2		NA	1
ASV85	Holdemanella	3.204	3.87116	2		NA	1
ASV159	Ruminococcus	3.07	6.29246	7		NA	1
ASV200	Ruminococcaceae	2.863	2.99244	3		NA	1
ASV491	Lachnospiraceae	2.648	4.26804	4		NA	1
ASV458	Anaerococcus vaginalis	2.465	2.39693	2		NA	1
ASV549	Butyricicoccus	2.292	3.44188	4		NA	1
ASV347	Lachnospiraceae	2.087	1.12247	3		NA	1
ASV323	Clostridiales	1.81	1.09869	5		NA	1
ASV463	Intestinibacter	1.693	1.13942	2		NA	1
ASV360	Lachnospiraceae	1.684	3.01801	4		NA	1
ASV257	Veillonella	1.67	3.35389	6		NA	1
ASV476	Ruminococcaceae	1.579	1.90305	3		NA	1
ASV178	Clostridium_IV	1.294	1.70149	3		NA	1
ASV311	Roseburia	1.032	0.907607	2		NA	1
ASV596	Clostridiales	0.9538	0.509074	3		NA	1
ASV713	Clostridium_sensu_stricto paraputrificum	0.9274	0.0564397	2		NA	1
ASV558	Bacteria	0.8667	1.21157	5		NA	1
ASV304	Ruminococcaceae	0.8626	0.332381	2		NA	1
ASV719	Pseudoflavonifractor	0.829	0.332638	3		NA	1
ASV425	Clostridiales	0.8101	0.739337	3		NA	1
ASV284	Clostridiales	0.7609	0.557023	2		NA	1
ASV402	Coriobacteriaceae	0.7336	0.792074	3		NA	1
ASV195	Clostridiales	0.6706	0.225807	4		NA	1
ASV502	Bacteroides	0.6105	0.135665	2		NA	1
ASV215	Alistipes obesi	0.6067	0.710895	2		NA	1
ASV401	Lachnospiraceae	0.5829	0.311562	5		NA	1
ASV122	Oscillibacter	0.5643	0.233635	5		NA	1
ASV250	Parasutterella excrementihominis	0.5629	0.372422	6		NA	1
ASV472	Blautia	0.552	0.0713945	2		NA	1
ASV473	Butyricicoccus	0.5497	0.302372	4		NA	1
ASV570	Gordonibacter	0.5365	0.139119	4		NA	1
ASV183	Clostridium_IV	0.4911	0.612318	6		NA	1
ASV358	Faecalibacterium	0.473	0.589685	2		NA	1
ASV275	Lachnospiraceae	0.4383	0.311217	4		NA	1
ASV583	Anaerosporobacter	0.4347	0.384885	4		NA	1
ASV152	Senegalimassilia anaerobia	0.4154	0.471738	5		NA	1
ASV657	Lactococcus	0.3726	0.496172	3		NA	1
ASV343	Clostridiales	0.3432	0.216851	4		NA	1
ASV638	Clostridium_sensu_stricto	0.3322	0.158847	3		NA	1
ASV557	Roseburia	0.3231	0.114941	2		NA	1
ASV714	Defluviitalea	0.3054	0.180897	2		NA	1
ASV530	Romboutsia	0.303	0.143308	2		NA	1
ASV378	Blautia	0.2773	0.217859	5		NA	1
ASV439	Ruminococcus	0.2414	0.0212342	2		NA	1
ASV442	Lachnospiraceae	0.2067	0.158276	3		NA	1
ASV736	Clostridium_XlVa	0.2035	0.116608	3		NA	1
ASV653	Dorea	0.198	0.0345562	2		NA	1
ASV341	Prevotella	0.181	0.11717	2		NA	1
ASV687	Blautia glucerasea	0.1475	0.0334976	2		NA	1
ASV114	Bacteroides massiliensis	0.1181	0.0613303	3		NA	1
ASV149	Blautia	0.09963	0.0418291	2		NA	1
ASV364	Sporobacter	0.0823	0.0915374	2		NA	1
ASV368	Lachnospiraceae	0.07706	0.0409437	4		NA	1
ASV125	Enterobacteriaceae		NA	1		NA	1
ASV224	Clostridia		NA	1		NA	1
ASV245	Bacteroides intestinalis		NA	1		NA	1
ASV268	Ruminococcus		NA	1		NA	1
ASV291	Adlercreutzia		NA	1		NA	1
ASV301	Howardella ureilytica		NA	1		NA	1
ASV370	Ruminococcaceae		NA	1		NA	1
ASV396	Paraprevotella		NA	1		NA	1
ASV398	Bacteroides		NA	1		NA	1
ASV404	Lachnospiraceae		NA	1		NA	1
ASV422	Clostridiales		NA	1		NA	1
ASV447	Blautia		NA	1		NA	1
ASV448	Paraprevotella		NA	1		NA	1
ASV468	Clostridiales		NA	1		NA	1
ASV489	Clostridiales		NA	1		NA	1
ASV506	Clostridia		NA	1		NA	1
ASV510	Clostridium_XlVb		NA	1		NA	1
ASV531	Lachnospiraceae		NA	1		NA	1
ASV540	Oscillibacter		NA	1		NA	1
ASV593	Clostridium_sensu_stricto		NA	1		NA	1
ASV603	Ruminococcus2		NA	1		NA	1
ASV624	Dorea		NA	1		NA	1
ASV661	Firmicutes		NA	1		NA	1
ASV706	Bacteria		NA	1		NA	1
ASV727	Clostridiales		NA	1		NA	1
ASV734	Lachnospiraceae		NA	1		NA	1
ASV781	Dorea		NA	1		NA	1
ASV987	Anaerotruncus		NA	1		NA	1

## Sheet: Age 5 Stats
ASV	Taxa	ICI Mean of Control	SD of Control	Count Control	ICI Mean of Celiac	SD Celiac	Count Celiac	Difference (Control ICI-CD ICI)	SE of difference	t ratio	df	FDR	P value
ASV205	Actinomyces odontolyticus	0.8895	0.163745	2	13.84	0.291108	2	-12.95	0.2362	54.84	2	0.086285	0.000332
ASV18	Blautia	0.6441	0.36666	11	0.2229	0.130721	7	0.4212	0.1454	2.897	16	0.988139	0.010511
ASV283	Lachnospiraceae	0.4496	0.0975761	5	0.6848	0.0501856	2	-0.2353	0.0754	3.12	5	0.988139	0.026245
ASV96	Blautia	0.121	0.111733	4	0.4825	0.214446	3	-0.3615	0.1229	2.942	5	0.988139	0.032197
ASV155	Adlercreutzia	0.2557	0.167743	12	0.652	0.567091	7	-0.3962	0.1726	2.296	17	0.988139	0.034693
ASV384	Lachnospiraceae	1.074	0.510429	3	0.1453	0.0994598	3	0.9284	0.3002	3.092	4	0.988139	0.036493
ASV341	Prevotella	0.2292	0.0816705	3	0.4832	0.0806125	2	-0.254	0.07423	3.422	3	0.988139	0.04179
ASV459	Parvibacter	0.998	0.50157	4	0.186	0.117888	3	0.812	0.3021	2.688	5	0.988139	0.043428
ASV156	Lachnospiraceae	0.4794	0.244368	12	1.289	1.30367	7	-0.8092	0.38	2.129	17	0.988139	0.048141
ASV498	Ruminococcaceae	1.645	0.721421	4	0.6157	0.2369	3	1.029	0.4419	2.329	5	0.988139	0.06727
ASV172	Bacteroides vulgatus	0.3188	0.246096	2	1.298	0.308323	2	-0.9797	0.279	3.512	2	0.988139	0.072383
ASV209	Lachnospiraceae	0.2945	0.0430849	3	1.291	0.696565	2	-0.9966	0.3685	2.704	3	0.988139	0.07352
ASV100	Roseburia	0.3755	0.103387	4	0.8191	0.397741	4	-0.4436	0.2055	2.159	6	0.988139	0.074186
ASV431	Lachnospiraceae	0.6409	0.579525	6	1.627	0.512487	2	-0.9859	0.4645	2.122	6	0.988139	0.078023
ASV48	Roseburia intestinalis	0.3592	0.191821	8	0.8166	0.65668	4	-0.4575	0.2412	1.897	10	0.988139	0.087091
ASV54	Ruminococcaceae	101.8	117.916	6	441.4	413.282	3	-339.6	171.4	1.982	7	0.988139	0.087963
ASV64	Sporobacter	0.4736	0.766555	11	2.371	3.42258	6	-1.897	1.052	1.803	15	0.988139	0.09147
ASV111	Fusicatenibacter	0.2548	0.218316	9	0.4707	0.259748	7	-0.2159	0.1194	1.808	14	0.988139	0.092081
ASV360	Lachnospiraceae	0.2888	0.125517	4	0.7604	0.457496	4	-0.4716	0.2372	1.988	6	0.988139	0.09397
ASV554	Lachnospiraceae	0.5583	0.249665	6	1.369	1.03622	4	-0.8112	0.429	1.891	8	0.988139	0.095276
ASV497	Streptococcus sanguinis	1.983	1.36243	3	0.5354	0.444322	4	1.448	0.7087	2.043	5	0.988139	0.096455
ASV500	Lachnospiraceae	0.5282	0.464876	8	1.023	0.514973	5	-0.4949	0.2757	1.795	11	0.988139	0.100203
ASV78	Lachnospiraceae	0.3179	0.344727	3	1.126	0.4705	2	-0.8078	0.3571	2.262	3	0.988139	0.108694
ASV62	Bacteroides ovatus	0.6323	0.788676	9	2.385	2.98079	3	-1.753	1.005	1.744	10	0.988139	0.11183
ASV84	Erysipelotrichaceae	0.3946	0.225475	6	0.7459	0.442801	6	-0.3513	0.2029	1.732	10	0.988139	0.113984
ASV161	Clostridium_XlVa scindens	1.42	1.29418	4	0.5035	0.207341	6	0.9162	0.5224	1.754	8	0.988139	0.11754
ASV316	Clostridium_IV	0.593	0.372923	4	1.429	0.834558	3	-0.8362	0.4596	1.82	5	0.988139	0.128477
ASV39	Coprococcus comes	4.914	6.33671	9	48.23	81.1809	7	-43.32	26.89	1.611	14	0.988139	0.129518
ASV187	Lactococcus	0.241	0.0962424	3	58.71	55.3577	3	-58.47	31.96	1.829	4	0.988139	0.141316
ASV126	Bilophila wadsworthia	0.4108	0.375387	10	0.7898	0.594751	5	-0.379	0.2488	1.523	13	0.988139	0.151676
ASV508	Sporobacter	0.587	0.532933	2	2.488	1.06576	2	-1.901	0.8426	2.256	2	0.988139	0.152732
ASV8	Faecalibacterium prausnitzii	0.7621	0.947416	12	19.67	45.5682	7	-18.91	12.88	1.468	17	0.988139	0.160301
ASV607	Ruminococcaceae	0.1184	0.0727164	3	0.4475	0.323616	2	-0.3291	0.179	1.839	3	0.988139	0.163256
ASV128	Lachnospiraceae	0.4882	0.260019	9	11.39	22.6176	6	-10.9	7.394	1.474	13	0.988139	0.164259
ASV568	Lachnospiraceae	0.5344	0.265825	3	0.168	0.069169	2	0.3664	0.2015	1.819	3	0.988139	0.166509
ASV511	Pseudoflavonifractor	0.5666	0.293362	4	4.912	5.53071	4	-4.345	2.769	1.569	6	0.988139	0.167679
ASV49	Roseburia faecis	0.59	0.370241	10	0.8881	0.480035	7	-0.2981	0.2058	1.448	15	0.988139	0.168076
ASV223	Butyricicoccus	0.6936	0.501599	6	2.023	2.30029	2	-1.329	0.8531	1.558	6	0.988139	0.170234
ASV116	Lachnospiraceae	0.8514	0.494909	9	5.117	9.23394	4	-4.265	2.909	1.466	11	0.988139	0.170564
ASV423	Bacteroides	1.851	0.851099	2	0.6056	0.718624	3	1.246	0.6987	1.783	3	0.988139	0.17262
ASV102	Succiniclasticum	0.09318	0.0777982	2	0.2994	0.117805	2	-0.2062	0.09983	2.066	2	0.988139	0.174852
ASV13	Akkermansia	4.715	7.45351	8	11.67	10.4633	5	-6.951	4.942	1.406	11	0.988139	0.187223
ASV11	Clostridium_XVIII	0.226	0.169333	12	0.3608	0.263257	7	-0.1348	0.09864	1.367	17	0.988139	0.189468
ASV653	Dorea	0.2986	0.222009	3	1.157	0.945028	3	-0.8583	0.5605	1.531	4	0.988139	0.200423
ASV476	Ruminococcaceae	1.025	0.651287	4	0.4161	0.31468	3	0.6086	0.4142	1.469	5	0.988139	0.201719
ASV296	Lachnospiraceae	1.229	1.42043	8	0.2369	0.0454035	4	0.9922	0.7279	1.363	10	0.988139	0.202774
ASV245	Bacteroides intestinalis	0.08997	0.0819295	2	1.016	0.728358	2	-0.9256	0.5183	1.786	2	0.988139	0.216043
ASV25	Fusicatenibacter saccharivorans	1.098	1.95343	12	5.506	11.9922	6	-4.408	3.448	1.278	16	0.988139	0.219344
ASV267	Sporobacter	21.64	32.1563	5	4.375	4.66713	6	17.26	13.15	1.313	9	0.988139	0.221733
ASV192	Butyricicoccus	2.544	3.10562	7	0.4653	0.147821	4	2.079	1.59	1.307	9	0.988139	0.223473
ASV42	Ruminococcus2	42	49.1608	7	15.96	21.9528	7	26.04	20.35	1.28	12	0.988139	0.22487
ASV60	Lachnospiraceae	1.009	0.926082	12	0.5553	0.248707	7	0.4533	0.3612	1.255	17	0.988139	0.226433
ASV135	Flavonifractor plautii	0.4877	0.344901	5	0.7816	0.372944	5	-0.2939	0.2272	1.294	8	0.988139	0.231804
ASV272	Mogibacterium	0.4225	0.411098	3	1.167	0.89725	5	-0.7441	0.5624	1.323	6	0.988139	0.234008
ASV258	Clostridium_XlVa	0.7144	0.562059	7	0.1828	0.078203	2	0.5315	0.4179	1.272	7	0.988139	0.244014
ASV120	Haemophilus parainfluenzae	7.928	11.5969	6	0.5161	0.390063	4	7.412	5.92	1.252	8	0.988139	0.245914
ASV456	Blautia	0.5767	0.424224	5	0.158	0.0980065	2	0.4187	0.3196	1.31	5	0.988139	0.247123
ASV97	Butyricicoccus	2.116	2.93437	11	0.5253	0.307661	5	1.59	1.341	1.186	14	0.988139	0.255274
ASV71	Clostridium_XlVa	1.584	1.75894	7	0.6039	0.414391	5	0.9798	0.8124	1.206	10	0.988139	0.255581
ASV50	Ruminococcus2	0.5645	0.448653	9	0.2975	0.292626	5	0.267	0.225	1.186	12	0.988139	0.258423
ASV163	Sporobacter	10.12	13.4804	8	2.79	1.89355	5	7.333	6.165	1.189	11	0.988139	0.259299
ASV246	Ruminococcaceae	3.946	0.201628	2	1.661	2.06368	2	2.285	1.466	1.559	2	0.988139	0.259411
ASV132	Lachnospiraceae	2.292	3.04083	9	0.8122	0.583371	6	1.48	1.272	1.164	13	0.988139	0.265392
ASV307	Blautia	0.7468	0.788214	6	1.723	1.84093	5	-0.976	0.8239	1.185	9	0.988139	0.266503
ASV92	Blautia	0.4685	0.34436	3	2.546	2.8046	3	-2.078	1.631	1.274	4	0.988139	0.271771
ASV81	Veillonella	0.6017	0.463033	5	0.2655	0.106916	3	0.3362	0.2798	1.202	6	0.988139	0.274717
ASV9	Collinsella aerofaciens	0.2673	0.304282	9	1.183	2.45298	6	-0.9161	0.8116	1.129	13	0.988139	0.279386
ASV472	Blautia	0.1899	0.101131	3	2.639	3.62587	2	-2.449	1.912	1.28	3	0.988139	0.290438
ASV400	Bifidobacterium	0.7537	0.226702	3	0.4165	0.391897	2	0.3372	0.2669	1.264	3	0.988139	0.295669
ASV1	Escherichia/Shigella	145.9	125.668	12	84.55	107.461	7	61.35	56.86	1.079	17	0.988139	0.29572
ASV502	Bacteroides	0.3002	0.143417	3	0.6673	0.516902	3	-0.3672	0.3097	1.185	4	0.988139	0.301441
ASV318	Clostridiales	0.3849	0.304489	3	5.771	7.86657	3	-5.386	4.545	1.185	4	0.988139	0.301622
ASV17	Roseburia	0.4776	0.433248	10	0.6827	0.316668	7	-0.2051	0.1926	1.065	15	0.988139	0.303714
ASV66	Coprococcus	1.129	1.16076	5	0.4748	0.183674	4	0.6542	0.5941	1.101	7	0.988139	0.307224
ASV339	Clostridium_XlVa	0.4416	0.336406	4	1.022	0.983288	3	-0.58	0.515	1.126	5	0.988139	0.311204
ASV10	Ruminococcus bromii	0.3107	0.26206	10	0.4255	0.146948	7	-0.1148	0.11	1.043	15	0.988139	0.313303
ASV47	Lachnospiraceae	1.409	1.37057	12	0.821	0.269711	6	0.5882	0.5732	1.026	16	0.988139	0.320082
ASV55	Clostridium_sensu_stricto	1.284	1.38381	6	0.6222	0.266686	5	0.6622	0.6338	1.045	9	0.988139	0.323362
ASV270	Clostridiales	1.64	0.836234	5	5.752	9.09862	3	-4.111	3.869	1.063	6	0.988139	0.328778
ASV157	Alistipes shahii	0.8295	0.883851	7	0.341	0.410675	4	0.4886	0.4761	1.026	9	0.988139	0.331616
ASV121	Lachnospiraceae	5.66	11.4283	9	0.8971	0.527432	6	4.763	4.728	1.007	13	0.988139	0.332171
ASV35	Clostridium_sensu_stricto	29.74	47.4565	7	7.349	12.1737	5	22.39	21.99	1.018	10	0.988139	0.332628
ASV186	Dorea	0.4639	0.387508	7	0.7263	0.309384	3	-0.2623	0.255	1.029	8	0.988139	0.333677
ASV57	Ruminococcus2	3.353	2.44044	7	12.94	25.4161	5	-9.59	9.477	1.012	10	0.988139	0.335422
ASV53	Prevotella copri	1.609	1.65411	6	0.3285	0.0787578	2	1.28	1.233	1.038	6	0.988139	0.339228
ASV22	Streptococcus	0.9553	1.29803	10	0.4668	0.156514	7	0.4884	0.4979	0.981	15	0.988139	0.342149
ASV224	Clostridia	0.5123	0.638819	3	0.1159	0.0404278	3	0.3964	0.3696	1.073	4	0.988139	0.343866
ASV337	Gemmiger	1.185	1.5115	6	0.4159	0.388118	4	0.7687	0.7864	0.9775	8	0.988139	0.356954
ASV706	Bacteria	0.1724	0.0951646	2	1.43	1.51356	2	-1.258	1.072	1.173	2	0.988139	0.361556
ASV3	Bifidobacterium	22.73	58.2051	11	1.844	3.03382	7	20.89	22.27	0.938	16	0.988139	0.362177
ASV184	Blautia	0.8648	1.25589	6	0.2474	0.104923	4	0.6174	0.6422	0.9613	8	0.988139	0.364544
ASV313	Dorea	0.9932	0.976326	3	47.98	80.5137	3	-46.99	46.49	1.011	4	0.988139	0.369329
ASV87	Clostridium_sensu_stricto	0.633	0.832356	6	1.205	0.874252	3	-0.5717	0.5972	0.9573	7	0.988139	0.370294
ASV31	Ruminococcus2	1.335	1.32534	12	0.7485	0.789394	5	0.5865	0.6419	0.9136	15	0.988139	0.375374
ASV43	Blautia obeum	1.241	2.10857	11	0.4413	0.273499	6	0.7998	0.8774	0.9115	15	0.988139	0.37643
ASV4	Akkermansia muciniphila	7.768	17.3595	7	1.233	1.26936	6	6.535	7.149	0.9141	11	0.988139	0.380266
ASV14	Bifidobacterium bifidum	90.3	136.454	9	25.85	44.924	4	64.45	71.34	0.9035	11	0.988139	0.385615
ASV482	Holdemania	0.722	0.68494	2	2.09	1.62841	2	-1.368	1.249	1.095	2	0.988139	0.387778
ASV203	Lachnospiraceae	11.56	24.972	6	1.378	1.11389	5	10.19	11.28	0.9031	9	0.988139	0.390003
ASV168	Clostridium_XlVa	0.7635	1.03778	10	1.582	2.67279	6	-0.8189	0.93	0.8804	14	0.988139	0.393481
ASV56	Alistipes putredinis	0.4411	0.507464	11	0.2619	0.22401	7	0.1793	0.205	0.8745	16	0.988139	0.394787
ASV198	Eggerthella lenta	0.2774	0.167903	3	0.1932	0.077227	4	0.08423	0.09309	0.9048	5	0.988139	0.40704
ASV353	Intestinimonas butyriciproducens	12.91	17.8495	5	3.441	2.85907	3	9.472	10.71	0.8843	6	0.988139	0.410569
ASV77	Blautia	11.39	14.6996	2	0.6924	0.1372	2	10.69	10.39	1.029	2	0.988139	0.411695
ASV222	Faecalibacterium prausnitzii	0.9015	0.243196	2	85.37	116.407	2	-84.47	82.31	1.026	2	0.988139	0.412684
ASV251	Clostridium_XlVa glycyrrhizinilyticum	8.596	15.4273	4	0.5035	0.431747	3	8.092	9.129	0.8864	5	0.988139	0.415987
ASV293	Lachnobacterium	0.2109	0.063792	2	0.1389	0.0928197	3	0.07207	0.07692	0.9369	3	0.988139	0.417913
ASV147	Coprococcus catus	0.6527	0.683182	9	0.3822	0.276215	5	0.2704	0.3236	0.8358	12	0.988139	0.419624
ASV306	Clostridiales_Incertae_Sedis_XIII	0.8384	0.757471	7	0.4371	0.40518	3	0.4013	0.4738	0.847	8	0.988139	0.42159
ASV110	Actinomyces odontolyticus	35.25	95.6448	8	2.548	3.52829	6	32.7	39.47	0.8285	12	0.988139	0.423549
ASV366	Clostridium_XlVb	0.8309	0.246588	2	2.141	1.86189	2	-1.31	1.328	0.9864	2	0.988139	0.427928
ASV160	Ruminococcaceae	1.426	1.82472	8	0.6563	0.243138	4	0.7698	0.9384	0.8203	10	0.988139	0.431181
ASV86	Lachnospiraceae	5.019	11.4105	10	0.864	0.71565	5	4.155	5.205	0.7983	13	0.988139	0.43901
ASV130	Streptococcus	4.757	11.3742	9	1.085	1.279	6	3.672	4.721	0.7778	13	0.988139	0.450621
ASV333	Flavonifractor	1.545	1.96633	6	0.8139	0.718951	5	0.7311	0.9337	0.783	9	0.988139	0.45373
ASV345	Lachnospiraceae	0.6339	0.280707	4	1.769	2.85385	5	-1.135	1.452	0.7816	7	0.988139	0.460047
ASV551	Flavonifractor	0.4521	0.565072	5	0.8132	0.457408	2	-0.3611	0.4562	0.7917	5	0.988139	0.464439
ASV29	Romboutsia	2.892	7.83775	12	0.6756	0.733567	7	2.216	3.006	0.7374	17	0.988139	0.470954
ASV340	Clostridium_XlVa	0.4531	0.323523	7	0.6166	0.436588	5	-0.1635	0.2183	0.7486	10	0.988139	0.471313
ASV70	Eggerthella lenta	0.4529	0.435043	10	0.3256	0.15165	7	0.1273	0.1727	0.7376	15	0.988139	0.472161
ASV61	Parabacteroides merdae	87.31	260.375	9	0.1942	0.164042	5	87.11	118.6	0.7346	12	0.988139	0.476681
ASV72	Clostridiales	0.6261	0.914852	10	0.322	0.128698	5	0.3041	0.4188	0.7263	13	0.988139	0.48054
ASV122	Oscillibacter	0.4725	0.196462	4	0.6397	0.368672	2	-0.1672	0.2172	0.7695	4	0.988139	0.484536
ASV207	Ruminococcaceae	0.6295	0.734253	7	1.002	0.751578	3	-0.3723	0.5097	0.7303	8	0.988139	0.486014
ASV33	Bacteroides uniformis	0.4191	0.357749	9	0.5952	0.60462	6	-0.1761	0.2468	0.7133	13	0.988139	0.48828
ASV167	Clostridium_IV	0.8305	0.824488	10	1.193	1.30409	7	-0.3621	0.5141	0.7043	15	0.988139	0.492035
ASV24	Clostridium_XlVa	6.548	8.29231	6	12.44	15.9648	2	-5.892	8.156	0.7225	6	0.988139	0.497192
ASV262	Firmicutes	8.488	11.7693	5	2.088	1.87007	2	6.4	8.835	0.7244	5	0.988139	0.50128
ASV264	Streptococcus	0.942	0.345833	3	2.514	3.79337	3	-1.572	2.199	0.7149	4	0.988139	0.514186
ASV769	Lachnospiraceae	1.603	2.23345	4	3.344	4.11131	2	-1.741	2.444	0.7122	4	0.988139	0.515652
ASV179	Gemmiger	0.1796	0.170923	2	0.296	0.122595	2	-0.1164	0.1487	0.7824	2	0.988139	0.515918
ASV117	Turicibacter	0.9693	0.957837	7	0.4819	0.172145	2	0.4874	0.7129	0.6837	7	0.988139	0.51617
ASV7	Lachnospiraceae	104.1	304.024	10	20.26	30.5508	6	83.88	126.2	0.6645	14	0.988139	0.517151
ASV244	Terrisporobacter glycolicus	1.091	0.875223	4	0.7469	0.499487	4	0.344	0.5039	0.6826	6	0.988139	0.520307
ASV213	Veillonella	0.6454	0.204129	4	1.095	1.31363	4	-0.4497	0.6647	0.6765	6	0.988139	0.523938
ASV124	Lachnospiraceae	0.4192	0.26148	7	0.3219	0.188562	4	0.09732	0.1502	0.6479	9	0.988139	0.533226
ASV28	Bacteroides dorei	5.051	11.6621	6	0.4873	0.164283	3	4.564	6.97	0.6548	7	0.988139	0.533498
ASV153	Fusicatenibacter	0.3719	0.452484	9	0.5193	0.330441	5	-0.1473	0.2319	0.6353	12	0.988139	0.537181
ASV5	Bifidobacterium	0.2827	0.236511	12	0.347	0.170403	7	-0.06428	0.1025	0.6272	17	0.988139	0.53887
ASV127	Blautia	0.5141	0.572672	7	0.3464	0.14924	5	0.1676	0.2656	0.6313	10	0.988139	0.542019
ASV373	Clostridiales_Incertae_Sedis_XIII	1.504	1.74425	8	0.6817	0.345633	2	0.8218	1.294	0.6353	8	0.988139	0.542945
ASV189	Faecalibacterium	16.75	42.2691	7	0.7137	0.450938	3	16.04	25.26	0.635	8	0.988139	0.543158
ASV21	Clostridium_XVIII ramosum	4.97	10.2319	7	2.052	1.13164	5	2.918	4.66	0.6263	10	0.988139	0.545128
ASV68	Intestinimonas	0.4534	0.451315	11	0.5809	0.305712	6	-0.1274	0.2074	0.6145	15	0.988139	0.54812
ASV113	Oscillibacter	0.5522	0.543917	8	0.7413	0.429173	4	-0.1891	0.3137	0.6028	10	0.99167	0.560033
ASV91	Gemmiger	139	241.836	4	291.8	377.516	2	-152.8	244.2	0.6259	4	0.99167	0.565338
ASV82	Firmicutes	0.6252	1.06795	9	0.2462	0.121075	3	0.3789	0.6378	0.5941	10	0.99167	0.565649
ASV211	Oscillibacter	2.818	5.63953	7	0.8109	0.236112	3	2.007	3.371	0.5952	8	0.99167	0.568136
ASV193	Hungatella	1.948	2.12009	4	1.146	0.825672	3	0.8014	1.316	0.6089	5	0.99167	0.569179
ASV89	Alistipes	1.045	1.95781	9	0.463	0.492503	4	0.5816	1.015	0.573	11	0.994073	0.578202
ASV32	Bacteroides	1.185	1.87474	7	2.156	4.08313	6	-0.9705	1.714	0.5661	11	0.994073	0.582689
ASV104	Lachnospiraceae	0.7441	0.864375	9	1.126	1.80174	7	-0.3817	0.6795	0.5618	14	0.994073	0.583152
ASV23	Dialister invisus	1.084	1.75334	9	0.5848	0.354062	4	0.4992	0.9054	0.5513	11	0.994073	0.592439
ASV40	Anaerostipes	0.8024	0.754139	11	0.6364	0.373742	7	0.166	0.3088	0.5376	16	0.994073	0.598248
ASV123	Blautia obeum	0.9291	0.926964	8	0.6617	0.412155	4	0.2675	0.4946	0.5407	10	0.994073	0.600522
ASV159	Ruminococcus	19.1	45.0555	6	0.5569	0.00566256	2	18.54	33.58	0.5521	6	0.994073	0.600817
ASV12	Bacteroides	0.7324	1.47348	12	0.4278	0.360654	7	0.3046	0.5728	0.5318	17	0.994073	0.601773
ASV171	Ruminococcaceae	3.152	6.3259	8	1.551	2.63609	5	1.601	3.016	0.5309	11	0.994073	0.606049
ASV2	Blautia	0.365	0.669038	12	0.2323	0.0786685	7	0.1327	0.2569	0.5165	17	0.994073	0.612176
ASV138	Oscillibacter	0.5714	0.298605	7	0.4474	0.456783	3	0.1241	0.2381	0.5211	8	0.994073	0.61641
ASV16	Akkermansia	28.15	56.3726	5	10.32	7.89488	3	17.83	33.78	0.5279	6	0.994073	0.616509
ASV212	Roseburia hominis	0.8385	0.763222	6	0.6483	0.348181	5	0.1901	0.372	0.511	9	0.99615	0.621635
ASV190	Lachnospiraceae	0.6853	0.704827	6	0.9367	1.02047	6	-0.2515	0.5063	0.4966	10	0.99864	0.630178
ASV30	Faecalibacterium prausnitzii	0.376	0.406862	11	0.4693	0.37523	7	-0.0933	0.1911	0.4882	16	0.99864	0.63205
ASV99	Clostridium_XVIII saccharogumia	0.7698	1.15332	7	1.165	1.50952	4	-0.3954	0.8042	0.4917	9	0.99864	0.634729
ASV176	Lachnospiraceae	2.539	4.00838	8	1.553	0.73994	4	0.9858	2.069	0.4766	10	>0.999999	0.643921
ASV505	Anaerotruncus colihominis	1.655	1.62954	3	1.004	0.743977	2	0.6508	1.276	0.5099	3	>0.999999	0.645267
ASV208	Gordonibacter	0.2145	0.267815	6	0.2739	0.108618	5	-0.05934	0.1286	0.4615	9	>0.999999	0.655378
ASV491	Lachnospiraceae	3.666	4.03277	5	2.398	3.23408	3	1.268	2.764	0.4585	6	>0.999999	0.662718
ASV58	Bacteroides	0.7861	1.3123	11	1.049	0.808111	6	-0.263	0.5931	0.4433	15	>0.999999	0.663846
ASV425	Clostridiales	1.465	2.03147	3	0.7229	0.661628	2	0.7424	1.554	0.4778	3	>0.999999	0.665455
ASV322	Oscillibacter	0.3482	0.172118	4	0.4078	0.16887	3	-0.05955	0.1305	0.4564	5	>0.999999	0.66724
ASV34	Blautia faecis	0.422	0.354532	12	0.4937	0.349454	7	-0.07175	0.1678	0.4277	17	>0.999999	0.67426
ASV239	Clostridium_IV leptum	0.7236	0.914573	9	0.9238	0.643569	5	-0.2003	0.4652	0.4305	12	>0.999999	0.67449
ASV368	Lachnospiraceae	0.3297	0.0577788	4	0.4493	0.560221	3	-0.1196	0.2728	0.4384	5	>0.999999	0.679415
ASV46	Dorea formicigenerans	2.058	5.11809	12	1.22	1.37303	7	0.8384	1.996	0.42	17	>0.999999	0.679741
ASV227	Blautia	0.2899	0.418746	7	0.4319	0.419866	2	-0.142	0.3359	0.4228	7	>0.999999	0.685097
ASV15	Gemmiger formicilis	0.8201	0.892057	12	0.652	0.817192	7	0.1681	0.412	0.4079	17	>0.999999	0.68843
ASV88	Terrisporobacter	1.39	1.16586	9	1.159	0.612127	5	0.2312	0.5664	0.4082	12	>0.999999	0.690349
ASV349	Clostridium_XlVb	2.581	4.10627	5	1.328	1.3369	2	1.253	3.113	0.4024	5	>0.999999	0.704044
ASV52	Bacteroides uniformis	0.5057	0.505139	11	0.4047	0.422977	5	0.101	0.2606	0.3877	14	>0.999999	0.704099
ASV488	Bacteria	0.9274	0.903171	3	0.6486	0.113499	2	0.2788	0.6758	0.4126	3	>0.999999	0.707631
ASV170	Alistipes marseilloanorexicus	1.031	1.54134	6	0.7248	0.369067	4	0.306	0.8	0.3825	8	>0.999999	0.712041
ASV446	Dorea	0.4275	0.40513	2	0.2972	0.169073	2	0.1303	0.3104	0.4196	2	>0.999999	0.715526
ASV219	Firmicutes	0.7423	0.455085	5	0.9988	1.47869	3	-0.2565	0.68	0.3772	6	>0.999999	0.719019
ASV255	Clostridium_XVIII	0.3077	0.301926	2	0.2161	0.115346	2	0.09162	0.2285	0.4009	2	>0.999999	0.727264
ASV109	Alistipes finegoldii	0.7373	0.948477	9	0.5826	0.673734	6	0.1547	0.4497	0.344	13	>0.999999	0.736366
ASV185	Eisenbergiella tayi	1.541	2.46357	4	0.8954	0.255978	2	0.6453	1.851	0.3486	4	>0.999999	0.744955
ASV158	Sporobacter	1.3	0.7009	9	1.163	0.11267	3	0.1369	0.4193	0.3266	10	>0.999999	0.750736
ASV401	Lachnospiraceae	1.089	1.53573	3	1.544	1.22102	2	-0.4543	1.313	0.3459	3	>0.999999	0.752229
ASV166	Oscillibacter	0.5335	0.305094	4	0.4658	0.208228	3	0.06779	0.2066	0.3281	5	>0.999999	0.756158
ASV180	Ruminococcus callidus	1.259	1.9057	6	0.7925	0.778982	2	0.4662	1.444	0.3228	6	>0.999999	0.757779
ASV292	Clostridium_XlVa	0.9261	0.754809	3	1.092	0.697885	5	-0.1662	0.5239	0.3173	6	>0.999999	0.761803
ASV6	Faecalibacterium prausnitzii	1.113	1.00571	12	0.9916	0.541922	7	0.1218	0.4141	0.2941	17	>0.999999	0.772224
ASV141	Clostridiales	0.7447	1.03209	12	0.6149	0.419554	6	0.1298	0.4437	0.2927	16	>0.999999	0.773535
ASV250	Parasutterella excrementihominis	2.886	5.20553	5	4.013	1.09092	2	-1.127	3.917	0.2877	5	>0.999999	0.785121
ASV408	Mogibacterium	0.7799	0.61941	3	0.9348	0.518323	2	-0.155	0.5364	0.2889	3	>0.999999	0.791489
ASV215	Alistipes obesi	0.7662	0.774181	9	0.8928	0.324856	3	-0.1266	0.4717	0.2685	10	>0.999999	0.793792
ASV106	Flavonifractor	0.7266	0.984232	2	0.9467	0.790298	3	-0.2201	0.7849	0.2804	3	>0.999999	0.797383
ASV63	Ruminococcus bicirculans	0.7115	1.08616	9	0.5657	0.265816	4	0.1458	0.5628	0.259	11	>0.999999	0.800425
ASV59	Ruminococcus2	1.145	1.91752	8	0.901	1.48382	6	0.2441	0.9451	0.2583	12	>0.999999	0.800575
ASV392	Anaerostipes	1.183	1.59723	2	0.8201	0.791905	2	0.3627	1.261	0.2878	2	>0.999999	0.800613
ASV73	Bacteroides caccae	0.4943	0.504928	10	0.5597	0.385636	5	-0.06539	0.2582	0.2532	13	>0.999999	0.804039
ASV101	Roseburia inulinivorans	0.9597	1.28111	9	1.107	0.972124	7	-0.1476	0.584	0.2528	14	>0.999999	0.804084
ASV269	Clostridium_XlVa symbiosum	0.5481	0.542827	3	0.636	0.200807	3	-0.08793	0.3342	0.2631	4	>0.999999	0.805438
ASV143	Barnesiella	1.271	2.27932	5	0.8225	0.70434	2	0.448	1.726	0.2596	5	>0.999999	0.805526
ASV26	Faecalibacterium	0.3495	0.443464	11	0.3025	0.125663	5	0.047	0.2054	0.2288	14	>0.999999	0.822307
ASV387	Ruminococcaceae	0.8738	0.766782	7	0.7413	0.00943056	2	0.1325	0.5692	0.2328	7	>0.999999	0.822586
ASV309	Lachnospiraceae	4.548	9.23653	7	3.281	4.75514	3	1.268	5.759	0.2201	8	>0.999999	0.8313
ASV44	Intestinibacter bartlettii	0.9277	0.746843	11	1.009	0.821941	7	-0.08108	0.3751	0.2161	16	>0.999999	0.831616
ASV98	Clostridium_IV	0.4915	0.213295	11	0.4661	0.189602	4	0.02539	0.1215	0.209	13	>0.999999	0.837702
ASV27	Dorea longicatena	0.6314	0.425213	12	0.6745	0.391086	6	-0.04312	0.2074	0.2079	16	>0.999999	0.837951
ASV404	Lachnospiraceae	0.7801	0.770959	3	0.682	0.153034	3	0.09809	0.4538	0.2162	4	>0.999999	0.839439
ASV148	Streptococcus	1.023	0.654849	6	0.9161	0.870015	3	0.1069	0.5112	0.2091	7	>0.999999	0.84029
ASV74	Bacteroides ovatus	1.324	1.96613	7	1.154	0.825758	6	0.1697	0.8652	0.1961	11	>0.999999	0.848103
ASV441	Clostridium_XlVa citroniae	1.579	1.67223	6	1.412	1.09115	5	0.1674	0.8739	0.1916	9	>0.999999	0.852301
ASV151	Clostridium_XlVa	1.823	2.10848	11	1.611	2.03484	5	0.2123	1.126	0.1885	14	>0.999999	0.853154
ASV177	Coriobacteriaceae	0.4341	0.363146	5	0.3973	0.148892	4	0.03688	0.1954	0.1888	7	>0.999999	0.855643
ASV183	Clostridium_IV	0.9863	1.41876	5	0.7829	0.802772	2	0.2033	1.103	0.1843	5	>0.999999	0.861024
ASV103	Clostridiales	0.2335	0.239206	5	0.2664	0.0642417	2	-0.03297	0.1806	0.1825	5	>0.999999	0.86233
ASV181	Clostridiales	2.051	2.55308	4	1.681	1.36175	2	0.3698	2.004	0.1846	4	>0.999999	0.86254
ASV107	Lachnospiraceae	0.3043	0.390697	8	0.275	0.143438	6	0.02928	0.1687	0.1735	12	>0.999999	0.865134
ASV112	Coprococcus eutactus	0.9156	1.29366	4	0.798	0.768468	5	0.1176	0.6889	0.1707	7	>0.999999	0.869283
ASV443	Oscillibacter	1.024	0.823771	4	1.148	1.13318	3	-0.1237	0.7329	0.1688	5	>0.999999	0.872569
ASV298	Clostridium_XlVa	0.9853	1.34298	7	1.151	0.212855	2	-0.1655	0.999	0.1657	7	>0.999999	0.873091
ASV162	Faecalibacterium prausnitzii	1.156	1.19224	10	1.049	0.973803	3	0.1066	0.7607	0.1401	11	>0.999999	0.891089
ASV20	Bifidobacterium	0.436	0.401774	12	0.4124	0.230998	5	0.02364	0.1938	0.122	15	>0.999999	0.904544
ASV564	Sporobacter	0.9224	0.93021	3	0.9985	0.0593155	2	-0.07616	0.694	0.1097	3	>0.999999	0.919553
ASV204	Clostridium_XlVa	0.5093	0.463647	4	0.5294	0.187982	5	-0.02012	0.2248	0.08948	7	>0.999999	0.931207
ASV434	Lachnospiraceae	0.708	0.4539	3	0.6728	0.543211	3	0.03521	0.4087	0.08614	4	>0.999999	0.935492
ASV19	Anaerostipes hadrus	0.6017	0.566303	12	0.6203	0.35099	7	-0.01858	0.2383	0.07798	17	>0.999999	0.938752
ASV200	Ruminococcaceae	0.7007	0.383559	4	0.7209	0.165014	2	-0.02017	0.2964	0.06804	4	>0.999999	0.949017
ASV371	Oscillibacter	3.48	3.83622	4	3.376	1.71881	2	0.1038	2.972	0.03492	4	>0.999999	0.973814
ASV165	Ruminococcaceae	0.9015	0.717674	7	0.8942	0.661902	7	0.007259	0.369	0.01967	12	>0.999999	0.984629
ASV350	Sutterella stercoricanis	3.005	3.05885	2	3.057	1.56265	2	-0.05217	2.429	0.02148	2	>0.999999	0.984814
ASV188	Odoribacter splanchnicus	0.5742	0.583968	7	0.579	0.878456	5	-0.004812	0.4195	0.01147	10	>0.999999	0.991073
ASV83	Bacteroides	1.206	1.26753	8	1.207	1.3672	6	-0.001664	0.7075	0.002352	12	>0.999999	0.998162
ASV38	Enterobacter		NA	1	645.4	911.756	2
ASV36	Clostridium_IV		NA	1	327.9	289.534	2
ASV259	Ruminococcus		NA	1	4.17	4.28956	2
ASV567	Terrisporobacter		NA	1	3.323	5.0001	3
ASV320	Lachnospiraceae		NA	1	2.004	1.98588	2
ASV421	Clostridium_XlVa		NA	1	1.654	1.58951	2
ASV303	Lachnospiraceae		NA	1	1.473	1.1664	3
ASV137	Ruminococcaceae		NA	1	1.216	0.797649	3
ASV439	Ruminococcus		NA	1	1.174	1.39527	2
ASV115	Clostridium_XVIII spiroforme		NA	1	1.118	1.00324	2
ASV561	Anaerofustis stercorihominis		NA	1	1.091	0.622172	2
ASV146	Ruminococcaceae		NA	1	0.9728	0.788791	2
ASV414	Proteobacteria		NA	1	0.9167	0.435262	2
ASV468	Clostridiales		NA	1	0.5399	0.222392	2
ASV356	Blautia		NA	1	0.5368	0.566824	3
ASV310	Clostridium_XlVa		NA	1	0.495	0.14189	2
ASV289	Veillonella		NA	1	0.4742	0.220569	4
ASV535	Lachnospiraceae		NA	1	0.3903	0.28144	2
ASV178	Clostridium_IV		NA	1	0.2671	0.0743953	2
ASV637	Parabacteroides		NA	1	0.228	0.0678353	2
ASV174	Bacteroides		NA	1	0.2176	0.0305295	2
ASV51	Firmicutes	54.49	73.4791	4		NA	1
ASV93	Clostridiales	15.82	5.89396	2		NA	1
ASV249	Clostridiales	11.33	17.7595	3		NA	1
ASV75	Erysipelotrichaceae	8.223	7.52964	3		NA	1
ASV290	Barnesiella	6.514	4.85932	2		NA	1
ASV742	Lachnospiraceae	5.493	7.18797	2		NA	1
ASV94	Prevotella	3.25	3.48039	5		NA	1
ASV734	Lachnospiraceae	3.134	1.7522	2		NA	1
ASV372	Varibaculum	2.941	3.00288	2		NA	1
ASV119	Bacteroides eggerthii	2.31	0.944494	3		NA	1
ASV234	Ruminococcaceae	1.89	2.76485	6		NA	1
ASV230	Faecalibacterium	1.844	1.03332	3		NA	1
ASV297	Lachnospiraceae	1.631	2.48187	3		NA	1
ASV549	Butyricicoccus	1.595	0.692339	2		NA	1
ASV37	Methanobrevibacter	1.588	2.52816	6		NA	1
ASV231	Lachnospiraceae	1.535	0.995057	3		NA	1
ASV507	Ruminococcaceae	1.505	0.862397	2		NA	1
ASV314	Bifidobacterium	1.485	1.37127	3		NA	1
ASV347	Lachnospiraceae	1.427	1.31993	3		NA	1
ASV506	Clostridia	1.405	1.62164	3		NA	1
ASV324	Firmicutes	1.292	1.06395	2		NA	1
ASV437	Clostridium_XlVa	1.231	1.20837	5		NA	1
ASV429	Bacteria	1.131	1.5	5		NA	1
ASV454	Blautia	1.091	0.698399	2		NA	1
ASV304	Ruminococcaceae	1.085	0.531998	4		NA	1
ASV363	Clostridium_XlVa	1.081	0.408525	3		NA	1
ASV399	Clostridium_XlVa	1.056	0.733365	4		NA	1
ASV343	Clostridiales	1.024	0.551989	5		NA	1
ASV473	Butyricicoccus	0.9462	0.66328	4		NA	1
ASV583	Anaerosporobacter	0.9394	0.365793	3		NA	1
ASV565	Ruminococcaceae	0.8688	0.594485	3		NA	1
ASV201	Coprobacillus cateniformis	0.8602	0.974258	4		NA	1
ASV447	Blautia	0.86	0.418819	2		NA	1
ASV196	Alistipes	0.8543	1.11915	4		NA	1
ASV451	Ruminococcaceae	0.8323	0.701958	3		NA	1
ASV628	Clostridiales	0.7684	1.12508	3		NA	1
ASV839	Ruminococcus	0.7545	0.394669	2		NA	1
ASV257	Veillonella	0.7505	0.57379	3		NA	1
ASV164	Ruminococcus2	0.7387	0.808564	2		NA	1
ASV398	Bacteroides	0.7365	0.303118	2		NA	1
ASV389	Bacteria	0.7151	0.497926	3		NA	1
ASV133	Phascolarctobacterium succinatutens	0.6886	0.832988	2		NA	1
ASV361	Slackia isoflavoniconvertens	0.6264	0.409032	3		NA	1
ASV555	Clostridiales	0.6176	0.600887	2		NA	1
ASV708	Ruminococcaceae	0.5824	0.00459371	2		NA	1
ASV152	Senegalimassilia anaerobia	0.5617	0.633146	5		NA	1
ASV510	Clostridium_XlVb	0.5617	0.612722	2		NA	1
ASV370	Ruminococcaceae	0.5607	0.330442	2		NA	1
ASV402	Coriobacteriaceae	0.5321	0.645805	4		NA	1
ASV478	Holdemania filiformis	0.5296	0.371194	5		NA	1
ASV380	Parabacteroides distasonis	0.5272	0.78519	5		NA	1
ASV376	Lachnospiraceae	0.5053	0.0977819	2		NA	1
ASV691	Butyricimonas	0.489	0.0192654	2		NA	1
ASV233	Turicibacter sanguinis	0.4839	0.0303997	2		NA	1
ASV139	Clostridium_IV	0.4822	0.384987	2		NA	1
ASV512	Mogibacterium	0.4685	0.426422	4		NA	1
ASV273	Roseburia	0.4319	0.423192	2		NA	1
ASV623	Sporobacter	0.3998	0.21181	3		NA	1
ASV229	Eisenbergiella	0.3981	0.384739	2		NA	1
ASV616	Sporobacter	0.3828	0.164078	3		NA	1
ASV552	Clostridiales	0.3596	0.14709	3		NA	1
ASV572	Methanobrevibacter	0.345	0.262593	4		NA	1
ASV253	Bacteroides ovatus	0.2831	0.271917	2		NA	1
ASV195	Clostridiales	0.2546	0.178337	4		NA	1
ASV232	Clostridium_III	0.2227	0.190423	4		NA	1
ASV218	Ruminococcaceae	0.2182	0.17298	2		NA	1
ASV275	Lachnospiraceae	0.1952	0.124146	3		NA	1
ASV596	Clostridiales	0.1936	0.0895246	2		NA	1
ASV114	Bacteroides massiliensis	0.1496	0.102365	3		NA	1
ASV263	Clostridium_sensu_stricto	0.07682	0.0883466	2		NA	1
ASV136	Clostridium_XlVa		NA	1		NA	1
ASV149	Blautia		NA	1		NA	1
ASV175	Clostridium_XlVb		NA	1		NA	1
ASV216	Eubacterium		NA	1		NA	1
ASV217	Clostridium_XVIII		NA	1		NA	1
ASV282	Lachnospiraceae		NA	1		NA	1
ASV284	Clostridiales		NA	1		NA	1
ASV291	Adlercreutzia		NA	1		NA	1
ASV299	Gemmiger		NA	1		NA	1
ASV315	Desulfovibrio		NA	1		NA	1
ASV321	Ruminococcus		NA	1		NA	1
ASV326	Clostridium_XVIII		NA	1		NA	1
ASV327	Prevotella		NA	1		NA	1
ASV330	Ruminococcus2		NA	1		NA	1
ASV346	Blautia		NA	1		NA	1
ASV354	Lachnospiraceae		NA	1		NA	1
ASV358	Faecalibacterium		NA	1		NA	1
ASV396	Paraprevotella		NA	1		NA	1
ASV433	Faecalibacterium		NA	1		NA	1
ASV448	Paraprevotella		NA	1		NA	1
ASV470	Eggerthia		NA	1		NA	1
ASV485	Lactonifactor longoviformis		NA	1		NA	1
ASV513	Anaerorhabdus		NA	1		NA	1
ASV523	Leuconostoc		NA	1		NA	1
ASV545	Roseburia		NA	1		NA	1
ASV553	Prevotella		NA	1		NA	1
ASV562	Blautia		NA	1		NA	1
ASV566	Blautia hydrogenotrophica		NA	1		NA	1
ASV595	Odoribacter		NA	1		NA	1
ASV65	Bacteroides clarus		NA	1		NA	1
ASV679	Clostridiales		NA	1		NA	1
ASV707	Faecalibacterium		NA	1		NA	1
ASV710	Lachnospiraceae		NA	1		NA	1
ASV713	Clostridium_sensu_stricto paraputrificum		NA	1		NA	1
ASV719	Pseudoflavonifractor		NA	1		NA	1
ASV727	Clostridiales		NA	1		NA	1
ASV759	Lachnospiraceae		NA	1		NA	1
ASV76	Enterococcus		NA	1		NA	1
ASV766	Clostridium_sensu_stricto		NA	1		NA	1
ASV791	Odoribacter		NA	1		NA	1
ASV877	Blautia		NA	1		NA	1
