# Supplementary material for: Dynamics of the gut microbiome, IgA response, and plasma metabolome in the development of pediatric celiac disease
Source: Microbiome. 2023 Jan 13;11:9. doi: 10.1186/s40168-022-01429-2 (PMC9840338; doi:10.1186/s40168-022-01429-2)
Supplement: Supplementary file 3 — Additional file 2: Table S1. Detailed Cohort and Fecal Sample Information copy. Table S2. Complete 16S Taxonomy Data and Analysis. Table S3. Relative Abundance Analysis. Table S4. IgA Targeted ASVs in CD Progressors at 2.5 and 5. Table S5. Calculated ICI scores for each taxon. Table S6. Significantly Altered Plasma Metabolites. Table S7. Metabolic Pathway Pearson Correlation. Table S8. List of Flow cytometry antibodies. [file 40168_2022_1429_MOESM2_ESM.zip › Table S6 Significantly Altered Plasma Metabolites.xlsx]

## Sheet: CD
Number	Peaks(mz/rt)	FC	log2(FC)	raw.pval	-log10(p)
1	ISOBUTYRYL-L-CARNITINE	0.42148	-1.2465	0.0084565	2.0728
2	DOCOSATRIENOIC ACID	1.5852	0.66465	0.0090263	2.0445
3	2-METHYL-3-KETOVALERIC ACID	0.08222	-3.6044	0.0092735	2.0328
4	ALPHA-KETOISOVALERIC ACID	0.35543	-1.4923	0.01186	1.9259
5	OLEIC ACID	1.7426	0.80122	0.015679	1.8047
6	GLYCEROL	1.9918	0.99404	0.016745	1.7761
7	PALMITIC ACID	1.7141	0.77741	0.017201	1.7644
8	STEARIC ACID	1.7681	0.82217	0.019341	1.7135
9	OCTOPINE	2.7986	1.4847	0.019815	1.703
10	OCTADECADIENAL	1.5756	0.6559	0.019994	1.6991
11	SPHINGOSINE 1-PHOSPHATE	1.6732	0.74261	0.022293	1.6518
12	GLUCONO-D-LACTONE	0.66421	-0.5903	0.022485	1.6481
13	N-FORMYL-L-METHIONINE	0.65739	-0.60518	0.022577	1.6463
14	GAMMA-GLUTATHIONE-CYSTEINE	0.64971	-0.62214	0.023782	1.6238
15	CINNAMOYL-GLUCOSIDE	1.9921	0.99432	0.030997	1.5087
16	3-HYDROXYHEXADECANOIC ACID	1.6037	0.6814	0.033466	1.4754
17	DHEA SULFATE	2.2645	1.1792	0.0341	1.4672
18	TAURODEOXYCHOLIC ACID	0.52204	-0.93776	0.034535	1.4617
19	ANTHRANILATE	1.9403	0.95624	0.034794	1.4585
20	11Z-OCTADECENYLCARNITINE	2.0067	1.0048	0.039359	1.405
21	ANDROSTERONE SULFATE	2.461	1.2993	0.041643	1.3805
22	CYSTATHIONINE	0.40581	-1.3011	0.042118	1.3755
23	3-METHYL-2-OXOVALERIC ACID	0.60371	-0.72808	0.043185	1.3647
24	BUTYRYLCARNITINE	0.4911	-1.0259	0.04397	1.3568
25	ARACHIDONIC ACID	1.6544	0.72631	0.044324	1.3534
26	2-ISOPROPYLMALIC ACID	3.2667	1.7078	0.047469	1.3236

## Sheet: CD Progressors
Number	Peaks(mz/rt)	FC	log2(FC)	raw.pval	-log10(p)
1	ISOBUTYRYL-L-CARNITINE	0.42148	-1.2465	0.0084565	2.0728
2	DOCOSATRIENOIC ACID	1.5852	0.66465	0.0090263	2.0445
3	2-METHYL-3-KETOVALERIC ACID	0.08222	-3.6044	0.0092735	2.0328
4	ALPHA-KETOISOVALERIC ACID	0.35543	-1.4923	0.01186	1.9259
5	OLEIC ACID	1.7426	0.80122	0.015679	1.8047
6	GLYCEROL	1.9918	0.99404	0.016745	1.7761
7	PALMITIC ACID	1.7141	0.77741	0.017201	1.7644
8	STEARIC ACID	1.7681	0.82217	0.019341	1.7135
9	OCTOPINE	2.7986	1.4847	0.019815	1.703
10	OCTADECADIENAL	1.5756	0.6559	0.019994	1.6991
11	SPHINGOSINE 1-PHOSPHATE	1.6732	0.74261	0.022293	1.6518
12	GLUCONO-D-LACTONE	0.66421	-0.5903	0.022485	1.6481
13	N-FORMYL-L-METHIONINE	0.65739	-0.60518	0.022577	1.6463
14	GAMMA-GLUTATHIONE-CYSTEINE	0.64971	-0.62214	0.023782	1.6238
15	CINNAMOYL-GLUCOSIDE	1.9921	0.99432	0.030997	1.5087
16	3-HYDROXYHEXADECANOIC ACID	1.6037	0.6814	0.033466	1.4754
17	DHEA SULFATE	2.2645	1.1792	0.0341	1.4672
18	TAURODEOXYCHOLIC ACID	0.52204	-0.93776	0.034535	1.4617
19	ANTHRANILATE	1.9403	0.95624	0.034794	1.4585
20	11Z-OCTADECENYLCARNITINE	2.0067	1.0048	0.039359	1.405
21	ANDROSTERONE SULFATE	2.461	1.2993	0.041643	1.3805
22	CYSTATHIONINE	0.40581	-1.3011	0.042118	1.3755
23	3-METHYL-2-OXOVALERIC ACID	0.60371	-0.72808	0.043185	1.3647
24	BUTYRYLCARNITINE	0.4911	-1.0259	0.04397	1.3568
25	ARACHIDONIC ACID	1.6544	0.72631	0.044324	1.3534
26	2-ISOPROPYLMALIC ACID	3.2667	1.7078	0.047469	1.3236

## Sheet: CD patients
Number	Peaks(mz/rt)	FC	log2(FC)	raw.pval	-log10(p)
1	CORTISOL	0.53502	-0.90234	0.0022923	2.6397
2	3-HYDROXYSUBEROYLCARNITINE	3.7822	1.9192	0.006377	2.1954
3	3-HYDROXY-3-METHYLGLUTARYLCARNITINE	3.4351	1.7804	0.015195	1.8183
4	MALATE	0.63544	-0.65417	0.024777	1.606
5	TETRADECENOYLCARNITINE	1.8207	0.86447	0.028947	1.5384
6	3-S-METHYLTHIOPROPIONATE	2.0132	1.0095	0.029948	1.5236
7	OCTANOYLCARNITINE	2.1259	1.0881	0.030518	1.5154
8	FUMARATE	0.63834	-0.64759	0.03187	1.4966
9	MALEIC ACID	0.64403	-0.63481	0.032614	1.4866
10	ARGININE	0.55171	-0.85802	0.035047	1.4553
11	DODECENOYLCARNITINE	2.5793	1.367	0.036639	1.4361
12	DODECANOYLCARNITINE	1.8547	0.89118	0.037374	1.4274
13	6-KETODECANOYLCARNITINE	2.0449	1.032	0.037435	1.4267
14	DECANOYLCARNITINE	2.3772	1.2493	0.039582	1.4025
15	DECENOYLCARNITINE	1.9987	0.99904	0.040837	1.3889
16	TAURODEOXYCHOLIC ACID	0.45465	-1.1372	0.042699	1.3696
17	PIMELYLCARNITINE	2.1846	1.1273	0.04388	1.3577
18	FURANEDICARBOXYLCARNITINE	2.8436	1.5077	0.046355	1.3339
19	PHENYLGLUCOSIDE	2.1934	1.1332	0.046387	1.3336
