# Supplementary material for: Dynamics of the gut microbiome, IgA response, and plasma metabolome in the development of pediatric celiac disease
Source: Microbiome. 2023 Jan 13;11:9. doi: 10.1186/s40168-022-01429-2 (PMC9840338; doi:10.1186/s40168-022-01429-2)
Supplement: Supplementary file 3 — Additional file 2: Table S1. Detailed Cohort and Fecal Sample Information copy. Table S2. Complete 16S Taxonomy Data and Analysis. Table S3. Relative Abundance Analysis. Table S4. IgA Targeted ASVs in CD Progressors at 2.5 and 5. Table S5. Calculated ICI scores for each taxon. Table S6. Significantly Altered Plasma Metabolites. Table S7. Metabolic Pathway Pearson Correlation. Table S8. List of Flow cytometry antibodies. [file 40168_2022_1429_MOESM2_ESM.zip › Table S7. Metabolic Pathway Pearson Correlation.csv]

	Total Cmpd	Hits	Raw p	-log10(p)	Holm adjust	FDR	Impact
Biosynthesis of unsaturated fatty acids	36	7	0.0069694	2.1568	0.42514	0.22295	0
Glycerolipid metabolism	16	3	0.0073099	2.1361	0.4386	0.22295	0.37383
Fatty acid elongation	39	1	0.017201	1.7644	1	0.34976	0
Galactose metabolism	27	5	0.039727	1.4009	1	0.4292	0.10171
Arachidonic acid metabolism	36	1	0.044324	1.3534	1	0.4292	0.3135
Linoleic acid metabolism	5	1	0.047747	1.3211	1	0.4292	1
Pentose phosphate pathway	22	4	0.050568	1.2961	1	0.4292	0.04974
Fatty acid degradation	39	2	0.056289	1.2496	1	0.4292	0
Lysine degradation	25	5	0.065193	1.1858	1	0.44186	0.14085
Sphingolipid metabolism	21	2	0.083126	1.0803	1	0.48988	0.03854
Glycine, serine and threonine metabolism	33	15	0.11165	0.95215	1	0.48988	0.53812
Fatty acid biosynthesis	47	5	0.13538	0.86844	1	0.48988	0.01473
Porphyrin and chlorophyll metabolism	30	3	0.14404	0.84152	1	0.48988	0.05288
Butanoate metabolism	15	6	0.15318	0.81479	1	0.48988	0.11111
Primary bile acid biosynthesis	46	6	0.16435	0.78422	1	0.48988	0.08191
Glutathione metabolism	28	9	0.1783	0.74885	1	0.48988	0.38386
Glycolysis / Gluconeogenesis	26	4	0.19772	0.70396	1	0.48988	0.10065
Glyoxylate and dicarboxylate metabolism	32	10	0.19832	0.70263	1	0.48988	0.59525
Inositol phosphate metabolism	30	2	0.19856	0.7021	1	0.48988	0.15806
Phosphatidylinositol signaling system	28	2	0.19856	0.7021	1	0.48988	0.06789
Taurine and hypotaurine metabolism	8	3	0.20028	0.69836	1	0.48988	0.42857
Tryptophan metabolism	41	5	0.2193	0.65896	1	0.48988	0.25314
Arginine biosynthesis	14	13	0.22097	0.65567	1	0.48988	0.80203
Arginine and proline metabolism	38	15	0.22773	0.64259	1	0.48988	0.49845
D-Glutamine and D-glutamate metabolism	6	3	0.23222	0.6341	1	0.48988	0.5
Riboflavin metabolism	4	2	0.23528	0.62842	1	0.48988	0.5
Histidine metabolism	16	8	0.24072	0.6185	1	0.48988	0.40163
beta-Alanine metabolism	21	6	0.24466	0.61143	1	0.48988	0.45522
Starch and sucrose metabolism	18	2	0.24925	0.60337	1	0.48988	0.18509
Ascorbate and aldarate metabolism	8	2	0.25317	0.59658	1	0.48988	0
Biotin metabolism	10	2	0.25774	0.58882	1	0.48988	0.2
Pyruvate metabolism	22	4	0.26003	0.58497	1	0.48988	0.23794
Aminoacyl-tRNA biosynthesis	48	19	0.26877	0.57062	1	0.48988	0
Synthesis and degradation of ketone bodies	5	2	0.27305	0.56377	1	0.48988	0.6
Vitamin B6 metabolism	9	3	0.28442	0.54603	1	0.49263	0.15686
Purine metabolism	65	19	0.29411	0.53149	1	0.49263	0.37307
Thiamine metabolism	7	2	0.30107	0.52133	1	0.49263	0
Steroid hormone biosynthesis	85	4	0.30688	0.51303	1	0.49263	0.03257
Alanine, aspartate and glutamate metabolism	28	14	0.31612	0.50015	1	0.49444	0.69311
Citrate cycle (TCA cycle)	20	7	0.34342	0.46417	1	0.51545	0.35197
Nitrogen metabolism	6	3	0.36003	0.44366	1	0.51545	0
Nicotinate and nicotinamide metabolism	15	7	0.36654	0.43588	1	0.51545	0.56711
Pantothenate and CoA biosynthesis	19	7	0.36836	0.43372	1	0.51545	0.02857
Valine, leucine and isoleucine biosynthesis	8	7	0.3718	0.42969	1	0.51545	0
Cysteine and methionine metabolism	33	12	0.38101	0.41906	1	0.51649	0.75405
Amino sugar and nucleotide sugar metabolism	37	4	0.39192	0.4068	1	0.51891	0.08431
Valine, leucine and isoleucine degradation	40	7	0.39981	0.39814	1	0.51891	0.04432
Tyrosine metabolism	42	6	0.48773	0.31182	1	0.5922	0.27597
Glycerophospholipid metabolism	36	9	0.48842	0.31121	1	0.5922	0.26358
Pyrimidine metabolism	39	13	0.49306	0.3071	1	0.5922	0.39235
Selenocompound metabolism	20	1	0.49512	0.30529	1	0.5922	0
Pentose and glucuronate interconversions	18	3	0.57892	0.23738	1	0.67265	0.14062
Propanoate metabolism	23	4	0.58443	0.23327	1	0.67265	0.04061
Phosphonate and phosphinate metabolism	6	1	0.59657	0.22434	1	0.6739	0
Phenylalanine, tyrosine and tryptophan biosynthesis	4	3	0.62788	0.20212	1	0.69638	1
Ubiquinone and other terpenoid-quinone biosynthesis	9	1	0.65191	0.18581	1	0.71012	0
Phenylalanine metabolism	10	5	0.71037	0.14852	1	0.76022	0.61904
Ether lipid metabolism	20	2	0.74308	0.12896	1	0.78152	0
Steroid biosynthesis	42	1	0.81292	0.089952	1	0.84048	0.0282
Terpenoid backbone biosynthesis	18	1	0.91502	0.03857	1	0.93027	0.13968
alpha-Linolenic acid metabolism	13	1	0.98017	0.0086994	1	0.98017	0.33333
