# Supplementary material for: Dynamics of the gut microbiome, IgA response, and plasma metabolome in the development of pediatric celiac disease
Source: Microbiome. 2023 Jan 13;11:9. doi: 10.1186/s40168-022-01429-2 (PMC9840338; doi:10.1186/s40168-022-01429-2)
Supplement: Supplementary file 3 — Additional file 2: Table S1. Detailed Cohort and Fecal Sample Information copy. Table S2. Complete 16S Taxonomy Data and Analysis. Table S3. Relative Abundance Analysis. Table S4. IgA Targeted ASVs in CD Progressors at 2.5 and 5. Table S5. Calculated ICI scores for each taxon. Table S6. Significantly Altered Plasma Metabolites. Table S7. Metabolic Pathway Pearson Correlation. Table S8. List of Flow cytometry antibodies. [file 40168_2022_1429_MOESM2_ESM.zip › Table S8- List of Flow cytometry antibodies.xlsx]

## Sheet: Sheet1
Antibody	Volume/ (1 x106) cells	Cat#	Company
Brilliant Violet 510™ anti-mouse TCR β chain	2.5	109233	Biolegend
KIRAVIA Blue 520TM anti-mouse CD25	1.25	102063	Biolegend
Alexa Fluor® 700 anti-mouse CD8a	0.5	100729	Biolegend
Brilliant Violet 421TM anti-mouse CD335 (NKp46)	2.5	137611	Biolegend
Brilliant Violet 605™ anti-mouse CD4	1	100547	Biolegend
APC anti-mouse CD159a (NKG2AB6)	2	142807	Biolegend
PE anti-mouse CD314 (NKG2D)	1	115605	Biolegend
APC/Fire™ 750 anti-mouse CD45	0.25	103153	Biolegend
Brilliant Violet 711™ anti-mouse CD103	2.5	121435	Biolegend
Zombie UVTM Fixable Viability Kit	0.2	423107	Biolegend
PE anti-mouse Qa-1	0.2	566640	BD
FITC anti-mouse NK-1.1	1	108705	Biolegend
